# Supplementary material for: Unveiling the role of hypoxic macrophage-derived exosomes in driving colorectal cancer progression
Source: Front Immunol. 2023 Nov 9;14:1260638. doi: 10.3389/fimmu.2023.1260638 (PMC10666760; doi:10.3389/fimmu.2023.1260638)
Supplement: Supplementary file 9 [file DataSheet_1.csv]

Gene_id	Gene name	Gene description	FC(Exo_Hypoxia/Exo_Normoxia)	Log2FC(Exo_Hypoxia/Exo_Normoxia)	Pvalue	Padjust	Significant	Regulate	H1	H2	H3	R1	R2	R3	Exo_Hypoxia	Exo_Normoxia
ENSMUSG00000070348	Ccnd1	cyclin D1 [Source:MGI Symbol;Acc:MGI:88313]	20.13486595	4.331623962	0	0	yes	up	229.14	236.3	230.66	12.84	13.96	11.4	232.0333333	12.73333333
ENSMUSG00000024501	Dpysl3	dihydropyrimidinase-like 3 [Source:MGI Symbol;Acc:MGI:1349762]	9.447555044	3.239941019	0	0	yes	up	88.75	87.11	88.48	10.69	9.85	10.54	88.11333333	10.36
ENSMUSG00000024659	Anxa1	annexin A1 [Source:MGI Symbol;Acc:MGI:96819]	5.659170704	2.500590656	0	0	yes	up	430.66	415.45	425.35	82.36	79.57	84.84	423.82	82.25666667
ENSMUSG00000028883	Sema3a	sema domain, immunoglobulin domain (Ig), short basic domain, secreted, (semaphorin) 3A [Source:MGI Symbol;Acc:MGI:107558]	28.34279229	4.824909992	0	0	yes	up	136.15	107.8	148.28	5.68	5.35	6.69	130.7433333	5.906666667
ENSMUSG00000045954	Cavin2	caveolae associated 2 [Source:MGI Symbol;Acc:MGI:99513]	14.25764484	3.833663784	0	0	yes	up	173.7	143.66	175.07	11.51	12.45	13.48	164.1433333	12.48
ENSMUSG00000026728	Vim	vimentin [Source:MGI Symbol;Acc:MGI:98932]	6.545977701	2.710608688	0	0	yes	up	7299.97	7187.37	7444.73	1236.05	1262.22	950.75	7310.69	1149.673333
ENSMUSG00000001020	S100a4	S100 calcium binding protein A4 [Source:MGI Symbol;Acc:MGI:1330282]	18.94155527	4.243482889	0	0	yes	up	4901.82	5041.21	4738.08	308.1	293.96	309.54	4893.703333	303.8666667
ENSMUSG00000042379	Esm1	endothelial cell-specific molecule 1 [Source:MGI Symbol;Acc:MGI:1918940]	53.95899024	5.753791446	0	0	yes	up	278.77	242.5	276.01	5.55	4.87	5.7	265.76	5.373333333
ENSMUSG00000027800	Tm4sf1	transmembrane 4 superfamily member 1 [Source:MGI Symbol;Acc:MGI:104678]	10.22524678	3.354063757	0	0	yes	up	581.2	563.38	553.89	53.59	67.16	63.74	566.1566667	61.49666667
ENSMUSG00000039155	Cdh26	cadherin-like 26 [Source:MGI Symbol;Acc:MGI:2685856]	114.0801651	6.833904164	0	0	yes	up	101.72	115.91	106.44	1.41	0.65	0.98	108.0233333	1.013333333
ENSMUSG00000032925	Itgbl1	integrin, beta-like 1 [Source:MGI Symbol;Acc:MGI:2443439]	23.87716894	4.577559885	0	0	yes	up	59	50.18	59.7	2.71	3.1	2.53	56.29333333	2.78
ENSMUSG00000029661	Col1a2	collagen, type I, alpha 2 [Source:MGI Symbol;Acc:MGI:88468]	31.66576284	4.98485193	0	0	yes	up	278.75	272.52	280.81	9.53	9.52	10.31	277.36	9.786666667
ENSMUSG00000049404	Rarres1	retinoic acid receptor responder (tazarotene induced) 1 [Source:MGI Symbol;Acc:MGI:1924461]	19.43326983	4.280456763	0	0	yes	up	128.45	125.24	131.22	7.13	6.92	5.56	128.3033333	6.536666667
ENSMUSG00000026043	Col3a1	collagen, type III, alpha 1 [Source:MGI Symbol;Acc:MGI:88453]	554.1703742	9.114185777	0	0	yes	up	117.73	107.05	111.19	0.22	0.52	0.66	111.99	0.466666667
ENSMUSG00000023913	Pla2g7	phospholipase A2, group VII (platelet-activating factor acetylhydrolase, plasma) [Source:MGI Symbol;Acc:MGI:1351327]	17.20089164	4.104411446	0	0	yes	up	102.25	97.67	103.26	6.79	6.76	7.22	101.06	6.923333333
ENSMUSG00000020190	Mknk2	MAP kinase-interacting serine/threonine kinase 2 [Source:MGI Symbol;Acc:MGI:894279]	0.134007148	-2.899618141	0	0	yes	down	33.41	33.19	34.83	271.17	273.24	288.4	33.81	277.6033333
ENSMUSG00000007655	Cav1	caveolin 1, caveolae protein [Source:MGI Symbol;Acc:MGI:102709]	21.93210538	4.454972406	0	0	yes	up	829.23	655.62	852.72	41.21	50.77	50.31	779.19	47.43
ENSMUSG00000001870	Ltbp1	latent transforming growth factor beta binding protein 1 [Source:MGI Symbol;Acc:MGI:109151]	27.45872695	4.779192835	0	0	yes	up	89.86	89.78	92.81	5.34	3.92	4.41	90.81666667	4.556666667
ENSMUSG00000027962	Vcam1	vascular cell adhesion molecule 1 [Source:MGI Symbol;Acc:MGI:98926]	34.31919167	5.100943668	0	0	yes	up	98.08	81.64	95.91	2.71	2.7	3.54	91.87666667	2.983333333
ENSMUSG00000056025	Clca3a1	chloride channel accessory 3A1 [Source:MGI Symbol;Acc:MGI:1316732]	53.29068008	5.735811339	0	0	yes	up	141.66	114.95	145.87	2.4	2.67	2.62	134.16	2.563333333
ENSMUSG00000047557	Lxn	latexin [Source:MGI Symbol;Acc:MGI:107633]	15.66531626	3.969501991	0	0	yes	up	672.52	651.59	705.07	45.91	49.11	48.69	676.3933333	47.90333333
ENSMUSG00000074415	Mir100hg	Mir100 Mirlet7a-2 Mir125b-1 cluster host gene [Source:MGI Symbol;Acc:MGI:1920394]	27.21084442	4.766109822	5.00E-307	4.46E-304	yes	up	119.11	92.64	126.11	4.18	3.75	4.92	112.62	4.283333333
ENSMUSG00000025491	Ifitm1	interferon induced transmembrane protein 1 [Source:MGI Symbol;Acc:MGI:1915963]	46.30313068	5.533037836	1.82E-300	1.56E-297	yes	up	339.91	329.74	315.22	10.21	7.06	10.36	328.29	9.21
ENSMUSG00000027318	Adam33	a disintegrin and metallopeptidase domain 33 [Source:MGI Symbol;Acc:MGI:1341813]	50.07198225	5.645931665	5.17E-299	4.23E-296	yes	up	71.65	89.72	85.49	1.67	1.97	2.3	82.28666667	1.98
ENSMUSG00000038295	Atg9b	autophagy related 9B [Source:MGI Symbol;Acc:MGI:2685420]	11.69294919	3.547566946	3.40E-292	2.67E-289	yes	up	69.68	81.31	79.6	6.75	7.22	8.63	76.86333333	7.533333333
ENSMUSG00000024912	Fosl1	fos-like antigen 1 [Source:MGI Symbol;Acc:MGI:107179]	8.630285784	3.109408334	3.88E-288	2.93E-285	yes	up	154.96	159.38	165.66	25.69	20.13	15.09	160	20.30333333
ENSMUSG00000039997	Ifi203	interferon activated gene 203 [Source:MGI Symbol;Acc:MGI:96428]	16.86948052	4.076343643	1.07E-287	7.80E-285	yes	up	39.1	38.82	42.55	3.45	2.97	3.19	40.15666667	3.203333333
ENSMUSG00000040212	Emp3	epithelial membrane protein 3 [Source:MGI Symbol;Acc:MGI:1098729]	15.65931753	3.968949433	2.93E-284	2.05E-281	yes	up	384.33	400.72	368.87	34.49	32.02	25.58	384.64	30.69666667
ENSMUSG00000021214	Akr1c18	aldo-keto reductase family 1, member C18 [Source:MGI Symbol;Acc:MGI:2145420]	22.85097184	4.514183618	4.59E-282	3.11E-279	yes	up	148.9	140.24	141.82	6.5	6.1	8.29	143.6533333	6.963333333
ENSMUSG00000025492	Ifitm3	interferon induced transmembrane protein 3 [Source:MGI Symbol;Acc:MGI:1913391]	12.67040706	3.663390969	9.25E-282	6.05E-279	yes	up	945.42	1071.67	969.4	93.8	86.93	86.91	995.4966667	89.21333333
ENSMUSG00000056313	Tcim	transcriptional and immune response regulator [Source:MGI Symbol;Acc:MGI:1916318]	14.32789878	3.840755145	4.12E-281	2.61E-278	yes	up	92.88	82.59	93.58	7.18	6.7	6.6	89.68333333	6.826666667
ENSMUSG00000025969	Nrp2	neuropilin 2 [Source:MGI Symbol;Acc:MGI:1100492]	5.62011576	2.490599847	9.50E-275	5.83E-272	yes	up	67.24	61.64	69.43	13.01	12.65	12.76	66.10333333	12.80666667
ENSMUSG00000004540	Psg17	pregnancy specific glycoprotein 17 [Source:MGI Symbol;Acc:MGI:1347250]	20.07761459	4.327515968	2.66E-270	1.58E-267	yes	up	12.47	13.87	13.07	0.59	0.56	0.63	13.13666667	0.593333333
ENSMUSG00000026837	Col5a1	collagen, type V, alpha 1 [Source:MGI Symbol;Acc:MGI:88457]	8.788906979	3.135683758	1.03E-268	5.96E-266	yes	up	33.9	31.02	34.35	4.38	4.51	4.02	33.09	4.303333333
ENSMUSG00000054675	Tmem119	transmembrane protein 119 [Source:MGI Symbol;Acc:MGI:2385228]	34.74763763	5.118842992	1.87E-266	1.05E-263	yes	up	57.74	55.24	62.46	1.56	2.14	1.64	58.48	1.78
ENSMUSG00000029322	Plac8	placenta-specific 8 [Source:MGI Symbol;Acc:MGI:2445289]	15.43094009	3.947754052	4.26E-263	2.32E-260	yes	up	235.45	215.78	244.06	19.45	16.4	16.28	231.7633333	17.37666667
ENSMUSG00000097336	Fendrr	Foxf1 adjacent non-coding developmental regulatory RNA [Source:MGI Symbol;Acc:MGI:1916040]	6.69407518	2.742884754	2.76E-260	1.46E-257	yes	up	48.52	52.12	52.72	7.76	7.08	6.89	51.12	7.243333333
ENSMUSG00000046186	Cd109	CD109 antigen [Source:MGI Symbol;Acc:MGI:2445221]	16.02839046	4.002557655	1.47E-258	7.57E-256	yes	up	27.13	22.83	27.86	1.82	1.76	1.66	25.94	1.746666667
ENSMUSG00000024335	Brd2	bromodomain containing 2 [Source:MGI Symbol;Acc:MGI:99495]	0.210804437	-2.246022859	3.19E-257	1.61E-254	yes	down	95.81	98.15	94.99	485.75	481.03	494.84	96.31666667	487.2066667
ENSMUSG00000050953	Gja1	gap junction protein, alpha 1 [Source:MGI Symbol;Acc:MGI:95713]	14.01970602	3.809384193	3.42E-256	1.68E-253	yes	up	66.7	53.73	66.5	4.69	4.97	4.65	62.31	4.77
ENSMUSG00000026586	Prrx1	paired related homeobox 1 [Source:MGI Symbol;Acc:MGI:97712]	24.16029054	4.594565899	1.56E-252	7.45E-250	yes	up	38.95	29.69	37.06	1.56	1.53	1.39	35.23333333	1.493333333
ENSMUSG00000018593	Sparc	secreted acidic cysteine rich glycoprotein [Source:MGI Symbol;Acc:MGI:98373]	6.827456845	2.77134829	1.91E-252	8.93E-250	yes	up	222.56	245.95	221.08	36.09	37.21	37.45	229.8633333	36.91666667
ENSMUSG00000021476	Habp4	hyaluronic acid binding protein 4 [Source:MGI Symbol;Acc:MGI:1891713]	0.182069729	-2.457437018	4.34E-248	1.98E-245	yes	down	19.98	21.56	19.87	107.26	104.59	110.73	20.47	107.5266667
ENSMUSG00000026482	Rgl1	ral guanine nucleotide dissociation stimulator,-like 1 [Source:MGI Symbol;Acc:MGI:107484]	5.460903275	2.449139604	1.63E-245	7.29E-243	yes	up	91.92	85.21	92.06	20.51	19.33	23.15	89.73	20.99666667
ENSMUSG00000041324	Inhba	inhibin beta-A [Source:MGI Symbol;Acc:MGI:96570]	59.08675885	5.884762958	2.99E-244	1.30E-241	yes	up	52.41	35	51.97	0.7	1.14	1.16	46.46	1
ENSMUSG00000029810	Tmem176b	transmembrane protein 176B [Source:MGI Symbol;Acc:MGI:1916348]	7.438067087	2.89492776	5.63E-243	2.40E-240	yes	up	495.11	536.81	501.9	74.59	76.08	76.61	511.2733333	75.76
ENSMUSG00000102224	4930447F24Rik	RIKEN cDNA 4930447F24 gene [Source:MGI Symbol;Acc:MGI:1924123]	50.84218574	5.667954149	5.60E-240	2.34E-237	yes	up	160.79	184.72	158.97	2.42	3.34	2.15	168.16	2.636666667
ENSMUSG00000029718	Pcolce	procollagen C-endopeptidase enhancer protein [Source:MGI Symbol;Acc:MGI:105099]	6.283329132	2.651529153	9.79E-239	4.00E-236	yes	up	606.94	680.1	642.86	123.81	118.84	125.6	643.3	122.75
ENSMUSG00000028031	Dkk2	dickkopf WNT signaling pathway inhibitor 2 [Source:MGI Symbol;Acc:MGI:1890663]	51.01722926	5.672912643	7.11E-236	2.85E-233	yes	up	32.45	28.4	33.57	0.71	0.59	0.71	31.47333333	0.67
ENSMUSG00000016494	Cd34	CD34 antigen [Source:MGI Symbol;Acc:MGI:88329]	5.159213687	2.367151202	7.68E-230	3.02E-227	yes	up	609.26	648.48	621.24	135.1	126.02	134.39	626.3266667	131.8366667
ENSMUSG00000056888	Glipr1	GLI pathogenesis-related 1 (glioma) [Source:MGI Symbol;Acc:MGI:1920940]	11.06914116	3.468471384	1.67E-227	6.41E-225	yes	up	181.09	196.56	186.96	19.02	17.24	20.05	188.2033333	18.77
ENSMUSG00000031486	Adgra2	adhesion G protein-coupled receptor A2 [Source:MGI Symbol;Acc:MGI:1925810]	6.494236781	2.699159986	9.74E-226	3.68E-223	yes	up	82.24	94.58	85.98	14.51	15.52	13.54	87.6	14.52333333
ENSMUSG00000062937	Mtap	methylthioadenosine phosphorylase [Source:MGI Symbol;Acc:MGI:1914152]	4.83538593	2.273631041	3.46E-218	1.28E-215	yes	up	113.92	113.89	119.74	25.99	26.62	26.09	115.85	26.23333333
ENSMUSG00000045482	Trrap	transformation/transcription domain-associated protein [Source:MGI Symbol;Acc:MGI:2153272]	0.162265846	-2.623568726	1.06E-216	3.84E-214	yes	down	71.11	72.65	73.5	403.25	410.16	490.3	72.42	434.57
ENSMUSG00000029561	Oasl2	2'-5' oligoadenylate synthetase-like 2 [Source:MGI Symbol;Acc:MGI:1344390]	13.10742894	3.712312819	1.04E-215	3.73E-213	yes	up	50	57.16	54.17	4.44	5.04	5.7	53.77666667	5.06
ENSMUSG00000074934	Grem1	gremlin 1, DAN family BMP antagonist [Source:MGI Symbol;Acc:MGI:1344337]	22.26254806	4.476546821	3.27E-215	1.15E-212	yes	up	29.6	24.47	30.63	1.36	1.21	1.55	28.23333333	1.373333333
ENSMUSG00000021186	Fbln5	fibulin 5 [Source:MGI Symbol;Acc:MGI:1346091]	16.46096545	4.040977049	1.39E-207	4.78E-205	yes	up	42.56	38.11	41.76	2.22	1.82	2.66	40.81	2.233333333
ENSMUSG00000040675	Mthfd1l	methylenetetrahydrofolate dehydrogenase (NADP+ dependent) 1-like [Source:MGI Symbol;Acc:MGI:1924836]	9.958772803	3.315967973	7.15E-204	2.42E-201	yes	up	36.47	37.97	37.98	3.82	4.62	3.77	37.47333333	4.07
ENSMUSG00000025408	Ddit3	DNA-damage inducible transcript 3 [Source:MGI Symbol;Acc:MGI:109247]	0.111996739	-3.158471372	1.17E-203	3.89E-201	yes	down	95.82	116.44	100.07	993.37	1001.19	1083.16	104.11	1025.906667
ENSMUSG00000053522	Lgals7	lectin, galactose binding, soluble 7 [Source:MGI Symbol;Acc:MGI:1316742]	20.13727561	4.331796608	5.55E-201	1.82E-198	yes	up	399.31	469.99	400.28	23.6	22.18	21.48	423.1933333	22.42
ENSMUSG00000021765	Fst	follistatin [Source:MGI Symbol;Acc:MGI:95586]	29.54696837	4.884938207	1.15E-198	3.69E-196	yes	up	63.86	53.38	68.48	1.92	2.57	2.45	61.90666667	2.313333333
ENSMUSG00000067889	Sptbn2	spectrin beta, non-erythrocytic 2 [Source:MGI Symbol;Acc:MGI:1313261]	0.106314307	-3.233592341	8.45E-195	2.67E-192	yes	down	1.16	1.06	1.69	8.19	8.16	8.08	1.303333333	8.143333333
ENSMUSG00000000628	Hk2	hexokinase 2 [Source:MGI Symbol;Acc:MGI:1315197]	6.14278657	2.618893258	9.91E-195	3.09E-192	yes	up	34.11	38.72	33.65	5.63	5.93	6.21	35.49333333	5.923333333
ENSMUSG00000027955	Gask1b	golgi associated kinase 1B [Source:MGI Symbol;Acc:MGI:1915909]	6.926345907	2.792094439	2.50E-194	7.67E-192	yes	up	64.7	49.02	64.18	10.05	8.25	9.54	59.3	9.28
ENSMUSG00000068196	Col8a1	collagen, type VIII, alpha 1 [Source:MGI Symbol;Acc:MGI:88463]	11.69598434	3.547941379	1.26E-193	3.82E-191	yes	up	43.1	33.89	40.84	3.63	3.27	4.12	39.27666667	3.673333333
ENSMUSG00000030551	Nr2f2	nuclear receptor subfamily 2, group F, member 2 [Source:MGI Symbol;Acc:MGI:1352452]	11.00273247	3.459789949	2.21E-193	6.56E-191	yes	up	48.07	48.58	52.29	6.01	3.98	4.08	49.64666667	4.69
ENSMUSG00000031765	Mt1	metallothionein 1 [Source:MGI Symbol;Acc:MGI:97171]	0.133265539	-2.907624328	2.07E-190	6.07E-188	yes	down	440.31	539.13	482.76	4076.55	4028.6	4517.8	487.4	4207.65
ENSMUSG00000027208	Fgf7	fibroblast growth factor 7 [Source:MGI Symbol;Acc:MGI:95521]	40.15643775	5.327559389	1.01E-188	2.90E-186	yes	up	67.31	41.58	71.29	1.38	2.35	1.1	60.06	1.61
ENSMUSG00000024620	Pdgfrb	platelet derived growth factor receptor, beta polypeptide [Source:MGI Symbol;Acc:MGI:97531]	8.803408953	3.138062288	3.39E-188	9.65E-186	yes	up	18.6	19.53	20.12	2.32	2.43	2.41	19.41666667	2.386666667
ENSMUSG00000048387	Osr1	odd-skipped related transcription factor 1 [Source:MGI Symbol;Acc:MGI:1344424]	19.78846383	4.306587716	1.78E-187	5.00E-185	yes	up	47.38	50.06	53.91	2.77	4.62	1.98	50.45	3.123333333
ENSMUSG00000040488	Ltbp4	latent transforming growth factor beta binding protein 4 [Source:MGI Symbol;Acc:MGI:1321395]	5.703396087	2.511821228	2.14E-185	5.92E-183	yes	up	84.83	86.87	82.88	18.89	14.12	18.87	84.86	17.29333333
ENSMUSG00000023367	Tmem176a	transmembrane protein 176A [Source:MGI Symbol;Acc:MGI:1913308]	5.780353505	2.531157725	4.40E-185	1.20E-182	yes	up	232.87	259.18	239.63	57.79	52.03	53.32	243.8933333	54.38
ENSMUSG00000024843	Chka	choline kinase alpha [Source:MGI Symbol;Acc:MGI:107760]	0.216184236	-2.209666768	1.13E-183	3.04E-181	yes	down	15.16	16.79	16	81.07	88.92	80.29	15.98333333	83.42666667
ENSMUSG00000021831	Ero1a	endoplasmic reticulum oxidoreductase 1 alpha [Source:MGI Symbol;Acc:MGI:1354385]	5.221121695	2.384359786	6.15E-182	1.63E-179	yes	up	207.89	182.19	242.96	61.3	59.61	61.35	211.0133333	60.75333333
ENSMUSG00000054342	Kcnn4	potassium intermediate/small conductance calcium-activated channel, subfamily N, member 4 [Source:MGI Symbol;Acc:MGI:1277957]	19.95979301	4.319024854	3.52E-181	9.21E-179	yes	up	49.03	55.62	50.22	3.03	2.89	2.14	51.62333333	2.686666667
ENSMUSG00000090272	Mndal	myeloid nuclear differentiation antigen like [Source:MGI Symbol;Acc:MGI:3780953]	18.40952522	4.202380515	5.58E-181	1.44E-178	yes	up	53.31	51.77	57.32	2.92	3.62	3.87	54.13333333	3.47
ENSMUSG00000000693	Loxl3	lysyl oxidase-like 3 [Source:MGI Symbol;Acc:MGI:1337004]	9.038602722	3.176099764	7.50E-179	1.91E-176	yes	up	41.5	37.97	41.54	4.78	5.21	5.76	40.33666667	5.25
ENSMUSG00000029512	Ulk1	unc-51 like kinase 1 [Source:MGI Symbol;Acc:MGI:1270126]	0.202573427	-2.303483158	1.59E-178	4.01E-176	yes	down	11.95	9.55	13.87	52.87	55.59	58.54	11.79	55.66666667
ENSMUSG00000032014	Oaf	out at first homolog [Source:MGI Symbol;Acc:MGI:94852]	9.640800926	3.269153006	2.94E-175	7.31E-173	yes	up	101.32	105.62	111.59	13.92	11.24	10.05	106.1766667	11.73666667
ENSMUSG00000027397	Slc20a1	solute carrier family 20, member 1 [Source:MGI Symbol;Acc:MGI:108392]	5.610322026	2.488083582	9.10E-173	2.23E-170	yes	up	82.18	86.6	88.34	16.83	13.86	18.69	85.70666667	16.46
ENSMUSG00000023805	Synj2	synaptojanin 2 [Source:MGI Symbol;Acc:MGI:1201671]	5.024343134	2.328934995	1.20E-172	2.91E-170	yes	up	36	34.31	37.29	8.88	8.31	8.83	35.86666667	8.673333333
ENSMUSG00000021185	Dglucy	D-glutamate cyclase [Source:MGI Symbol;Acc:MGI:2444813]	8.180225585	3.032140629	1.29E-172	3.09E-170	yes	up	37.17	34.71	40.28	4.65	4.82	3.92	37.38666667	4.463333333
ENSMUSG00000001627	Ifrd1	interferon-related developmental regulator 1 [Source:MGI Symbol;Acc:MGI:1316717]	0.138310473	-2.854017689	3.08E-172	7.28E-170	yes	down	101.73	107.03	98.32	832.5	827.92	970.17	102.36	876.8633333
ENSMUSG00000056427	Slit3	slit guidance ligand 3 [Source:MGI Symbol;Acc:MGI:1315202]	4.837550833	2.274276821	4.42E-172	1.03E-169	yes	up	39.89	38.68	42.71	8.77	9.15	10.26	40.42666667	9.393333333
ENSMUSG00000068744	Psrc1	proline/serine-rich coiled-coil 1 [Source:MGI Symbol;Acc:MGI:1913099]	5.431070765	2.441236661	2.59E-171	5.98E-169	yes	up	145.49	153.23	152.46	27.86	28.68	29.16	150.3933333	28.56666667
ENSMUSG00000062310	Glrp1	glutamine repeat protein 1 [Source:MGI Symbol;Acc:MGI:108038]	15.3015476	3.93560567	7.51E-171	1.71E-168	yes	up	29.67	29.65	28.3	2.62	2.92	2.52	29.20666667	2.686666667
ENSMUSG00000029761	Cald1	caldesmon 1 [Source:MGI Symbol;Acc:MGI:88250]	3.910379217	1.967308523	1.03E-170	2.32E-168	yes	up	221.8	204.81	222.6	58.18	54.88	58.5	216.4033333	57.18666667
ENSMUSG00000028463	Car9	carbonic anhydrase 9 [Source:MGI Symbol;Acc:MGI:2447188]	19.25734432	4.267336857	1.76E-169	3.93E-167	yes	up	42.8	40.25	42.59	4.54	2.43	3.45	41.88	3.473333333
ENSMUSG00000053581	Zfand2a	zinc finger, AN1-type domain 2A [Source:MGI Symbol;Acc:MGI:2140729]	0.186556137	-2.422318274	2.19E-169	4.82E-167	yes	down	15.16	14.87	17.89	91.78	90.46	99.89	15.97333333	94.04333333
ENSMUSG00000015766	Eps8	epidermal growth factor receptor pathway substrate 8 [Source:MGI Symbol;Acc:MGI:104684]	6.899025905	2.786392678	6.84E-168	1.49E-165	yes	up	93.43	70.53	90.9	13.47	12.27	14.18	84.95333333	13.30666667
ENSMUSG00000030693	Klk10	kallikrein related-peptidase 10 [Source:MGI Symbol;Acc:MGI:1916790]	13.52761499	3.7578356	3.07E-165	6.63E-163	yes	up	62.67	64.11	61.82	4.81	5.65	4.84	62.86666667	5.1
ENSMUSG00000037892	Pcdh18	protocadherin 18 [Source:MGI Symbol;Acc:MGI:1920423]	21.19368898	4.40556282	9.57E-164	2.04E-161	yes	up	32.68	22.68	34.04	1.86	1.66	1.62	29.8	1.713333333
ENSMUSG00000033880	Lgals3bp	lectin, galactoside-binding, soluble, 3 binding protein [Source:MGI Symbol;Acc:MGI:99554]	7.638684775	2.933324257	2.06E-163	4.35E-161	yes	up	89.67	105.97	89.97	13.98	11.44	12.98	95.20333333	12.8
ENSMUSG00000022505	Emp2	epithelial membrane protein 2 [Source:MGI Symbol;Acc:MGI:1098726]	5.199164763	2.378279875	2.49E-162	5.20E-160	yes	up	87.46	98.26	90.72	19.41	19.44	18.84	92.14666667	19.23
ENSMUSG00000038521	C1s1	complement component 1, s subcomponent 1 [Source:MGI Symbol;Acc:MGI:1355312]	18.26292184	4.190845692	4.55E-162	9.41E-160	yes	up	33.85	31.98	39.12	1.74	2.77	2.51	34.98333333	2.34
ENSMUSG00000055912	Tmem150a	transmembrane protein 150A [Source:MGI Symbol;Acc:MGI:2385244]	0.077237643	-3.694552049	5.67E-162	1.16E-159	yes	down	3.51	3.61	4.02	51.12	55.08	53.12	3.713333333	53.10666667
ENSMUSG00000002900	Lamb1	laminin B1 [Source:MGI Symbol;Acc:MGI:96743]	4.644030298	2.215377385	8.64E-162	1.75E-159	yes	up	85.91	77.63	89.21	20.48	18.32	21.07	84.25	19.95666667
ENSMUSG00000022887	Masp1	mannan-binding lectin serine peptidase 1 [Source:MGI Symbol;Acc:MGI:88492]	117.330635	6.87443594	1.64E-161	3.29E-159	yes	up	27.42	24.41	26.88	0.28	0.17	0.27	26.23666667	0.24
ENSMUSG00000021493	Pdlim7	PDZ and LIM domain 7 [Source:MGI Symbol;Acc:MGI:1914649]	0.253436197	-1.980305506	4.56E-161	9.04E-159	yes	down	41.19	40.1	46.44	189.96	183.27	189.73	42.57666667	187.6533333
ENSMUSG00000060600	Eno3	enolase 3, beta muscle [Source:MGI Symbol;Acc:MGI:95395]	11.74243138	3.553659258	7.17E-161	1.41E-158	yes	up	115.37	135.02	118.64	9.68	12.39	13.24	123.01	11.77
ENSMUSG00000036046	5031439G07Rik	RIKEN cDNA 5031439G07 gene [Source:MGI Symbol;Acc:MGI:2444899]	0.274646386	-1.864352788	8.59E-161	1.67E-158	yes	down	17.65	18.21	19.09	70.36	68.56	70.69	18.31666667	69.87
ENSMUSG00000026068	Il18rap	interleukin 18 receptor accessory protein [Source:MGI Symbol;Acc:MGI:1338888]	12.98434775	3.698701639	1.04E-159	2.00E-157	yes	up	29.78	27.15	30.86	2.11	1.7	3.96	29.26333333	2.59
ENSMUSG00000020601	Trib2	tribbles pseudokinase 2 [Source:MGI Symbol;Acc:MGI:2145021]	16.04057996	4.003654399	1.31E-158	2.50E-156	yes	up	21.13	17.09	19.22	1.04	1.06	1.71	19.14666667	1.27
ENSMUSG00000024892	Pcx	pyruvate carboxylase [Source:MGI Symbol;Acc:MGI:97520]	0.161654409	-2.629015236	4.52E-157	8.53E-155	yes	down	5.76	5.64	5.48	38.51	37.74	40.26	5.626666667	38.83666667
ENSMUSG00000055172	C1ra	complement component 1, r subcomponent A [Source:MGI Symbol;Acc:MGI:1355313]	29.93392637	4.903709621	5.08E-157	9.50E-155	yes	up	22.51	25.23	25.04	0.75	0.77	1.14	24.26	0.886666667
ENSMUSG00000000538	Tom1l2	target of myb1-like 2 (chicken) [Source:MGI Symbol;Acc:MGI:2443306]	0.237463937	-2.074219664	6.58E-156	1.22E-153	yes	down	20.46	20.38	21.04	87.67	86.5	94.73	20.62666667	89.63333333
ENSMUSG00000063558	Aox1	aldehyde oxidase 1 [Source:MGI Symbol;Acc:MGI:88035]	9.413096843	3.234669438	6.84E-156	1.25E-153	yes	up	18.98	16.83	19.19	2.07	2.37	2.54	18.33333333	2.326666667
ENSMUSG00000008393	Carhsp1	calcium regulated heat stable protein 1 [Source:MGI Symbol;Acc:MGI:1196368]	0.266084773	-1.910042141	5.18E-155	9.42E-153	yes	down	43.67	44.12	44.8	172.99	181.98	190.41	44.19666667	181.7933333
ENSMUSG00000032231	Anxa2	annexin A2 [Source:MGI Symbol;Acc:MGI:88246]	3.36716651	1.751535066	9.05E-155	1.63E-152	yes	up	1462.8	1542.34	1514.79	477.09	495.14	501.08	1506.643333	491.1033333
ENSMUSG00000036636	Clcn7	chloride channel, voltage-sensitive 7 [Source:MGI Symbol;Acc:MGI:1347048]	0.22257202	-2.167655857	3.86E-153	6.88E-151	yes	down	13.29	14.6	14.17	64.4	65.58	67.89	14.02	65.95666667
ENSMUSG00000026535	Ifi202b	interferon activated gene 202B [Source:MGI Symbol;Acc:MGI:1347083]	10.83144905	3.437154358	5.16E-153	9.13E-151	yes	up	46.53	41.97	46.52	4.52	4.8	4.29	45.00666667	4.536666667
ENSMUSG00000014599	Csf1	colony stimulating factor 1 (macrophage) [Source:MGI Symbol;Acc:MGI:1339753]	3.645571322	1.866144927	8.35E-152	1.46E-149	yes	up	122.67	117.32	119.01	38.8	41.19	32.2	119.6666667	37.39666667
ENSMUSG00000033577	Myo6	myosin VI [Source:MGI Symbol;Acc:MGI:104785]	0.190972251	-2.388565068	2.12E-151	3.68E-149	yes	down	8.04	7	7.76	46.39	38.98	46.72	7.6	44.03
ENSMUSG00000026479	Lamc2	laminin, gamma 2 [Source:MGI Symbol;Acc:MGI:99913]	17.31033718	4.113561921	1.77E-150	3.06E-148	yes	up	36.8	33.74	34.84	1.46	1.34	4.3	35.12666667	2.366666667
ENSMUSG00000005198	Polr2a	polymerase (RNA) II (DNA directed) polypeptide A [Source:MGI Symbol;Acc:MGI:98086]	0.269181696	-1.893347782	2.59E-147	4.43E-145	yes	down	23.45	25.71	23.65	97.11	95.34	97.12	24.27	96.52333333
ENSMUSG00000040990	Sh3kbp1	SH3-domain kinase binding protein 1 [Source:MGI Symbol;Acc:MGI:1889583]	3.917042463	1.969764768	3.84E-145	6.50E-143	yes	up	78.79	72.53	81.94	22.48	17.58	23.21	77.75333333	21.09
ENSMUSG00000066621	Tecpr1	tectonin beta-propeller repeat containing 1 [Source:MGI Symbol;Acc:MGI:1917631]	0.174378432	-2.519706487	1.06E-143	1.78E-141	yes	down	9.53	9.88	9.23	50.66	51.08	57.47	9.546666667	53.07
ENSMUSG00000023885	Thbs2	thrombospondin 2 [Source:MGI Symbol;Acc:MGI:98738]	6.140295999	2.618308204	2.25E-143	3.74E-141	yes	up	77.42	60.33	79.8	12.21	12.64	13.35	72.51666667	12.73333333
ENSMUSG00000028927	Padi2	peptidyl arginine deiminase, type II [Source:MGI Symbol;Acc:MGI:1338892]	8.019620321	3.003533936	3.36E-142	5.55E-140	yes	up	17.68	17.33	21.46	1.99	2.32	2.19	18.82333333	2.166666667
ENSMUSG00000049775	Tmsb4x	thymosin, beta 4, X chromosome [Source:MGI Symbol;Acc:MGI:99510]	4.039272344	2.014095422	4.94E-142	8.08E-140	yes	up	623.5	611.12	607.5	159.77	164.39	189.71	614.04	171.29
ENSMUSG00000025161	Slc16a3	solute carrier family 16 (monocarboxylic acid transporters), member 3 [Source:MGI Symbol;Acc:MGI:1933438]	8.227822969	3.040510753	1.63E-141	2.64E-139	yes	up	90.69	99.23	99.67	10.03	14.44	13.41	96.53	12.62666667
ENSMUSG00000050931	Sgms2	sphingomyelin synthase 2 [Source:MGI Symbol;Acc:MGI:1921692]	0.189951272	-2.39629872	6.03E-141	9.70E-139	yes	down	18.78	16.38	24.6	136.75	141.51	171.58	19.92	149.9466667
ENSMUSG00000037005	Xpnpep2	X-prolyl aminopeptidase (aminopeptidase P) 2, membrane-bound [Source:MGI Symbol;Acc:MGI:2180001]	14.81063814	3.888561897	1.00E-140	1.60E-138	yes	up	22.85	19.31	18.55	1.48	2.33	1.48	20.23666667	1.763333333
ENSMUSG00000068246	Apol9b	apolipoprotein L 9b [Source:MGI Symbol;Acc:MGI:1919148]	17.06722904	4.093156942	2.07E-140	3.28E-138	yes	up	49.96	58.95	48.93	2.91	3.78	2.74	52.61333333	3.143333333
ENSMUSG00000062070	Pgk1	phosphoglycerate kinase 1 [Source:MGI Symbol;Acc:MGI:97555]	3.579212246	1.839642098	5.02E-140	7.88E-138	yes	up	1681.59	1826.35	1782.64	518.43	533.35	565.27	1763.526667	539.0166667
ENSMUSG00000025986	Slc39a10	solute carrier family 39 (zinc transporter), member 10 [Source:MGI Symbol;Acc:MGI:1914515]	10.50868759	3.393510599	5.96E-140	9.28E-138	yes	up	30.17	21.02	29.23	2.68	2.82	2.8	26.80666667	2.766666667
ENSMUSG00000056758	Hmga2	high mobility group AT-hook 2 [Source:MGI Symbol;Acc:MGI:101761]	5.041903785	2.333968587	6.19E-140	9.57E-138	yes	up	81.02	76.38	80.58	17.6	19.31	15.01	79.32666667	17.30666667
ENSMUSG00000001506	Col1a1	collagen, type I, alpha 1 [Source:MGI Symbol;Acc:MGI:88467]	6.476834773	2.695288941	2.59E-139	3.97E-137	yes	up	22.55	23.95	23.74	3.56	4.43	3.65	23.41333333	3.88
ENSMUSG00000024924	Vldlr	very low density lipoprotein receptor [Source:MGI Symbol;Acc:MGI:98935]	4.554219713	2.187203894	7.18E-139	1.09E-136	yes	up	72.9	58.11	73.16	17.95	21.61	18.45	68.05666667	19.33666667
ENSMUSG00000019102	Aldh3a1	aldehyde dehydrogenase family 3, subfamily A1 [Source:MGI Symbol;Acc:MGI:1353451]	55.0770031	5.783378155	1.09E-138	1.65E-136	yes	up	42.92	50.25	44.19	1.16	0.75	0.82	45.78666667	0.91
ENSMUSG00000085289	Gm15337	predicted gene 15337 [Source:MGI Symbol;Acc:MGI:3705103]	26.37387932	4.721037887	3.73E-138	5.59E-136	yes	up	15.99	14.02	16.41	0.59	0.69	0.5	15.47333333	0.593333333
ENSMUSG00000020099	Unc5b	unc-5 netrin receptor B [Source:MGI Symbol;Acc:MGI:894703]	3.0916279	1.628366691	3.99E-138	5.93E-136	yes	up	63.88	62.3	65.51	22.29	22.02	22.76	63.89666667	22.35666667
ENSMUSG00000037106	Fer1l6	fer-1-like 6 (C. elegans) [Source:MGI Symbol;Acc:MGI:3645398]	8.750767223	3.129409511	3.64E-137	5.37E-135	yes	up	32.85	28.31	33.92	2.93	3.82	3.47	31.69333333	3.406666667
ENSMUSG00000031373	Car5b	carbonic anhydrase 5b, mitochondrial [Source:MGI Symbol;Acc:MGI:1926249]	7.432919301	2.893928945	9.36E-137	1.37E-134	yes	up	24.17	21.57	23.11	3.2	3.38	3.46	22.95	3.346666667
ENSMUSG00000039473	Ubn1	ubinuclein 1 [Source:MGI Symbol;Acc:MGI:1891307]	0.254398577	-1.974837496	9.94E-137	1.45E-134	yes	down	12.63	10.86	11.85	48.14	46.16	47.81	11.78	47.37
ENSMUSG00000004698	Hdac9	histone deacetylase 9 [Source:MGI Symbol;Acc:MGI:1931221]	84.69351948	6.404179678	1.04E-136	1.51E-134	yes	up	18.9	15.34	19.75	0.23	0.16	0.27	17.99666667	0.22
ENSMUSG00000032589	Bsn	bassoon [Source:MGI Symbol;Acc:MGI:1277955]	6.746732288	2.754188917	1.80E-136	2.58E-134	yes	up	11.69	12.34	13.43	1.51	1.82	2.32	12.48666667	1.883333333
ENSMUSG00000040613	Apobec1	apolipoprotein B mRNA editing enzyme, catalytic polypeptide 1 [Source:MGI Symbol;Acc:MGI:103298]	17.46604708	4.126481229	2.16E-136	3.07E-134	yes	up	26.99	26.71	32.05	1.84	1.65	1.55	28.58333333	1.68
ENSMUSG00000025139	Tollip	toll interacting protein [Source:MGI Symbol;Acc:MGI:1891808]	0.282562302	-1.823359092	1.87E-135	2.64E-133	yes	down	17.87	17.25	17.57	69.09	66.35	69.34	17.56333333	68.26
ENSMUSG00000023906	Cldn6	claudin 6 [Source:MGI Symbol;Acc:MGI:1859284]	4.478660949	2.163067453	2.97E-135	4.16E-133	yes	up	253.25	287.3	258.1	63.6	63.57	67.04	266.2166667	64.73666667
ENSMUSG00000101549	Gm29630	predicted gene 29630 [Source:MGI Symbol;Acc:MGI:5580336]	7.165182065	2.841003363	3.13E-135	4.35E-133	yes	up	9.94	9.84	9.42	1.1	2.63	1.04	9.733333333	1.59
ENSMUSG00000030096	Slc6a6	solute carrier family 6 (neurotransmitter transporter, taurine), member 6 [Source:MGI Symbol;Acc:MGI:98488]	3.174050794	1.666325216	1.18E-134	1.63E-132	yes	up	63.91	59.33	66.17	21.01	23.6	23.55	63.13666667	22.72
ENSMUSG00000048537	Phldb1	pleckstrin homology like domain, family B, member 1 [Source:MGI Symbol;Acc:MGI:2143230]	4.217122295	2.07625886	2.24E-134	3.07E-132	yes	up	40.6	40.53	40.64	9.04	9.12	9.16	40.59	9.106666667
ENSMUSG00000037020	Wdr62	WD repeat domain 62 [Source:MGI Symbol;Acc:MGI:1923696]	0.187302189	-2.416560332	6.88E-133	9.38E-131	yes	down	7.47	8.62	8.53	37.68	38.44	40.08	8.206666667	38.73333333
ENSMUSG00000038668	Lpar1	lysophosphatidic acid receptor 1 [Source:MGI Symbol;Acc:MGI:108429]	17.58785055	4.136507273	3.33E-132	4.51E-130	yes	up	19.35	19.17	17.73	1.13	1.17	0.92	18.75	1.073333333
ENSMUSG00000043336	Filip1l	filamin A interacting protein 1-like [Source:MGI Symbol;Acc:MGI:1925999]	7.46289483	2.899735355	1.07E-131	1.43E-129	yes	up	33.16	28.34	37.17	4.94	4.59	5.02	32.89	4.85
ENSMUSG00000018143	Mafk	v-maf musculoaponeurotic fibrosarcoma oncogene family, protein K (avian) [Source:MGI Symbol;Acc:MGI:99951]	0.287884087	-1.796440051	1.34E-131	1.78E-129	yes	down	22.58	23.56	23.58	83.69	83.42	81.14	23.24	82.75
ENSMUSG00000017493	Igfbp4	insulin-like growth factor binding protein 4 [Source:MGI Symbol;Acc:MGI:96439]	16.03884202	4.00349808	1.63E-131	2.16E-129	yes	up	59.86	78.52	52.33	2.75	2.74	1.77	63.57	2.42
ENSMUSG00000004655	Aqp1	aquaporin 1 [Source:MGI Symbol;Acc:MGI:103201]	38.05690493	5.25008633	2.11E-130	2.78E-128	yes	up	21.46	20.03	21.78	0.47	0.69	0.65	21.09	0.603333333
ENSMUSG00000033327	Tnxb	tenascin XB [Source:MGI Symbol;Acc:MGI:1932137]	6.29072778	2.653226933	3.42E-130	4.48E-128	yes	up	8.84	9.74	9.51	3.79	3.58	4.04	9.363333333	3.803333333
ENSMUSG00000031762	Mt2	metallothionein 2 [Source:MGI Symbol;Acc:MGI:97172]	0.168419215	-2.569871348	8.43E-130	1.10E-127	yes	down	312.35	396.17	353.84	2352.32	2396.66	2679.91	354.12	2476.296667
ENSMUSG00000030220	Arhgdib	Rho, GDP dissociation inhibitor (GDI) beta [Source:MGI Symbol;Acc:MGI:101940]	5.802321805	2.536630312	3.86E-129	4.99E-127	yes	up	481.15	558.99	479.5	93.35	87.74	93.03	506.5466667	91.37333333
ENSMUSG00000059336	Slc14a1	solute carrier family 14 (urea transporter), member 1 [Source:MGI Symbol;Acc:MGI:1351654]	273.4487727	8.095126776	1.19E-128	1.53E-126	yes	up	36.07	32.93	35.6	0.1	0.22	0.36	34.86666667	0.226666667
ENSMUSG00000005142	Man2b1	mannosidase 2, alpha B1 [Source:MGI Symbol;Acc:MGI:107286]	0.204105875	-2.292610389	2.17E-128	2.77E-126	yes	down	8.57	8.58	9.3	44.99	43.04	51.08	8.816666667	46.37
ENSMUSG00000037071	Scd1	stearoyl-Coenzyme A desaturase 1 [Source:MGI Symbol;Acc:MGI:98239]	3.785857958	1.920620283	3.63E-127	4.60E-125	yes	up	206.97	173.35	203.6	74.56	69	75.75	194.64	73.10333333
ENSMUSG00000057346	Apol9a	apolipoprotein L 9a [Source:MGI Symbol;Acc:MGI:3606001]	7.404511793	2.888404616	9.32E-127	1.17E-124	yes	up	57.97	65.3	52.53	7.03	8.18	9.37	58.6	8.193333333
ENSMUSG00000030739	Myh14	myosin, heavy polypeptide 14 [Source:MGI Symbol;Acc:MGI:1919210]	7.136798377	2.835277015	1.21E-126	1.52E-124	yes	up	19.09	22.54	18.52	3.18	2.95	3.23	20.05	3.12
ENSMUSG00000022150	Dab2	disabled 2, mitogen-responsive phosphoprotein [Source:MGI Symbol;Acc:MGI:109175]	4.090412035	2.032246176	1.61E-126	2.00E-124	yes	up	43.89	37.73	47.36	12.83	12.55	13.1	42.99333333	12.82666667
ENSMUSG00000038507	Parp12	poly (ADP-ribose) polymerase family, member 12 [Source:MGI Symbol;Acc:MGI:2143990]	6.622743815	2.727429052	1.44E-125	1.77E-123	yes	up	28.09	29.2	27.12	4.48	4.48	4.73	28.13666667	4.563333333
ENSMUSG00000070436	Serpinh1	serine (or cysteine) peptidase inhibitor, clade H, member 1 [Source:MGI Symbol;Acc:MGI:88283]	2.806608091	1.488827623	4.55E-125	5.58E-123	yes	up	328.24	334.18	338.82	131.37	132.69	128.38	333.7466667	130.8133333
ENSMUSG00000037820	Tgm2	transglutaminase 2, C polypeptide [Source:MGI Symbol;Acc:MGI:98731]	9.053466819	3.178470345	1.03E-124	1.25E-122	yes	up	16.11	17.2	17.34	2	2.06	2.04	16.88333333	2.033333333
ENSMUSG00000041695	Kcnj2	potassium inwardly-rectifying channel, subfamily J, member 2 [Source:MGI Symbol;Acc:MGI:104744]	24.65775263	4.62396941	1.31E-124	1.59E-122	yes	up	9.35	8.23	8.96	0.38	0.33	0.46	8.846666667	0.39
ENSMUSG00000063229	Ldha	lactate dehydrogenase A [Source:MGI Symbol;Acc:MGI:96759]	3.20380053	1.679784328	2.32E-124	2.79E-122	yes	up	2114.87	2187.73	2205.29	705.4	720.69	804.69	2169.296667	743.5933333
ENSMUSG00000047250	Ptgs1	prostaglandin-endoperoxide synthase 1 [Source:MGI Symbol;Acc:MGI:97797]	3.917445435	1.96991318	3.56E-123	4.26E-121	yes	up	99.26	106.52	102.25	27.56	26.49	30.87	102.6766667	28.30666667
ENSMUSG00000046434	Hnrnpa1	heterogeneous nuclear ribonucleoprotein A1 [Source:MGI Symbol;Acc:MGI:104820]	2.486781822	1.314279938	1.65E-122	1.96E-120	yes	up	1119.61	1082.42	1121.75	488.88	481.59	491.22	1107.926667	487.23
ENSMUSG00000001768	Rin2	Ras and Rab interactor 2 [Source:MGI Symbol;Acc:MGI:1921280]	7.322073074	2.872252172	1.79E-122	2.12E-120	yes	up	14.58	15.41	15.85	2.09	2.49	2	15.28	2.193333333
ENSMUSG00000032690	Oas2	2'-5' oligoadenylate synthetase 2 [Source:MGI Symbol;Acc:MGI:2180852]	23.91639056	4.579927771	3.30E-122	3.88E-120	yes	up	11.4	12.16	12.16	0.38	0.3	0.49	11.90666667	0.39
ENSMUSG00000010601	Apol7a	apolipoprotein L 7a [Source:MGI Symbol;Acc:MGI:1923011]	16.9203076	4.080683891	1.29E-121	1.51E-119	yes	up	23.3	25.01	25.4	1.48	1.48	2.38	24.57	1.78
ENSMUSG00000013160	Atp6v0d1	ATPase, H+ transporting, lysosomal V0 subunit D1 [Source:MGI Symbol;Acc:MGI:1201778]	0.248607574	-2.008057843	1.67E-121	1.93E-119	yes	down	49.16	54.07	48.62	212.88	220.37	226.64	50.61666667	219.9633333
ENSMUSG00000027078	Ube2l6	ubiquitin-conjugating enzyme E2L 6 [Source:MGI Symbol;Acc:MGI:1914500]	8.750731533	3.129403627	4.79E-121	5.53E-119	yes	up	65.14	63.96	58.79	8.94	6.82	8.52	62.63	8.093333333
ENSMUSG00000040690	Col16a1	collagen, type XVI, alpha 1 [Source:MGI Symbol;Acc:MGI:1095396]	4.511472126	2.173598272	3.24E-119	3.71E-117	yes	up	65.37	76.42	68.12	18.11	19.47	16.19	69.97	17.92333333
ENSMUSG00000004105	Angptl2	angiopoietin-like 2 [Source:MGI Symbol;Acc:MGI:1347002]	3.796521071	1.924678015	3.96E-119	4.52E-117	yes	up	49.89	46.02	50.17	13	14.2	14.11	48.69333333	13.77
ENSMUSG00000038776	Ephx1	epoxide hydrolase 1, microsomal [Source:MGI Symbol;Acc:MGI:95405]	3.554676538	1.829718286	2.20E-118	2.50E-116	yes	up	141.18	141.19	140.08	44.82	41.12	44.28	140.8166667	43.40666667
ENSMUSG00000038375	Trp53inp2	transformation related protein 53 inducible nuclear protein 2 [Source:MGI Symbol;Acc:MGI:1915978]	0.158296997	-2.659294209	4.06E-118	4.58E-116	yes	down	4.1	3.6	4.28	25.57	26.46	20.05	3.993333333	24.02666667
ENSMUSG00000020774	Aspa	aspartoacylase [Source:MGI Symbol;Acc:MGI:87914]	6.767213347	2.758561872	9.57E-117	1.07E-114	yes	up	35.96	30.01	34.52	5.95	5.96	7.41	33.49666667	6.44
ENSMUSG00000053898	Ech1	enoyl coenzyme A hydratase 1, peroxisomal [Source:MGI Symbol;Acc:MGI:1858208]	4.413165342	2.1418138	1.20E-116	1.33E-114	yes	up	127.23	136.63	135.17	30.61	33.28	34.73	133.01	32.87333333
ENSMUSG00000033307	Mif	macrophage migration inhibitory factor (glycosylation-inhibiting factor) [Source:MGI Symbol;Acc:MGI:96982]	5.016003107	2.326538242	2.81E-116	3.12E-114	yes	up	2015.19	2333.18	2099.9	479.3	521.63	494.93	2149.423333	498.62
ENSMUSG00000019850	Tnfaip3	tumor necrosis factor, alpha-induced protein 3 [Source:MGI Symbol;Acc:MGI:1196377]	7.154147818	2.838779927	3.60E-116	3.97E-114	yes	up	17.12	14.75	17.97	2.49	2.63	2.61	16.61333333	2.576666667
ENSMUSG00000036687	Tmem184a	transmembrane protein 184a [Source:MGI Symbol;Acc:MGI:2385897]	12.75233327	3.672689333	4.69E-116	5.14E-114	yes	up	12.53	21.76	12.28	1.26	2.09	1.53	15.52333333	1.626666667
ENSMUSG00000046223	Plaur	plasminogen activator, urokinase receptor [Source:MGI Symbol;Acc:MGI:97612]	4.312979477	2.108684851	5.06E-116	5.52E-114	yes	up	93.06	91.82	100.19	23.61	26.06	24.63	95.02333333	24.76666667
ENSMUSG00000022575	Gsdmd	gasdermin D [Source:MGI Symbol;Acc:MGI:1916396]	9.00624798	3.170926202	5.38E-116	5.84E-114	yes	up	56.3	62.61	56.66	4.74	9.73	8.91	58.52333333	7.793333333
ENSMUSG00000055301	Adh7	alcohol dehydrogenase 7 (class IV), mu or sigma polypeptide [Source:MGI Symbol;Acc:MGI:87926]	5.959690545	2.575237421	3.81E-115	4.11E-113	yes	up	39.52	31.71	41.42	6.72	6.76	6.91	37.55	6.796666667
ENSMUSG00000033060	Lmo7	LIM domain only 7 [Source:MGI Symbol;Acc:MGI:1353586]	2.984164385	1.57732701	5.10E-115	5.47E-113	yes	up	70.61	72.81	73.9	28.56	30.46	25.62	72.44	28.21333333
ENSMUSG00000055322	Tns1	tensin 1 [Source:MGI Symbol;Acc:MGI:104552]	5.619058541	2.490328431	1.79E-114	1.91E-112	yes	up	14.09	12.41	13.09	2.74	2.41	3.98	13.19666667	3.043333333
ENSMUSG00000055817	Mta3	metastasis associated 3 [Source:MGI Symbol;Acc:MGI:2151172]	13.46263727	3.75088915	8.57E-114	9.10E-112	yes	up	29.57	29.69	27.87	2.54	2.21	2.96	29.04333333	2.57
ENSMUSG00000055240	Zfp101	zinc finger protein 101 [Source:MGI Symbol;Acc:MGI:107547]	0.196924823	-2.344283113	1.90E-113	2.01E-111	yes	down	5.49	5.28	5.35	26.58	29.43	30.5	5.373333333	28.83666667
ENSMUSG00000026825	Dnm1	dynamin 1 [Source:MGI Symbol;Acc:MGI:107384]	5.03604533	2.332291269	1.05E-112	1.11E-110	yes	up	75.02	86.81	75.99	19.07	18.93	22.81	79.27333333	20.27
ENSMUSG00000041220	Elovl6	ELOVL family member 6, elongation of long chain fatty acids (yeast) [Source:MGI Symbol;Acc:MGI:2156528]	11.13016267	3.476402773	1.07E-112	1.12E-110	yes	up	24.91	16.55	24.02	2.3	1.88	2.12	21.82666667	2.1
ENSMUSG00000042870	Tom1	target of myb1 trafficking protein [Source:MGI Symbol;Acc:MGI:1338026]	0.214485991	-2.221044674	1.45E-112	1.51E-110	yes	down	12.88	14.27	16.48	63.59	60.52	67.09	14.54333333	63.73333333
ENSMUSG00000029406	Pitpnm2	phosphatidylinositol transfer protein, membrane-associated 2 [Source:MGI Symbol;Acc:MGI:1336192]	6.239863647	2.641514504	1.58E-112	1.64E-110	yes	up	14.35	14.02	13.29	2.53	3.62	2.82	13.88666667	2.99
ENSMUSG00000030268	Bcat1	branched chain aminotransferase 1, cytosolic [Source:MGI Symbol;Acc:MGI:104861]	6.275944039	2.649832488	1.43E-111	1.46E-109	yes	up	33.53	37.54	33.3	6.52	5.66	6.13	34.79	6.103333333
ENSMUSG00000032661	Oas3	2'-5' oligoadenylate synthetase 3 [Source:MGI Symbol;Acc:MGI:2180850]	37.45634754	5.227138321	5.57E-111	5.70E-109	yes	up	10.63	11.37	11.94	0.59	0.3	0.16	11.31333333	0.35
ENSMUSG00000056429	Tgoln1	trans-golgi network protein [Source:MGI Symbol;Acc:MGI:105080]	0.22344409	-2.162014209	7.66E-111	7.79E-109	yes	down	30.02	23.1	29.89	131.87	129.42	139.7	27.67	133.6633333
ENSMUSG00000052760	A630001G21Rik	RIKEN cDNA A630001G21 gene [Source:MGI Symbol;Acc:MGI:2443131]	10.72597855	3.423037369	1.03E-110	1.04E-108	yes	up	14.95	14.17	15.17	1.51	1.47	2.06	14.76333333	1.68
ENSMUSG00000001555	Fkbp10	FK506 binding protein 10 [Source:MGI Symbol;Acc:MGI:104769]	5.789514267	2.533442313	1.87E-110	1.88E-108	yes	up	62.76	71.56	61.28	11.11	12.68	12.48	65.2	12.09
ENSMUSG00000048878	Hexim1	hexamethylene bis-acetamide inducible 1 [Source:MGI Symbol;Acc:MGI:2385923]	0.293648493	-1.767837862	4.05E-110	4.06E-108	yes	down	14.65	15.4	15.21	56.21	54.85	56.04	15.08666667	55.7
ENSMUSG00000037408	Cnnm4	cyclin M4 [Source:MGI Symbol;Acc:MGI:2151060]	0.158017104	-2.661847368	4.48E-110	4.46E-108	yes	down	3.61	4.03	3.42	24.65	23.63	27.47	3.686666667	25.25
ENSMUSG00000026580	Selp	selectin, platelet [Source:MGI Symbol;Acc:MGI:98280]	9.201211364	3.201823808	3.76E-109	3.73E-107	yes	up	17.96	15.17	18.3	2.42	2.06	1.9	17.14333333	2.126666667
ENSMUSG00000006273	Atp6v1b2	ATPase, H+ transporting, lysosomal V1 subunit B2 [Source:MGI Symbol;Acc:MGI:109618]	0.328037795	-1.608066051	1.15E-108	1.13E-106	yes	down	43.94	39.55	45.92	148.97	142.91	135.48	43.13666667	142.4533333
ENSMUSG00000059743	Fdps	farnesyl diphosphate synthetase [Source:MGI Symbol;Acc:MGI:104888]	3.916907319	1.969714992	1.83E-108	1.80E-106	yes	up	387.9	435.82	390.68	111.52	112.09	120.15	404.8	114.5866667
ENSMUSG00000026817	Ak1	adenylate kinase 1 [Source:MGI Symbol;Acc:MGI:87977]	6.235386603	2.640479012	1.97E-108	1.93E-106	yes	up	110.26	126.31	109.89	22.44	16.8	19.97	115.4866667	19.73666667
ENSMUSG00000040557	Mettl27	methyltransferase like 27 [Source:MGI Symbol;Acc:MGI:1933146]	0.203994174	-2.293400142	5.56E-108	5.40E-106	yes	down	10.73	11.25	9.34	59.33	56.03	64.57	10.44	59.97666667
ENSMUSG00000032064	Dixdc1	DIX domain containing 1 [Source:MGI Symbol;Acc:MGI:2679721]	9.999507029	3.321856972	7.82E-108	7.56E-106	yes	up	13.28	10.5	14.58	1.41	1.16	1.44	12.78666667	1.336666667
ENSMUSG00000019558	Slc6a8	solute carrier family 6 (neurotransmitter transporter, creatine), member 8 [Source:MGI Symbol;Acc:MGI:2147834]	0.346780812	-1.527904021	4.31E-107	4.15E-105	yes	down	40.29	38.84	42.29	119.75	116.5	129.78	40.47333333	122.01
ENSMUSG00000026786	Apbb1ip	amyloid beta (A4) precursor protein-binding, family B, member 1 interacting protein [Source:MGI Symbol;Acc:MGI:1861354]	5.657087961	2.500059603	1.07E-106	1.02E-104	yes	up	32.41	35.1	34.21	7.31	6	6.36	33.90666667	6.556666667
ENSMUSG00000038991	Txndc5	thioredoxin domain containing 5 [Source:MGI Symbol;Acc:MGI:2145316]	2.632707462	1.396547223	2.83E-106	2.70E-104	yes	up	177.78	171.01	183.5	71.14	72.46	75.39	177.43	72.99666667
ENSMUSG00000032515	Csrnp1	cysteine-serine-rich nuclear protein 1 [Source:MGI Symbol;Acc:MGI:2387989]	0.153599876	-2.702751046	3.39E-106	3.21E-104	yes	down	3.8	4.52	3.76	22.43	24.08	24.42	4.026666667	23.64333333
ENSMUSG00000050914	Ankrd37	ankyrin repeat domain 37 [Source:MGI Symbol;Acc:MGI:3603344]	14.24698812	3.832585054	8.80E-106	8.31E-104	yes	up	70.34	86.7	77.21	6.25	8.45	4.55	78.08333333	6.416666667
ENSMUSG00000030630	Fah	fumarylacetoacetate hydrolase [Source:MGI Symbol;Acc:MGI:95482]	13.03724168	3.704566763	1.12E-105	1.06E-103	yes	up	52.3	47.83	39.28	2.77	8.51	3.99	46.47	5.09
ENSMUSG00000031024	Denn2b	DENN domain containing 2B [Source:MGI Symbol;Acc:MGI:108517]	5.378379181	2.42717147	1.61E-105	1.51E-103	yes	up	23.07	24.26	25.34	4.56	4.61	5.92	24.22333333	5.03
ENSMUSG00000002997	Prkar2b	protein kinase, cAMP dependent regulatory, type II beta [Source:MGI Symbol;Acc:MGI:97760]	3.427492072	1.777153329	2.97E-105	2.76E-103	yes	up	78.56	71.3	78.96	24.55	26.6	24.57	76.27333333	25.24
ENSMUSG00000022231	Sema5a	sema domain, seven thrombospondin repeats (type 1 and type 1-like), transmembrane domain (TM) and short cytoplasmic domain, (semaphorin) 5A [Source:MGI Symbol;Acc:MGI:107556]	4.578142109	2.194762246	8.49E-105	7.86E-103	yes	up	22.75	17.96	23.03	5.19	4.76	5.12	21.24666667	5.023333333
ENSMUSG00000025555	Farp1	FERM, RhoGEF (Arhgef) and pleckstrin domain protein 1 (chondrocyte-derived) [Source:MGI Symbol;Acc:MGI:2446173]	3.304481307	1.724423835	1.52E-104	1.40E-102	yes	up	41.23	43.2	42.95	13.15	14.18	15.1	42.46	14.14333333
ENSMUSG00000050708	Ftl1	ferritin light polypeptide 1 [Source:MGI Symbol;Acc:MGI:95589]	0.217762316	-2.199173779	1.68E-104	1.54E-102	yes	down	3185.4	3989.91	3373.1	17617.45	17754	18641.17	3516.136667	18004.20667
ENSMUSG00000068566	Myadm	myeloid-associated differentiation marker [Source:MGI Symbol;Acc:MGI:1355332]	2.992529208	1.581365328	2.69E-104	2.46E-102	yes	up	147.18	141.49	151.82	52.68	53.71	58.47	146.83	54.95333333
ENSMUSG00000037624	Kcnk2	potassium channel, subfamily K, member 2 [Source:MGI Symbol;Acc:MGI:109366]	18.90392462	4.240613877	3.49E-104	3.17E-102	yes	up	21.9	16.21	20.23	0.59	0.92	4.38	19.44666667	1.963333333
ENSMUSG00000063193	Cd300lb	CD300 molecule like family member B [Source:MGI Symbol;Acc:MGI:2685099]	9.897189864	3.307018955	4.19E-104	3.79E-102	yes	up	19.82	18.19	19.31	2	1.76	2.5	19.10666667	2.086666667
ENSMUSG00000032899	Styk1	serine/threonine/tyrosine kinase 1 [Source:MGI Symbol;Acc:MGI:2141396]	28.31274447	4.823379697	5.68E-104	5.11E-102	yes	up	13.75	12.91	14.02	0.58	0.43	0.53	13.56	0.513333333
ENSMUSG00000005667	Mthfd2	methylenetetrahydrofolate dehydrogenase (NAD+ dependent), methenyltetrahydrofolate cyclohydrolase [Source:MGI Symbol;Acc:MGI:1338850]	3.236238887	1.694318106	1.73E-103	1.55E-101	yes	up	79.78	75.25	82.33	26.34	27.72	26.59	79.12	26.88333333
ENSMUSG00000025220	Oga	O-GlcNAcase [Source:MGI Symbol;Acc:MGI:1932139]	0.401957421	-1.31488541	2.02E-103	1.80E-101	yes	down	47.11	47.7	49.9	125.36	125.73	124.08	48.23666667	125.0566667
ENSMUSG00000020520	Galnt10	polypeptide N-acetylgalactosaminyltransferase 10 [Source:MGI Symbol;Acc:MGI:1890480]	0.227884181	-2.133627314	3.89E-103	3.46E-101	yes	down	4.61	4.97	4.63	23.32	22.39	21.74	4.736666667	22.48333333
ENSMUSG00000039191	Rbpj	recombination signal binding protein for immunoglobulin kappa J region [Source:MGI Symbol;Acc:MGI:96522]	3.625793193	1.858296639	1.17E-102	1.03E-100	yes	up	171.58	145.48	172.23	46.83	47.54	54.04	163.0966667	49.47
ENSMUSG00000037434	Slc30a1	solute carrier family 30 (zinc transporter), member 1 [Source:MGI Symbol;Acc:MGI:1345281]	0.026968729	-5.212568637	2.59E-102	2.28E-100	yes	down	0.25	0.13	0.18	7.79	7.54	7.41	0.186666667	7.58
ENSMUSG00000041827	Oasl1	2'-5' oligoadenylate synthetase-like 1 [Source:MGI Symbol;Acc:MGI:2180849]	7.15089379	2.838123576	5.12E-102	4.48E-100	yes	up	39.2	39.97	43.54	6.06	5.03	7.17	40.90333333	6.086666667
ENSMUSG00000028965	Tnfrsf9	tumor necrosis factor receptor superfamily, member 9 [Source:MGI Symbol;Acc:MGI:1101059]	5.640551727	2.495836286	1.42E-101	1.24E-99	yes	up	51.48	57.03	55.75	10.94	11.8	13.84	54.75333333	12.19333333
ENSMUSG00000032060	Cryab	crystallin, alpha B [Source:MGI Symbol;Acc:MGI:88516]	15.68061538	3.970910274	2.53E-101	2.20E-99	yes	up	65.86	68.27	60.72	5.19	4.61	4.38	64.95	4.726666667
ENSMUSG00000029380	Cxcl1	chemokine (C-X-C motif) ligand 1 [Source:MGI Symbol;Acc:MGI:108068]	15.52372263	3.956402656	3.22E-101	2.78E-99	yes	up	60.82	47.97	59.88	3.43	4.66	3.76	56.22333333	3.95
ENSMUSG00000024773	Atg2a	autophagy related 2A [Source:MGI Symbol;Acc:MGI:1916291]	0.31058447	-1.686942403	3.51E-101	3.02E-99	yes	down	11.19	12.96	13.66	42.21	43.71	44.84	12.60333333	43.58666667
ENSMUSG00000024640	Psat1	phosphoserine aminotransferase 1 [Source:MGI Symbol;Acc:MGI:2183441]	2.77184254	1.470845305	3.70E-101	3.17E-99	yes	up	206.35	213.04	205.02	75.9	75.4	79.29	208.1366667	76.86333333
ENSMUSG00000087543	Gm16576	predicted gene 16576 [Source:MGI Symbol;Acc:MGI:4414996]	0.263107912	-1.926273463	1.49E-100	1.27E-98	yes	down	3.81	3.83	3.92	15.56	15.85	16.49	3.853333333	15.96666667
ENSMUSG00000025511	Tspan4	tetraspanin 4 [Source:MGI Symbol;Acc:MGI:1928097]	5.409812924	2.435578705	1.72E-100	1.46E-98	yes	up	107.54	117.05	99.95	23.3	24.29	22.89	108.18	23.49333333
ENSMUSG00000031812	Map1lc3b	microtubule-associated protein 1 light chain 3 beta [Source:MGI Symbol;Acc:MGI:1914693]	0.351996108	-1.506368618	3.26E-100	2.76E-98	yes	down	55.94	64.19	58.6	207.22	190.1	195.74	59.57666667	197.6866667
ENSMUSG00000028348	Cavin4	caveolae associated 4 [Source:MGI Symbol;Acc:MGI:1915266]	11.63562354	3.54047662	5.79E-100	4.88E-98	yes	up	22.01	24.28	24.94	2.13	1.96	2.49	23.74333333	2.193333333
ENSMUSG00000039476	Prrx2	paired related homeobox 2 [Source:MGI Symbol;Acc:MGI:98218]	5.624752903	2.49178972	1.51E-99	1.27E-97	yes	up	77.14	84.3	78.02	14.84	14.53	16.57	79.82	15.31333333
ENSMUSG00000024665	Fads2	fatty acid desaturase 2 [Source:MGI Symbol;Acc:MGI:1930079]	3.934093384	1.976031204	2.57E-99	2.15E-97	yes	up	61.91	69.59	62.89	18.06	17.68	18	64.79666667	17.91333333
ENSMUSG00000068245	Phf11d	PHD finger protein 11D [Source:MGI Symbol;Acc:MGI:1277133]	42.71707204	5.416740858	9.88E-99	8.22E-97	yes	up	28.44	26.3	26.92	1.25	0.81	0.53	27.22	0.863333333
ENSMUSG00000040560	Wdr7	WD repeat domain 7 [Source:MGI Symbol;Acc:MGI:1860197]	0.165205282	-2.597668279	1.18E-98	9.76E-97	yes	down	2.41	1.76	2.54	14.34	14.46	14.92	2.236666667	14.57333333
ENSMUSG00000037010	Apln	apelin [Source:MGI Symbol;Acc:MGI:1353624]	3.413688838	1.771331561	3.21E-98	2.65E-96	yes	up	42.29	40.37	42.04	12.82	13.48	13	41.56666667	13.1
ENSMUSG00000025007	Aldh18a1	aldehyde dehydrogenase 18 family, member A1 [Source:MGI Symbol;Acc:MGI:1888908]	3.476569953	1.797664619	3.67E-98	3.02E-96	yes	up	49.39	43.94	50.22	13.73	13.31	15.08	47.85	14.04
ENSMUSG00000022090	Pdlim2	PDZ and LIM domain 2 [Source:MGI Symbol;Acc:MGI:2384850]	6.443048643	2.687743487	5.73E-98	4.69E-96	yes	up	110.02	145.35	119.91	19.83	20.55	18.7	125.0933333	19.69333333
ENSMUSG00000020422	Tns3	tensin 3 [Source:MGI Symbol;Acc:MGI:2443012]	4.15315109	2.054206358	6.37E-98	5.19E-96	yes	up	67.11	54.7	69.55	15.68	15.63	18.82	63.78666667	16.71
ENSMUSG00000034422	Parp14	poly (ADP-ribose) polymerase family, member 14 [Source:MGI Symbol;Acc:MGI:1919489]	17.77930733	4.152127214	7.13E-98	5.78E-96	yes	up	5.55	4.8	5.27	0.37	0.23	0.33	5.206666667	0.31
ENSMUSG00000003355	Fkbp11	FK506 binding protein 11 [Source:MGI Symbol;Acc:MGI:1913370]	4.86050023	2.2811048	7.91E-98	6.39E-96	yes	up	128.62	134.78	130.5	30.81	28.8	31.8	131.3	30.47
ENSMUSG00000011179	Odc1	ornithine decarboxylase, structural 1 [Source:MGI Symbol;Acc:MGI:97402]	0.378273883	-1.402496922	1.08E-97	8.67E-96	yes	down	536.23	548.91	552.46	1539.27	1564.97	1658.55	545.8666667	1587.596667
ENSMUSG00000021701	Plk2	polo like kinase 2 [Source:MGI Symbol;Acc:MGI:1099790]	2.576197098	1.365242974	1.66E-97	1.33E-95	yes	up	160.5	147.05	159.6	66.68	66.78	62.63	155.7166667	65.36333333
ENSMUSG00000029033	Acap3	ArfGAP with coiled-coil, ankyrin repeat and PH domains 3 [Source:MGI Symbol;Acc:MGI:2153589]	0.301170469	-1.73134778	4.93E-97	3.94E-95	yes	down	16.51	13.28	14.4	53.78	65.07	42.65	14.73	53.83333333
ENSMUSG00000038009	Dnajc22	DnaJ heat shock protein family (Hsp40) member C22 [Source:MGI Symbol;Acc:MGI:1920028]	3.608308671	1.851322759	5.50E-97	4.37E-95	yes	up	45.19	39.06	47.64	13.36	14.6	12.39	43.96333333	13.45
ENSMUSG00000033379	Atp6v0b	ATPase, H+ transporting, lysosomal V0 subunit B [Source:MGI Symbol;Acc:MGI:1890510]	0.342538329	-1.545662664	1.05E-96	8.32E-95	yes	down	122.78	130.51	126.06	407.8	398.34	428.63	126.45	411.59
ENSMUSG00000024451	Arap3	ArfGAP with RhoGAP domain, ankyrin repeat and PH domain 3 [Source:MGI Symbol;Acc:MGI:2147274]	11.59530701	3.535469113	1.18E-96	9.32E-95	yes	up	18.86	23.97	17.83	1.83	2.52	1.76	20.22	2.036666667
ENSMUSG00000029304	Spp1	secreted phosphoprotein 1 [Source:MGI Symbol;Acc:MGI:98389]	2.645159414	1.403354671	1.73E-96	1.36E-94	yes	up	3342.81	2960.68	3417.24	1295.04	1317.58	1417.73	3240.243333	1343.45
ENSMUSG00000008398	Elk3	ELK3, member of ETS oncogene family [Source:MGI Symbol;Acc:MGI:101762]	3.115290568	1.639366732	7.03E-96	5.50E-94	yes	up	59.8	62.41	62.81	20.79	20.73	22.59	61.67333333	21.37
ENSMUSG00000052776	Oas1a	2'-5' oligoadenylate synthetase 1A [Source:MGI Symbol;Acc:MGI:2180860]	7.372742279	2.882201327	1.09E-95	8.51E-94	yes	up	27.66	28.1	27.02	4.05	4.12	4.11	27.59333333	4.093333333
ENSMUSG00000052688	Rab7b	RAB7B, member RAS oncogene family [Source:MGI Symbol;Acc:MGI:2442295]	6.546913728	2.710814968	1.23E-95	9.58E-94	yes	up	21.93	21.15	25.97	4.23	3.09	2.96	23.01666667	3.426666667
ENSMUSG00000025417	Pip4k2c	phosphatidylinositol-5-phosphate 4-kinase, type II, gamma [Source:MGI Symbol;Acc:MGI:2152214]	0.372885446	-1.423195605	1.33E-95	1.03E-93	yes	down	27.24	25.75	28.63	79.84	79.24	78.74	27.20666667	79.27333333
ENSMUSG00000045934	Mtmr11	myotubularin related protein 11 [Source:MGI Symbol;Acc:MGI:2652817]	8.896077043	3.153169282	2.05E-95	1.58E-93	yes	up	17.79	23.22	21.89	1.94	1.83	1.71	20.96666667	1.826666667
ENSMUSG00000046561	Arsj	arylsulfatase J [Source:MGI Symbol;Acc:MGI:2443513]	23.56102415	4.558330347	4.19E-95	3.21E-93	yes	up	10.43	8.4	10.21	0.48	0.44	0.42	9.68	0.446666667
ENSMUSG00000029163	Emilin1	elastin microfibril interfacer 1 [Source:MGI Symbol;Acc:MGI:1926189]	14.33770282	3.84174199	5.64E-95	4.31E-93	yes	up	15.76	16.58	14.49	1.35	1.78	1.25	15.61	1.46
ENSMUSG00000097754	Ptgs2os2	prostaglandin-endoperoxide synthase 2, opposite strand 2 [Source:MGI Symbol;Acc:MGI:5477181]	10.17847441	3.347449435	5.81E-95	4.42E-93	yes	up	13.57	11.15	13.71	1.15	1.06	1.32	12.81	1.176666667
ENSMUSG00000018474	Chd3	chromodomain helicase DNA binding protein 3 [Source:MGI Symbol;Acc:MGI:1344395]	3.028697492	1.598697488	8.50E-95	6.44E-93	yes	up	89.34	83.34	81.31	33.35	27.71	24.78	84.66333333	28.61333333
ENSMUSG00000024260	Sap130	Sin3A associated protein [Source:MGI Symbol;Acc:MGI:1919782]	0.288276183	-1.794476446	1.10E-94	8.29E-93	yes	down	32.42	35.76	35.42	124.2	125.38	134.88	34.53333333	128.1533333
ENSMUSG00000039058	Ak5	adenylate kinase 5 [Source:MGI Symbol;Acc:MGI:2677491]	13.91478918	3.798547146	1.50E-94	1.13E-92	yes	up	17.76	16.57	17.42	1.38	1.84	0.98	17.25	1.4
ENSMUSG00000058006	Mdn1	midasin AAA ATPase 1 [Source:MGI Symbol;Acc:MGI:1926159]	3.331561437	1.736198498	2.84E-94	2.13E-92	yes	up	12.1	11.4	11.31	3.93	2.91	4.11	11.60333333	3.65
ENSMUSG00000025574	Tk1	thymidine kinase 1 [Source:MGI Symbol;Acc:MGI:98763]	4.226643279	2.079512357	2.68E-93	2.00E-91	yes	up	81.14	80.68	83.8	14.03	16.64	16.95	81.87333333	15.87333333
ENSMUSG00000041720	Pi4ka	phosphatidylinositol 4-kinase alpha [Source:MGI Symbol;Acc:MGI:2448506]	0.305317995	-1.711615472	3.13E-93	2.33E-91	yes	down	25.47	22.1	25.95	83.21	87.56	82.44	24.50666667	84.40333333
ENSMUSG00000006494	Pdk1	pyruvate dehydrogenase kinase, isoenzyme 1 [Source:MGI Symbol;Acc:MGI:1926119]	3.92740015	1.973574597	3.49E-93	2.59E-91	yes	up	34.42	33.31	37.9	9.68	10.16	9.93	35.21	9.923333333
ENSMUSG00000026657	Frmd4a	FERM domain containing 4A [Source:MGI Symbol;Acc:MGI:1919850]	3.887402715	1.958806571	5.34E-93	3.94E-91	yes	up	22.74	19.37	18.69	5.42	4.97	5.1	20.26666667	5.163333333
ENSMUSG00000022265	Ank	progressive ankylosis [Source:MGI Symbol;Acc:MGI:3045421]	2.66513852	1.414210519	5.61E-93	4.12E-91	yes	up	73.2	70.93	75.48	32.22	29.63	28.95	73.20333333	30.26666667
ENSMUSG00000019302	Atp6v0a1	ATPase, H+ transporting, lysosomal V0 subunit A1 [Source:MGI Symbol;Acc:MGI:103286]	0.24732533	-2.015518096	7.90E-93	5.79E-91	yes	down	11.45	13.22	13.71	56.36	52.94	60.38	12.79333333	56.56
ENSMUSG00000025324	Atp10a	ATPase, class V, type 10A [Source:MGI Symbol;Acc:MGI:1330809]	4.466261491	2.159067721	9.10E-93	6.64E-91	yes	up	18.23	18.8	18.25	4.2	4.26	4.86	18.42666667	4.44
ENSMUSG00000047735	Samd9l	sterile alpha motif domain containing 9-like [Source:MGI Symbol;Acc:MGI:1343184]	15.06656038	3.913278189	2.38E-92	1.73E-90	yes	up	14.72	9.82	16.17	1.1	0.84	0.97	13.57	0.97
ENSMUSG00000023191	P3h3	prolyl 3-hydroxylase 3 [Source:MGI Symbol;Acc:MGI:1315208]	4.197690383	2.069595759	2.93E-92	2.12E-90	yes	up	64.11	66.43	67.51	14.45	14.55	17.66	66.01666667	15.55333333
ENSMUSG00000000753	Serpinf1	serine (or cysteine) peptidase inhibitor, clade F, member 1 [Source:MGI Symbol;Acc:MGI:108080]	24.33214161	4.6047914	6.95E-92	5.01E-90	yes	up	44.51	42.16	46.93	2.22	1.64	3.92	44.53333333	2.593333333
ENSMUSG00000075122	Cd80	CD80 antigen [Source:MGI Symbol;Acc:MGI:101775]	8.756852959	3.130412487	2.48E-91	1.78E-89	yes	up	20.04	20.72	20.12	2.71	2.59	2.68	20.29333333	2.66
ENSMUSG00000022836	Mylk	myosin, light polypeptide kinase [Source:MGI Symbol;Acc:MGI:894806]	42.87546344	5.42208036	5.78E-91	4.14E-89	yes	up	6.24	6.12	6.89	0.23	0.19	0.12	6.416666667	0.18
ENSMUSG00000059248	Septin9	septin 9 [Source:MGI Symbol;Acc:MGI:1858222]	4.591053803	2.198825339	5.98E-91	4.27E-89	yes	up	56.95	69.31	57.18	14.37	14.11	16.23	61.14666667	14.90333333
ENSMUSG00000022037	Clu	clusterin [Source:MGI Symbol;Acc:MGI:88423]	0.283202512	-1.82009403	1.14E-90	8.10E-89	yes	down	24.37	27.09	25.16	99.81	97.96	103.4	25.54	100.39
ENSMUSG00000005087	Cd44	CD44 antigen [Source:MGI Symbol;Acc:MGI:88338]	2.798084955	1.484439766	1.66E-90	1.17E-88	yes	up	88.65	76.47	89.83	33.3	34.3	34.82	84.98333333	34.14
ENSMUSG00000026469	Xpr1	xenotropic and polytropic retrovirus receptor 1 [Source:MGI Symbol;Acc:MGI:97932]	0.318889333	-1.648872257	1.82E-90	1.29E-88	yes	down	7.88	6.45	8.18	25.72	25.9	24.49	7.503333333	25.37
ENSMUSG00000031824	6430548M08Rik	RIKEN cDNA 6430548M08 gene [Source:MGI Symbol;Acc:MGI:2443793]	0.185092681	-2.433680246	2.05E-90	1.44E-88	yes	down	2.82	2.21	2.31	13.07	13	13.41	2.446666667	13.16
ENSMUSG00000023942	Slc29a1	solute carrier family 29 (nucleoside transporters), member 1 [Source:MGI Symbol;Acc:MGI:1927073]	4.740814865	2.245135055	2.07E-90	1.45E-88	yes	up	80.8	89.06	82.43	21.17	17.63	23.49	84.09666667	20.76333333
ENSMUSG00000037260	Hgsnat	heparan-alpha-glucosaminide N-acetyltransferase [Source:MGI Symbol;Acc:MGI:1196297]	0.315815495	-1.662846139	7.08E-90	4.94E-88	yes	down	19.91	18.53	21.75	62.99	67.65	71.47	20.06333333	67.37
ENSMUSG00000028793	Rnf19b	ring finger protein 19B [Source:MGI Symbol;Acc:MGI:1922484]	0.300487331	-1.734623931	7.32E-90	5.10E-88	yes	down	19.17	19.28	18.49	68.84	68.5	67.38	18.98	68.24
ENSMUSG00000021792	Prxl2a	peroxiredoxin like 2A [Source:MGI Symbol;Acc:MGI:1917814]	17.16482051	4.101382867	1.20E-89	8.30E-88	yes	up	50.22	44.16	41.55	2.36	2.48	2.09	45.31	2.31
ENSMUSG00000031565	Fgfr1	fibroblast growth factor receptor 1 [Source:MGI Symbol;Acc:MGI:95522]	0.34878214	-1.519601929	4.54E-89	3.14E-87	yes	down	16.67	16.23	17.98	53.37	56.58	52.49	16.96	54.14666667
ENSMUSG00000001467	Cyp51	cytochrome P450, family 51 [Source:MGI Symbol;Acc:MGI:106040]	2.596625814	1.37663813	8.03E-89	5.53E-87	yes	up	142.66	105.36	155.73	53.36	59.71	54.55	134.5833333	55.87333333
ENSMUSG00000008136	Fhl2	four and a half LIM domains 2 [Source:MGI Symbol;Acc:MGI:1338762]	4.576250533	2.194166037	1.04E-88	7.13E-87	yes	up	66.67	63.68	75.47	16.23	18.44	15.1	68.60666667	16.59
ENSMUSG00000074364	Ehd2	EH-domain containing 2 [Source:MGI Symbol;Acc:MGI:2154274]	2.769943062	1.469856321	1.45E-88	9.94E-87	yes	up	45.07	42.95	45.46	16.53	17.97	18.58	44.49333333	17.69333333
ENSMUSG00000038816	Ctnnal1	catenin (cadherin associated protein), alpha-like 1 [Source:MGI Symbol;Acc:MGI:1859649]	3.533888602	1.821256563	1.68E-88	1.15E-86	yes	up	40.55	38.19	41.76	11.38	11.9	14.21	40.16666667	12.49666667
ENSMUSG00000074582	Arfgef2	ADP-ribosylation factor guanine nucleotide-exchange factor 2 (brefeldin A-inhibited) [Source:MGI Symbol;Acc:MGI:2139354]	0.319588958	-1.64571053	3.94E-88	2.67E-86	yes	down	7.14	6.35	6.5	21.58	20.31	22.06	6.663333333	21.31666667
ENSMUSG00000069892	9930111J21Rik2	RIKEN cDNA 9930111J21 gene 2 [Source:MGI Symbol;Acc:MGI:3711310]	23.0894627	4.529162696	9.02E-88	6.10E-86	yes	up	8.93	6.47	9.9	0.49	0.26	0.37	8.433333333	0.373333333
ENSMUSG00000022469	Rapgef3	Rap guanine nucleotide exchange factor (GEF) 3 [Source:MGI Symbol;Acc:MGI:2441741]	7.405687906	2.888633752	1.53E-87	1.03E-85	yes	up	25.09	26.82	28.04	3.71	3.83	4.23	26.65	3.923333333
ENSMUSG00000022391	Rangap1	RAN GTPase activating protein 1 [Source:MGI Symbol;Acc:MGI:103071]	0.412992524	-1.27581243	2.02E-87	1.36E-85	yes	down	56.35	54.97	57.38	149.61	147.61	142.67	56.23333333	146.63
ENSMUSG00000018931	Natd1	N-acetyltransferase domain containing 1 [Source:MGI Symbol;Acc:MGI:1344388]	0.233598794	-2.097895271	2.54E-87	1.70E-85	yes	down	4.02	4	3.93	17.82	18.59	19.01	3.983333333	18.47333333
ENSMUSG00000001435	Col18a1	collagen, type XVIII, alpha 1 [Source:MGI Symbol;Acc:MGI:88451]	4.031799562	2.011423918	1.60E-86	1.07E-84	yes	up	25.69	24.18	24.68	6.71	5.9	7.03	24.85	6.546666667
ENSMUSG00000022091	Sorbs3	sorbin and SH3 domain containing 3 [Source:MGI Symbol;Acc:MGI:700013]	6.310710271	2.65780239	1.67E-86	1.11E-84	yes	up	19.26	20.74	20.33	3.32	3.39	3.16	20.11	3.29
ENSMUSG00000001119	Col6a1	collagen, type VI, alpha 1 [Source:MGI Symbol;Acc:MGI:88459]	5.721446343	2.516379897	3.25E-86	2.15E-84	yes	up	19.15	21.59	18.67	3.39	4.03	3.83	19.80333333	3.75
ENSMUSG00000023456	Tpi1	triosephosphate isomerase 1 [Source:MGI Symbol;Acc:MGI:98797]	3.588527515	1.843391983	4.97E-86	3.29E-84	yes	up	1235.85	1445.05	1278.73	383.43	393.27	436.05	1319.876667	404.25
ENSMUSG00000022106	Rcbtb2	regulator of chromosome condensation (RCC1) and BTB (POZ) domain containing protein 2 [Source:MGI Symbol;Acc:MGI:1917200]	5.417804153	2.437708243	5.00E-86	3.30E-84	yes	up	24.01	26.54	24.77	5.05	6.08	6.03	25.10666667	5.72
ENSMUSG00000025494	Sigirr	single immunoglobulin and toll-interleukin 1 receptor (TIR) domain [Source:MGI Symbol;Acc:MGI:1344402]	6.030431412	2.592261215	6.29E-86	4.13E-84	yes	up	53.88	66.25	59.75	9.91	10.34	11.16	59.96	10.47
ENSMUSG00000018909	Arrb1	arrestin, beta 1 [Source:MGI Symbol;Acc:MGI:99473]	3.758699319	1.91023351	7.44E-86	4.87E-84	yes	up	11.97	12.39	13.49	3.55	4.21	3.52	12.61666667	3.76
ENSMUSG00000026259	Ngef	neuronal guanine nucleotide exchange factor [Source:MGI Symbol;Acc:MGI:1858414]	8.973889346	3.165733395	9.81E-86	6.40E-84	yes	up	33.49	37.48	31.75	4.11	4.69	3.23	34.24	4.01
ENSMUSG00000029458	Brap	BRCA1 associated protein [Source:MGI Symbol;Acc:MGI:1919649]	0.331980452	-1.590829802	1.30E-85	8.48E-84	yes	down	24.18	25.38	27.37	76.78	75.49	73.69	25.64333333	75.32
ENSMUSG00000027712	Anxa5	annexin A5 [Source:MGI Symbol;Acc:MGI:106008]	2.777193902	1.473627909	2.22E-85	1.44E-83	yes	up	950.69	984.94	932.31	344.24	333.5	318.44	955.98	332.06
ENSMUSG00000022817	Itgb5	integrin beta 5 [Source:MGI Symbol;Acc:MGI:96614]	3.422963478	1.775245899	5.11E-85	3.30E-83	yes	up	83.35	87.45	79.4	28.14	24.98	27.01	83.4	26.71
ENSMUSG00000024014	Pim1	proviral integration site 1 [Source:MGI Symbol;Acc:MGI:97584]	0.186698921	-2.421214505	6.39E-85	4.11E-83	yes	down	7.62	8	8.04	47.93	45.38	55.59	7.886666667	49.63333333
ENSMUSG00000038463	Olfml2b	olfactomedin-like 2B [Source:MGI Symbol;Acc:MGI:2443310]	5.058482448	2.338704639	9.93E-85	6.37E-83	yes	up	27.16	24.71	27.99	5.51	5.08	6.54	26.62	5.71
ENSMUSG00000023045	Soat2	sterol O-acyltransferase 2 [Source:MGI Symbol;Acc:MGI:1332226]	9.116103733	3.188417341	2.39E-84	1.53E-82	yes	up	16.16	18.6	18.44	2.16	2.3	1.93	17.73333333	2.13
ENSMUSG00000031447	Lamp1	lysosomal-associated membrane protein 1 [Source:MGI Symbol;Acc:MGI:96745]	0.42518361	-1.23384211	2.50E-84	1.59E-82	yes	down	250.43	252.3	255.38	635.11	636.27	675.01	252.7033333	648.7966667
ENSMUSG00000031274	Col4a5	collagen, type IV, alpha 5 [Source:MGI Symbol;Acc:MGI:88456]	4.482834018	2.164411083	2.89E-84	1.84E-82	yes	up	30.26	24.27	29.45	6.37	7.45	7.06	27.99333333	6.96
ENSMUSG00000047793	Sned1	sushi, nidogen and EGF-like domains 1 [Source:MGI Symbol;Acc:MGI:3045960]	18.0101332	4.170736946	3.46E-84	2.19E-82	yes	up	5.93	6.08	6.37	0.3	0.43	0.47	6.126666667	0.4
ENSMUSG00000031659	Adcy7	adenylate cyclase 7 [Source:MGI Symbol;Acc:MGI:102891]	4.62257724	2.208697426	3.51E-84	2.22E-82	yes	up	12.74	10.94	13.43	3.04	2.8	3.06	12.37	2.966666667
ENSMUSG00000000058	Cav2	caveolin 2 [Source:MGI Symbol;Acc:MGI:107571]	5.812931122	2.539265814	6.34E-84	3.99E-82	yes	up	91.96	60.9	84.03	14.2	15.04	14.98	78.96333333	14.74
ENSMUSG00000022540	Rogdi	rogdi homolog [Source:MGI Symbol;Acc:MGI:1913299]	0.176824853	-2.499607036	6.90E-84	4.33E-82	yes	down	9.88	13.37	11.32	62.35	60.34	65.71	11.52333333	62.8
ENSMUSG00000025203	Scd2	stearoyl-Coenzyme A desaturase 2 [Source:MGI Symbol;Acc:MGI:98240]	3.399335806	1.765252886	1.35E-83	8.43E-82	yes	up	726.13	568.8	738.27	202.02	198.89	207.87	677.7333333	202.9266667
ENSMUSG00000022125	Cln5	ceroid-lipofuscinosis, neuronal 5 [Source:MGI Symbol;Acc:MGI:2442253]	0.28889313	-1.7913922	2.05E-83	1.28E-81	yes	down	11.15	10.98	11.23	44.64	41.86	41.59	11.12	42.69666667
ENSMUSG00000026489	Coq8a	coenzyme Q8A [Source:MGI Symbol;Acc:MGI:1914676]	0.106701479	-3.228347924	2.28E-83	1.42E-81	yes	down	1.16	1.2	1.49	26.11	17.83	19.68	1.283333333	21.20666667
ENSMUSG00000030029	Lrig1	leucine-rich repeats and immunoglobulin-like domains 1 [Source:MGI Symbol;Acc:MGI:107935]	2.865765615	1.51892062	2.66E-83	1.65E-81	yes	up	57.32	49.54	58.68	20.66	21.81	20.92	55.18	21.13
ENSMUSG00000025762	Larp1b	La ribonucleoprotein domain family, member 1B [Source:MGI Symbol;Acc:MGI:1914604]	0.21925125	-2.189343027	3.02E-83	1.86E-81	yes	down	9.01	7.84	8.07	51.39	42.95	42.72	8.306666667	45.68666667
ENSMUSG00000024427	Spry4	sprouty RTK signaling antagonist 4 [Source:MGI Symbol;Acc:MGI:1345144]	2.908391792	1.540221629	4.09E-83	2.52E-81	yes	up	37.69	35.24	39.77	14.66	14.03	13.2	37.56666667	13.96333333
ENSMUSG00000049502	Dtx3l	deltex 3-like, E3 ubiquitin ligase [Source:MGI Symbol;Acc:MGI:2656973]	7.895768819	2.98107975	5.35E-83	3.28E-81	yes	up	7.86	7.24	7.62	0.9	1.04	1.15	7.573333333	1.03
ENSMUSG00000026622	Nek2	NIMA (never in mitosis gene a)-related expressed kinase 2 [Source:MGI Symbol;Acc:MGI:109359]	0.354579018	-1.495820925	7.09E-83	4.34E-81	yes	down	31.41	27.67	31.71	98.83	93.28	87.19	30.26333333	93.1
ENSMUSG00000028645	Slc2a1	solute carrier family 2 (facilitated glucose transporter), member 1 [Source:MGI Symbol;Acc:MGI:95755]	2.546434879	1.348478823	3.68E-82	2.24E-80	yes	up	81.79	81.82	85.63	34	35.48	36.11	83.08	35.19666667
ENSMUSG00000031349	Nsdhl	NAD(P) dependent steroid dehydrogenase-like [Source:MGI Symbol;Acc:MGI:1099438]	4.052459358	2.018797717	4.07E-82	2.47E-80	yes	up	50.13	54.09	52.56	12.78	15.32	14.09	52.26	14.06333333
ENSMUSG00000040152	Thbs1	thrombospondin 1 [Source:MGI Symbol;Acc:MGI:98737]	6.894732118	2.785494499	6.04E-82	3.66E-80	yes	up	30.98	20.89	31.41	4.06	4.07	4.8	27.76	4.31
ENSMUSG00000040584	Abcb1a	ATP-binding cassette, sub-family B (MDR/TAP), member 1A [Source:MGI Symbol;Acc:MGI:97570]	3.706786165	1.890168892	7.43E-82	4.48E-80	yes	up	35.98	31.72	36.43	8.87	8.91	9.6	34.71	9.126666667
ENSMUSG00000032372	Plscr2	phospholipid scramblase 2 [Source:MGI Symbol;Acc:MGI:1270860]	6.047326479	2.596297468	1.07E-81	6.44E-80	yes	up	32.38	28.02	29.3	5.94	4.98	6.02	29.9	5.646666667
ENSMUSG00000022801	Lrch3	leucine-rich repeats and calponin homology (CH) domain containing 3 [Source:MGI Symbol;Acc:MGI:1917394]	0.286524814	-1.803268009	1.19E-81	7.16E-80	yes	down	11.35	9.92	12.48	39.69	38.23	38.48	11.25	38.8
ENSMUSG00000106734	Gm20559	predicted gene, 20559 [Source:MGI Symbol;Acc:MGI:5295666]	8.545595749	3.095181072	1.64E-81	9.79E-80	yes	up	10.03	9.94	10.77	1.51	1.98	1.69	10.24666667	1.726666667
ENSMUSG00000041757	Plekha6	pleckstrin homology domain containing, family A member 6 [Source:MGI Symbol;Acc:MGI:2388662]	7.188597058	2.845710239	2.26E-81	1.35E-79	yes	up	7.51	6.87	6.96	2.3	2.56	2.29	7.113333333	2.383333333
ENSMUSG00000053477	Tcf4	transcription factor 4 [Source:MGI Symbol;Acc:MGI:98506]	5.194262655	2.376918968	2.60E-81	1.55E-79	yes	up	56.34	40.74	54.23	7.83	9.92	10.33	50.43666667	9.36
ENSMUSG00000039318	Rab3gap2	RAB3 GTPase activating protein subunit 2 [Source:MGI Symbol;Acc:MGI:1916043]	0.371956892	-1.426792664	3.13E-81	1.86E-79	yes	down	29.31	28.12	33.99	86.43	81.86	92.58	30.47333333	86.95666667
ENSMUSG00000038055	Dexi	dexamethasone-induced transcript [Source:MGI Symbol;Acc:MGI:1926236]	0.294697113	-1.762695169	3.48E-81	2.06E-79	yes	down	8.56	10.61	7.27	30.08	32.86	27.31	8.813333333	30.08333333
ENSMUSG00000048612	Myof	myoferlin [Source:MGI Symbol;Acc:MGI:1919192]	2.677095344	1.420668521	3.73E-81	2.20E-79	yes	up	202.49	191.77	208.19	77.66	73.72	77.1	200.8166667	76.16
ENSMUSG00000060206	Zfp462	zinc finger protein 462 [Source:MGI Symbol;Acc:MGI:107690]	5.16674782	2.36925647	4.35E-81	2.56E-79	yes	up	6.9	10.02	8.62	1.58	1.52	2	8.513333333	1.7
ENSMUSG00000040249	Lrp1	low density lipoprotein receptor-related protein 1 [Source:MGI Symbol;Acc:MGI:96828]	2.557818341	1.354913806	4.60E-81	2.70E-79	yes	up	192.26	227.24	203.67	83.74	75.65	89.08	207.7233333	82.82333333
ENSMUSG00000001123	Lgals9	lectin, galactose binding, soluble 9 [Source:MGI Symbol;Acc:MGI:109496]	4.144614763	2.051238011	6.05E-81	3.53E-79	yes	up	56.88	52.64	55.6	15.63	13.72	14.25	55.04	14.53333333
ENSMUSG00000025002	Cyp2c55	cytochrome P450, family 2, subfamily c, polypeptide 55 [Source:MGI Symbol;Acc:MGI:1919332]	4.962124631	2.310957971	7.97E-81	4.64E-79	yes	up	35.88	33.11	38.08	7.58	7.58	8.46	35.69	7.873333333
ENSMUSG00000040204	Pclaf	PCNA clamp associated factor [Source:MGI Symbol;Acc:MGI:1915276]	3.872761405	1.953362622	8.87E-81	5.15E-79	yes	up	97.45	79.6	97	29.34	27.16	21.61	91.35	26.03666667
ENSMUSG00000019768	Esr1	estrogen receptor 1 (alpha) [Source:MGI Symbol;Acc:MGI:1352467]	18.42647526	4.203708224	1.22E-80	7.07E-79	yes	up	7.06	5.01	7.36	0.47	0.31	0.33	6.476666667	0.37
ENSMUSG00000046718	Bst2	bone marrow stromal cell antigen 2 [Source:MGI Symbol;Acc:MGI:1916800]	3.366150341	1.751099613	1.38E-80	7.97E-79	yes	up	379.34	412.72	385.84	134.59	130.34	126.35	392.6333333	130.4266667
ENSMUSG00000045838	Ccdc9b	coiled-coil domain containing 9B [Source:MGI Symbol;Acc:MGI:2685199]	4.751418468	2.248358274	2.00E-80	1.15E-78	yes	up	15.67	17.41	17.44	4.28	3.83	3.63	16.84	3.913333333
ENSMUSG00000078566	Bnip3	BCL2/adenovirus E1B interacting protein 3 [Source:MGI Symbol;Acc:MGI:109326]	3.043810295	1.605878446	2.23E-80	1.28E-78	yes	up	247.22	215.93	264.94	90.8	91.09	109.58	242.6966667	97.15666667
ENSMUSG00000015944	Castor2	cytosolic arginine sensor for mTORC1 subunit 2 [Source:MGI Symbol;Acc:MGI:1933384]	0.217374264	-2.201746952	7.87E-80	4.50E-78	yes	down	1.77	1.78	1.68	9.87	8.76	8.67	1.743333333	9.1
ENSMUSG00000038280	Ostm1	osteopetrosis associated transmembrane protein 1 [Source:MGI Symbol;Acc:MGI:2655574]	0.246543318	-2.020086941	9.59E-80	5.47E-78	yes	down	9.1	7.17	9.22	38.78	39.02	36.55	8.496666667	38.11666667
ENSMUSG00000105402	Gm3716	predicted gene 3716 [Source:MGI Symbol;Acc:MGI:3781892]	13.44304723	3.748788296	1.05E-79	5.98E-78	yes	up	11.35	13.36	13.1	0.99	0.79	1.5	12.60333333	1.093333333
ENSMUSG00000045932	Ifit2	interferon-induced protein with tetratricopeptide repeats 2 [Source:MGI Symbol;Acc:MGI:99449]	6.778680186	2.761004407	3.03E-79	1.72E-77	yes	up	13.03	10.88	12.82	1.98	2.37	1.96	12.24333333	2.103333333
ENSMUSG00000041351	Rap1gap	Rap1 GTPase-activating protein [Source:MGI Symbol;Acc:MGI:109338]	0.204505625	-2.289787569	4.24E-79	2.40E-77	yes	down	4.36	6.06	5.34	21.68	23.32	23.96	5.253333333	22.98666667
ENSMUSG00000066878	Gm10184	predicted pseudogene 10184 [Source:MGI Symbol;Acc:MGI:3704480]	0.429495868	-1.219283841	5.86E-79	3.30E-77	yes	down	187.89	183.85	186.44	459.98	463.87	493.76	186.06	472.5366667
ENSMUSG00000029022	Miip	migration and invasion inhibitory protein [Source:MGI Symbol;Acc:MGI:106506]	0.286332861	-1.804234843	5.93E-79	3.34E-77	yes	down	27.39	33.9	31.43	118.73	113.82	113.38	30.90666667	115.31
ENSMUSG00000029772	Ahcyl2	S-adenosylhomocysteine hydrolase-like 2 [Source:MGI Symbol;Acc:MGI:1921590]	0.308691301	-1.695763269	7.48E-79	4.19E-77	yes	down	10.61	9.23	9.42	32.82	32.87	32.59	9.753333333	32.76
ENSMUSG00000000317	Bcl6b	B cell CLL/lymphoma 6, member B [Source:MGI Symbol;Acc:MGI:1278332]	3.738244773	1.902361037	7.89E-79	4.41E-77	yes	up	55.2	62.06	55.22	15.7	16.23	15.99	57.49333333	15.97333333
ENSMUSG00000028680	Plk3	polo like kinase 3 [Source:MGI Symbol;Acc:MGI:109604]	0.274840101	-1.863335578	1.64E-78	9.16E-77	yes	down	10.42	10.02	11.38	41.47	40.44	44.12	10.60666667	42.01
ENSMUSG00000037447	Arid5a	AT rich interactive domain 5A (MRF1-like) [Source:MGI Symbol;Acc:MGI:2443039]	0.288070463	-1.795506351	2.94E-78	1.64E-76	yes	down	21.66	20.59	16.61	72.35	86.95	85.49	19.62	81.59666667
ENSMUSG00000004665	Cnn2	calponin 2 [Source:MGI Symbol;Acc:MGI:105093]	3.43596494	1.780715315	3.14E-78	1.74E-76	yes	up	127.19	137.7	126.24	37.88	41.04	44.82	130.3766667	41.24666667
ENSMUSG00000044042	Fmn1	formin 1 [Source:MGI Symbol;Acc:MGI:101815]	4.558680819	2.188616401	5.52E-78	3.05E-76	yes	up	14.8	12.96	14.82	3.94	3.35	4.41	14.19333333	3.9
ENSMUSG00000104861	3110039M20Rik	RIKEN cDNA 3110039M20 gene [Source:MGI Symbol;Acc:MGI:1914543]	25.88445071	4.694013798	6.04E-78	3.33E-76	yes	up	48	40.67	42.77	1.98	2.01	1.57	43.81333333	1.853333333
ENSMUSG00000046879	Irgm1	immunity-related GTPase family M member 1 [Source:MGI Symbol;Acc:MGI:107567]	8.518568147	3.090610954	8.02E-78	4.41E-76	yes	up	22.41	18.33	24.51	2.42	3.05	2.96	21.75	2.81
ENSMUSG00000022687	Boc	biregional cell adhesion molecule-related/down-regulated by oncogenes (Cdon) binding protein [Source:MGI Symbol;Acc:MGI:2151153]	12.65923985	3.662118873	1.01E-77	5.53E-76	yes	up	16.79	18.9	18.37	1.24	1.52	1.82	18.02	1.526666667
ENSMUSG00000008035	Mid1ip1	Mid1 interacting protein 1 (gastrulation specific G12-like (zebrafish)) [Source:MGI Symbol;Acc:MGI:1915291]	3.597906669	1.847157763	1.04E-77	5.67E-76	yes	up	48.41	54.98	54.33	18.15	13.8	17.6	52.57333333	16.51666667
ENSMUSG00000029648	Flt1	FMS-like tyrosine kinase 1 [Source:MGI Symbol;Acc:MGI:95558]	17.45741664	4.125768179	1.62E-77	8.83E-76	yes	up	3.92	3.26	4.13	0.21	0.24	0.25	3.77	0.233333333
ENSMUSG00000000530	Acvrl1	activin A receptor, type II-like 1 [Source:MGI Symbol;Acc:MGI:1338946]	5.041513538	2.333856918	1.69E-77	9.18E-76	yes	up	32.58	37.24	34.5	7.05	7.04	8.09	34.77333333	7.393333333
ENSMUSG00000024981	Acsl5	acyl-CoA synthetase long-chain family member 5 [Source:MGI Symbol;Acc:MGI:1919129]	2.831959521	1.501800644	1.97E-77	1.07E-75	yes	up	54.86	53.8	58	20.43	22.36	24.12	55.55333333	22.30333333
ENSMUSG00000033446	Lpar6	lysophosphatidic acid receptor 6 [Source:MGI Symbol;Acc:MGI:1914418]	6.771460771	2.759467092	2.78E-77	1.50E-75	yes	up	8.46	7.1	8.14	1.2	1.21	1.38	7.9	1.263333333
ENSMUSG00000026222	Sp100	nuclear antigen Sp100 [Source:MGI Symbol;Acc:MGI:109561]	5.262739012	2.395813851	2.89E-77	1.56E-75	yes	up	24.69	23.46	26.23	6.61	5.18	4.94	24.79333333	5.576666667
ENSMUSG00000031297	Slc7a3	solute carrier family 7 (cationic amino acid transporter, y+ system), member 3 [Source:MGI Symbol;Acc:MGI:1100521]	0.143699363	-2.798874432	4.61E-77	2.48E-75	yes	down	1.35	1.69	1.35	10.2	10.97	10.33	1.463333333	10.5
ENSMUSG00000004266	Ptpn6	protein tyrosine phosphatase, non-receptor type 6 [Source:MGI Symbol;Acc:MGI:96055]	6.973015809	2.801782753	4.64E-77	2.49E-75	yes	up	19.77	19.23	20.36	3.24	3.2	3.61	19.78666667	3.35
ENSMUSG00000027610	Gss	glutathione synthetase [Source:MGI Symbol;Acc:MGI:95852]	0.361311157	-1.468686291	4.90E-77	2.62E-75	yes	down	32.38	34.87	32.68	100.38	101.79	101.1	33.31	101.09
ENSMUSG00000020091	Eif4ebp2	eukaryotic translation initiation factor 4E binding protein 2 [Source:MGI Symbol;Acc:MGI:109198]	0.423020798	-1.241199501	5.23E-77	2.79E-75	yes	down	21.61	20.73	21.08	54.58	53.46	53.99	21.14	54.01
ENSMUSG00000020592	Sdc1	syndecan 1 [Source:MGI Symbol;Acc:MGI:1349162]	10.47056534	3.388267435	5.57E-77	2.96E-75	yes	up	11.39	13.59	15.26	1.28	1.55	1.28	13.41333333	1.37
ENSMUSG00000030188	Magohb	mago homolog B, exon junction complex core component [Source:MGI Symbol;Acc:MGI:1913691]	9.221078061	3.20493543	6.13E-77	3.25E-75	yes	up	66.07	68.93	63.5	10.1	7.45	7.14	66.16666667	8.23
ENSMUSG00000032120	C2cd2l	C2 calcium-dependent domain containing 2-like [Source:MGI Symbol;Acc:MGI:1919014]	0.205743523	-2.281081082	7.52E-77	3.98E-75	yes	down	5.62	6.5	6.1	31.56	27.91	30.64	6.073333333	30.03666667
ENSMUSG00000105699	Gm43703	predicted gene 43703 [Source:MGI Symbol;Acc:MGI:5663840]	18.58796278	4.216296756	8.47E-77	4.47E-75	yes	up	7.85	9.59	8.47	0.77	0.41	0.63	8.636666667	0.603333333
ENSMUSG00000050737	Ptges	prostaglandin E synthase [Source:MGI Symbol;Acc:MGI:1927593]	3.267492788	1.708184052	9.67E-77	5.09E-75	yes	up	66.74	84.49	63.17	19.3	20.02	23.75	71.46666667	21.02333333
ENSMUSG00000007338	Mrpl49	mitochondrial ribosomal protein L49 [Source:MGI Symbol;Acc:MGI:108180]	0.342977446	-1.543814385	1.04E-76	5.45E-75	yes	down	24.04	24.11	25.97	91.66	77.63	106.31	24.70666667	91.86666667
ENSMUSG00000034708	Grn	granulin [Source:MGI Symbol;Acc:MGI:95832]	0.365203801	-1.453226314	1.12E-76	5.85E-75	yes	down	121.96	131.69	122.07	371.81	371.26	406.01	125.24	383.0266667
ENSMUSG00000033706	Smyd5	SET and MYND domain containing 5 [Source:MGI Symbol;Acc:MGI:108048]	3.988090683	1.995698215	1.72E-76	9.00E-75	yes	up	53.39	56.69	50.89	13.99	12.92	14.7	53.65666667	13.87
ENSMUSG00000003955	Fam162a	family with sequence similarity 162, member A [Source:MGI Symbol;Acc:MGI:1917436]	3.755599549	1.90904324	2.52E-76	1.31E-74	yes	up	286.7	306.65	303.68	95.56	101.82	78.95	299.01	92.11
ENSMUSG00000059824	Dbp	D site albumin promoter binding protein [Source:MGI Symbol;Acc:MGI:94866]	11.17204461	3.481821334	2.78E-76	1.45E-74	yes	up	28.22	31.16	26.28	2.86	3.08	2.76	28.55333333	2.9
ENSMUSG00000045962	Wnk1	WNK lysine deficient protein kinase 1 [Source:MGI Symbol;Acc:MGI:2442092]	0.412749837	-1.276660451	3.92E-76	2.03E-74	yes	down	76.92	67.48	81	168.98	166.15	182.32	75.13333333	172.4833333
ENSMUSG00000034394	Lif	leukemia inhibitory factor [Source:MGI Symbol;Acc:MGI:96787]	4.29041088	2.101115817	5.17E-76	2.67E-74	yes	up	23.83	20.13	23.54	8.14	7.35	11.07	22.5	8.853333333
ENSMUSG00000031007	Atp6ap2	ATPase, H+ transporting, lysosomal accessory protein 2 [Source:MGI Symbol;Acc:MGI:1917745]	0.289071736	-1.790500536	5.82E-76	3.00E-74	yes	down	32.58	26.97	32.86	111.16	109.78	126.52	30.80333333	115.82
ENSMUSG00000031502	Col4a1	collagen, type IV, alpha 1 [Source:MGI Symbol;Acc:MGI:88454]	2.409217744	1.268564789	6.59E-76	3.38E-74	yes	up	60.58	62.14	64.28	26.12	30.13	29.99	62.33333333	28.74666667
ENSMUSG00000025498	Irf7	interferon regulatory factor 7 [Source:MGI Symbol;Acc:MGI:1859212]	6.123349182	2.614320955	9.58E-76	4.91E-74	yes	up	34.39	40.57	33.24	5.59	5.86	5.81	36.06666667	5.753333333
ENSMUSG00000025888	Casp1	caspase 1 [Source:MGI Symbol;Acc:MGI:96544]	25.24343659	4.657836424	1.07E-75	5.46E-74	yes	up	23.25	20.87	19.72	1.18	0.87	0.72	21.28	0.923333333
ENSMUSG00000018102	H2bc4	H2B clustered histone 4 [Source:MGI Symbol;Acc:MGI:1915274]	0.074136981	-3.753662819	1.20E-75	6.14E-74	yes	down	6.62	6.91	8.37	127.9	124.79	72.51	7.3	108.4
ENSMUSG00000031562	Dctd	dCMP deaminase [Source:MGI Symbol;Acc:MGI:2444529]	7.659941602	2.937333393	1.74E-75	8.83E-74	yes	up	22.2	19.59	20.12	2.79	3.79	4.43	20.63666667	3.67
ENSMUSG00000052102	Gnpda1	glucosamine-6-phosphate deaminase 1 [Source:MGI Symbol;Acc:MGI:1347054]	0.342216206	-1.547020013	2.74E-75	1.39E-73	yes	down	28.08	21.96	25.08	75.95	74.86	84.26	25.04	78.35666667
ENSMUSG00000024457	Trim26	tripartite motif-containing 26 [Source:MGI Symbol;Acc:MGI:1337056]	0.331741006	-1.591870744	3.82E-75	1.93E-73	yes	down	15.63	18.31	20.79	58.26	54.44	59.56	18.24333333	57.42
ENSMUSG00000074637	Sox2	SRY (sex determining region Y)-box 2 [Source:MGI Symbol;Acc:MGI:98364]	8.863380405	3.147857033	5.97E-75	3.01E-73	yes	up	35.7	30.7	33.09	4.79	4.7	2.76	33.16333333	4.083333333
ENSMUSG00000019866	Crybg1	crystallin beta-gamma domain containing 1 [Source:MGI Symbol;Acc:MGI:109544]	3.671714913	1.876454046	7.13E-75	3.59E-73	yes	up	10.14	10	10.13	2.95	3.01	3.24	10.09	3.066666667
ENSMUSG00000001227	Sema6b	sema domain, transmembrane domain (TM), and cytoplasmic domain, (semaphorin) 6B [Source:MGI Symbol;Acc:MGI:1202889]	5.467487616	2.450878047	8.23E-75	4.13E-73	yes	up	18.87	21.89	18.93	3.89	4.45	3.54	19.89666667	3.96
ENSMUSG00000109324	Prmt1	protein arginine N-methyltransferase 1 [Source:MGI Symbol;Acc:MGI:107846]	3.269488157	1.709064797	1.57E-74	7.84E-73	yes	up	458.39	525.21	468.26	154.87	169.25	173.87	483.9533333	165.9966667
ENSMUSG00000040473	Cfap69	cilia and flagella associated protein 69 [Source:MGI Symbol;Acc:MGI:2443778]	4.142859257	2.050626809	1.75E-74	8.76E-73	yes	up	39.64	44.03	45.61	18.37	11.63	12.87	43.09333333	14.29
ENSMUSG00000079575	Rbpj-ps3	recombination signal binding protein for immunoglobulin kappa J region, pseudogene 3 [Source:MGI Symbol;Acc:MGI:96525]	3.345575211	1.742254277	1.90E-74	9.47E-73	yes	up	326.37	258.75	343.5	102.78	99.73	101.2	309.54	101.2366667
ENSMUSG00000007041	Clic1	chloride intracellular channel 1 [Source:MGI Symbol;Acc:MGI:2148924]	3.483728734	1.80063229	2.65E-74	1.32E-72	yes	up	343.41	410.89	352.46	119.67	116.4	114.88	368.92	116.9833333
ENSMUSG00000059439	Bcas3	BCAS3 microtubule associated cell migration factor [Source:MGI Symbol;Acc:MGI:2385848]	0.225808797	-2.146826404	3.63E-74	1.80E-72	yes	down	4.56	6.01	6.99	28.58	23.45	24.62	5.853333333	25.55
ENSMUSG00000079215	Zfp664	zinc finger protein 664 [Source:MGI Symbol;Acc:MGI:2442505]	0.38614271	-1.37279396	3.86E-74	1.91E-72	yes	down	23.07	20.45	23.99	64.52	65.07	65.34	22.50333333	64.97666667
ENSMUSG00000020097	Sgpl1	sphingosine phosphate lyase 1 [Source:MGI Symbol;Acc:MGI:1261415]	0.320864939	-1.639961939	4.55E-74	2.25E-72	yes	down	31.47	26.9	33.24	98.19	99.12	102.46	30.53666667	99.92333333
ENSMUSG00000061607	Mdc1	mediator of DNA damage checkpoint 1 [Source:MGI Symbol;Acc:MGI:3525201]	0.351738719	-1.507423941	5.17E-74	2.55E-72	yes	down	7.37	8.18	8.31	24.6	24.11	26.15	7.953333333	24.95333333
ENSMUSG00000040274	Cdk6	cyclin-dependent kinase 6 [Source:MGI Symbol;Acc:MGI:1277162]	2.709063934	1.437794441	7.85E-74	3.85E-72	yes	up	22.6	20.18	22.86	9.37	10.26	8.75	21.88	9.46
ENSMUSG00000097415	AU020206	expressed sequence AU020206 [Source:MGI Symbol;Acc:MGI:2142134]	2.836391371	1.504056612	8.85E-74	4.33E-72	yes	up	30.89	29.79	31.48	11.79	10.41	11.47	30.72	11.22333333
ENSMUSG00000019505	Ubb	ubiquitin B [Source:MGI Symbol;Acc:MGI:98888]	0.466544088	-1.099914674	9.18E-74	4.48E-72	yes	down	1546.03	1555.73	1627.73	3591.43	3624.62	3824.08	1576.496667	3680.043333
ENSMUSG00000034765	Dusp5	dual specificity phosphatase 5 [Source:MGI Symbol;Acc:MGI:2685183]	0.293519995	-1.768469308	9.64E-74	4.70E-72	yes	down	14.45	16.74	16.53	59.82	61.06	55.85	15.90666667	58.91
ENSMUSG00000025571	Tnrc6c	trinucleotide repeat containing 6C [Source:MGI Symbol;Acc:MGI:2443265]	0.362095154	-1.465559226	1.30E-73	6.29E-72	yes	down	6.82	6.24	6.4	20.42	19.2	19.78	6.486666667	19.8
ENSMUSG00000034799	Unc13a	unc-13 homolog A [Source:MGI Symbol;Acc:MGI:3051532]	6.917961873	2.790347063	1.43E-73	6.93E-72	yes	up	11.68	12.95	12.23	1.01	1.48	1.86	12.28666667	1.45
ENSMUSG00000026024	Als2	alsin Rho guanine nucleotide exchange factor [Source:MGI Symbol;Acc:MGI:1921268]	0.262698029	-1.92852272	1.44E-73	6.96E-72	yes	down	9.38	7.27	9.24	32.9	32.82	36.49	8.63	34.07
ENSMUSG00000025808	Ccdc7a	coiled-coil domain containing 7A [Source:MGI Symbol;Acc:MGI:1921953]	3.342514721	1.740933914	2.71E-73	1.31E-71	yes	up	12.47	11.74	12.71	4.14	3.7	4.14	12.30666667	3.993333333
ENSMUSG00000055926	Gm14137	predicted gene 14137 [Source:MGI Symbol;Acc:MGI:3651144]	8.205653027	3.036618152	3.23E-73	1.55E-71	yes	up	10.07	10.49	11.26	1.44	1.24	1.19	10.60666667	1.29
ENSMUSG00000020886	Dlg4	discs large MAGUK scaffold protein 4 [Source:MGI Symbol;Acc:MGI:1277959]	5.776205633	2.530122103	3.50E-73	1.68E-71	yes	up	18.48	22.96	19.85	3.97	3.81	6.2	20.43	4.66
ENSMUSG00000053158	Fes	feline sarcoma oncogene [Source:MGI Symbol;Acc:MGI:95514]	5.718441104	2.51562191	5.17E-73	2.47E-71	yes	up	20.57	23.73	23.23	3.74	5.08	5.4	22.51	4.74
ENSMUSG00000070942	Il1rl2	interleukin 1 receptor-like 2 [Source:MGI Symbol;Acc:MGI:1913107]	14.14804975	3.822531292	7.06E-73	3.37E-71	yes	up	11.19	8.41	11.86	1.03	0.9	0.47	10.48666667	0.8
ENSMUSG00000059901	Adamts14	a disintegrin-like and metallopeptidase (reprolysin type) with thrombospondin type 1 motif, 14 [Source:MGI Symbol;Acc:MGI:2179942]	10.07724285	3.333029064	1.44E-72	6.86E-71	yes	up	6.25	6.98	6.65	0.87	0.59	0.67	6.626666667	0.71
ENSMUSG00000038126	Mphosph9	M-phase phosphoprotein 9 [Source:MGI Symbol;Acc:MGI:2443138]	0.251842836	-1.9894044	1.67E-72	7.94E-71	yes	down	3.46	3.46	4.49	17.03	21.22	24.08	3.803333333	20.77666667
ENSMUSG00000032596	Uba7	ubiquitin-like modifier activating enzyme 7 [Source:MGI Symbol;Acc:MGI:1349462]	9.932948356	3.31222201	2.85E-72	1.35E-70	yes	up	11.86	18.51	19.34	1.42	1.47	2.26	16.57	1.716666667
ENSMUSG00000057969	Sema3b	sema domain, immunoglobulin domain (Ig), short basic domain, secreted, (semaphorin) 3B [Source:MGI Symbol;Acc:MGI:107561]	9.364294674	3.227170334	2.95E-72	1.40E-70	yes	up	12.63	12.98	11.73	1.48	1.51	1.99	12.44666667	1.66
ENSMUSG00000030352	Tspan9	tetraspanin 9 [Source:MGI Symbol;Acc:MGI:1924558]	2.59473721	1.375588433	3.63E-72	1.71E-70	yes	up	111.61	122.42	125.87	50.02	54.58	47.07	119.9666667	50.55666667
ENSMUSG00000074457	S100a16	S100 calcium binding protein A16 [Source:MGI Symbol;Acc:MGI:1915110]	5.803126673	2.536830421	4.36E-72	2.05E-70	yes	up	60.43	72.3	61.28	13.81	12.16	12.21	64.67	12.72666667
ENSMUSG00000068220	Lgals1	lectin, galactose binding, soluble 1 [Source:MGI Symbol;Acc:MGI:96777]	3.367338053	1.751608563	6.94E-72	3.26E-70	yes	up	4522.95	5310.31	4463.99	1614.11	1591.15	1591.9	4765.75	1599.053333
ENSMUSG00000015652	Steap1	six transmembrane epithelial antigen of the prostate 1 [Source:MGI Symbol;Acc:MGI:1917608]	3.759079458	1.910379411	8.31E-72	3.89E-70	yes	up	63.43	66.77	69.26	19.13	18.92	17.85	66.48666667	18.63333333
ENSMUSG00000040189	Odad1	outer dynein arm docking complex subunit 1 [Source:MGI Symbol;Acc:MGI:2446120]	11.53715745	3.528215909	1.10E-71	5.14E-70	yes	up	8.95	9.34	8.44	0.72	0.82	0.92	8.91	0.82
ENSMUSG00000002020	Ltbp2	latent transforming growth factor beta binding protein 2 [Source:MGI Symbol;Acc:MGI:99502]	14.22447774	3.830303779	1.36E-71	6.35E-70	yes	up	5.85	6.66	7.3	0.7	0.4	0.83	6.603333333	0.643333333
ENSMUSG00000022515	Anks3	ankyrin repeat and sterile alpha motif domain containing 3 [Source:MGI Symbol;Acc:MGI:1919865]	0.306725629	-1.704979374	1.53E-71	7.13E-70	yes	down	16.87	15.59	17.9	45.96	48.49	48.02	16.78666667	47.49
ENSMUSG00000078190	Dnm3os	dynamin 3, opposite strand [Source:MGI Symbol;Acc:MGI:3052332]	35.32102079	5.142455133	2.14E-71	9.94E-70	yes	up	5.03	4.01	5	0.1	0.13	0.47	4.68	0.233333333
ENSMUSG00000041161	Otud3	OTU domain containing 3 [Source:MGI Symbol;Acc:MGI:1920412]	0.208547253	-2.261553788	3.34E-71	1.54E-69	yes	down	3.32	3.99	3.2	21.8	19.61	19.94	3.503333333	20.45
ENSMUSG00000040618	Pck2	phosphoenolpyruvate carboxykinase 2 (mitochondrial) [Source:MGI Symbol;Acc:MGI:1860456]	3.381259303	1.757560658	3.53E-71	1.63E-69	yes	up	47.45	51.73	48.23	15.39	13.55	16.71	49.13666667	15.21666667
ENSMUSG00000024493	Lars	leucyl-tRNA synthetase [Source:MGI Symbol;Acc:MGI:1913808]	2.50545834	1.325074549	3.66E-71	1.69E-69	yes	up	143.26	124.86	129.83	73.83	63.89	69.98	132.65	69.23333333
ENSMUSG00000005417	Mprip	myosin phosphatase Rho interacting protein [Source:MGI Symbol;Acc:MGI:1349438]	0.448294556	-1.157481115	4.05E-71	1.86E-69	yes	down	78.4	80.4	79.23	199.81	201.94	206.62	79.34333333	202.79
ENSMUSG00000052485	Tmem171	transmembrane protein 171 [Source:MGI Symbol;Acc:MGI:2685751]	6.146694225	2.619810718	5.35E-71	2.46E-69	yes	up	45.45	42.84	43.8	6.59	7.31	9.73	44.03	7.876666667
ENSMUSG00000027952	Pmvk	phosphomevalonate kinase [Source:MGI Symbol;Acc:MGI:1915853]	6.034724579	2.593287929	8.42E-71	3.85E-69	yes	up	76.16	90.18	71.38	15.07	13.41	15.88	79.24	14.78666667
ENSMUSG00000042363	Lgalsl	lectin, galactoside binding-like [Source:MGI Symbol;Acc:MGI:1916114]	6.941422125	2.795231266	1.27E-70	5.78E-69	yes	up	15.64	12.8	17.44	2.41	2.39	2.67	15.29333333	2.49
ENSMUSG00000030796	Tead2	TEA domain family member 2 [Source:MGI Symbol;Acc:MGI:104904]	3.663490445	1.873218853	1.72E-70	7.85E-69	yes	up	55.85	59.06	59.77	21.68	21.31	20.46	58.22666667	21.15
ENSMUSG00000029816	Gpnmb	glycoprotein (transmembrane) nmb [Source:MGI Symbol;Acc:MGI:1934765]	0.325718968	-1.618300358	2.18E-70	9.89E-69	yes	down	64.56	74.81	64.72	220.83	220.24	235.26	68.03	225.4433333
ENSMUSG00000003617	Cp	ceruloplasmin [Source:MGI Symbol;Acc:MGI:88476]	62.90218112	5.975038138	2.22E-70	1.01E-68	yes	up	10.78	13.42	14.58	0.61	0.35	0.43	12.92666667	0.463333333
ENSMUSG00000026414	Tnnt2	troponin T2, cardiac [Source:MGI Symbol;Acc:MGI:104597]	8.022849641	3.004114759	2.91E-70	1.31E-68	yes	up	42.07	54.6	45.31	6.52	6.75	5.74	47.32666667	6.336666667
ENSMUSG00000011158	Brf1	BRF1, RNA polymerase III transcription initiation factor 90 kDa subunit [Source:MGI Symbol;Acc:MGI:1919558]	0.373712099	-1.420000822	4.57E-70	2.06E-68	yes	down	12.8	9.79	9.08	35.25	29.5	27.74	10.55666667	30.83
ENSMUSG00000057672	Pkn1	protein kinase N1 [Source:MGI Symbol;Acc:MGI:108022]	0.28606423	-1.805588984	1.22E-69	5.48E-68	yes	down	18.01	23.26	15.11	62.12	60.65	70.94	18.79333333	64.57
ENSMUSG00000020272	Stk10	serine/threonine kinase 10 [Source:MGI Symbol;Acc:MGI:1099439]	0.310521147	-1.687236573	1.36E-69	6.12E-68	yes	down	8.29	7.33	8.46	27.45	25.51	28.27	8.026666667	27.07666667
ENSMUSG00000020758	Itgb4	integrin beta 4 [Source:MGI Symbol;Acc:MGI:96613]	45.82989493	5.518217073	1.39E-69	6.23E-68	yes	up	14.7	14.07	18.39	0.59	0.09	0.13	15.72	0.27
ENSMUSG00000031561	Tenm3	teneurin transmembrane protein 3 [Source:MGI Symbol;Acc:MGI:1345183]	3.71995066	1.895283486	2.28E-69	1.02E-67	yes	up	15.74	13.05	15.65	4.13	4.01	4.25	14.81333333	4.13
ENSMUSG00000059005	Hnrnpa3	heterogeneous nuclear ribonucleoprotein A3 [Source:MGI Symbol;Acc:MGI:1917171]	2.104976747	1.073804296	7.24E-69	3.23E-67	yes	up	363.99	379.64	356.67	182.36	179.98	158.86	366.7666667	173.7333333
ENSMUSG00000015776	Med22	mediator complex subunit 22 [Source:MGI Symbol;Acc:MGI:98446]	0.311878242	-1.680945186	8.50E-69	3.78E-67	yes	down	17.29	19.8	17.94	60.95	62.22	67.19	18.34333333	63.45333333
ENSMUSG00000073700	Klhl21	kelch-like 21 [Source:MGI Symbol;Acc:MGI:1919288]	0.24032262	-2.056955649	1.25E-68	5.57E-67	yes	down	19.19	22.24	19.87	95.84	104.97	77.46	20.43333333	92.75666667
ENSMUSG00000078676	Casc3	cancer susceptibility candidate 3 [Source:MGI Symbol;Acc:MGI:2179723]	0.374399106	-1.417351107	1.50E-68	6.64E-67	yes	down	12.45	13.02	13.62	36.19	37.6	36.07	13.03	36.62
ENSMUSG00000061175	Fnip2	folliculin interacting protein 2 [Source:MGI Symbol;Acc:MGI:2683054]	0.28827292	-1.794492778	1.74E-68	7.69E-67	yes	down	5.45	4.87	5.39	18.9	16.91	19.42	5.236666667	18.41
ENSMUSG00000020719	Ddx5	DEAD box helicase 5 [Source:MGI Symbol;Acc:MGI:105037]	0.431627952	-1.2121398	1.96E-68	8.65E-67	yes	down	332.63	293.89	340.11	880.99	872.46	642.08	322.21	798.51
ENSMUSG00000026858	Miga2	mitoguardin 2 [Source:MGI Symbol;Acc:MGI:1922035]	0.197213003	-2.342173414	2.03E-68	8.95E-67	yes	down	3.13	2.86	3.73	17.17	18.54	20.85	3.24	18.85333333
ENSMUSG00000060181	Slc35e3	solute carrier family 35, member E3 [Source:MGI Symbol;Acc:MGI:2448489]	0.363999722	-1.457990747	2.12E-68	9.33E-67	yes	down	11.29	10.34	10.74	32.27	32.71	34.63	10.79	33.20333333
ENSMUSG00000042485	Mustn1	musculoskeletal, embryonic nuclear protein 1 [Source:MGI Symbol;Acc:MGI:1913425]	24.8914264	4.637577001	2.30E-68	1.01E-66	yes	up	22.52	24.7	24.77	1.07	0.73	1.42	23.99666667	1.073333333
ENSMUSG00000006219	Fblim1	filamin binding LIM protein 1 [Source:MGI Symbol;Acc:MGI:1921452]	5.783841448	2.532028004	2.65E-68	1.16E-66	yes	up	22.41	18.39	17.56	3.46	4.28	3.99	19.45333333	3.91
ENSMUSG00000020456	Ogdh	oxoglutarate (alpha-ketoglutarate) dehydrogenase (lipoamide) [Source:MGI Symbol;Acc:MGI:1098267]	0.360347716	-1.472538393	2.83E-68	1.23E-66	yes	down	18.73	18.99	19.25	53.28	54.1	57.64	18.99	55.00666667
ENSMUSG00000033902	Mapkbp1	mitogen-activated protein kinase binding protein 1 [Source:MGI Symbol;Acc:MGI:1347004]	0.321623864	-1.636553638	4.90E-68	2.13E-66	yes	down	5.82	5.25	5.21	16.2	16.21	17.52	5.426666667	16.64333333
ENSMUSG00000024121	Atp6v0c	ATPase, H+ transporting, lysosomal V0 subunit C [Source:MGI Symbol;Acc:MGI:88116]	0.381023067	-1.392049756	5.43E-68	2.36E-66	yes	down	210.82	232.4	224.27	620.35	611.47	670.17	222.4966667	633.9966667
ENSMUSG00000024883	Rin1	Ras and Rab interactor 1 [Source:MGI Symbol;Acc:MGI:2385695]	2.90272342	1.537407114	7.42E-68	3.21E-66	yes	up	62.15	49.84	65.96	21.92	21.77	24.09	59.31666667	22.59333333
ENSMUSG00000047821	Trim16	tripartite motif-containing 16 [Source:MGI Symbol;Acc:MGI:2137356]	8.818439152	3.140523324	9.28E-68	4.01E-66	yes	up	10.27	9.54	10.5	1.12	1.52	0.99	10.10333333	1.21
ENSMUSG00000062077	Trim54	tripartite motif-containing 54 [Source:MGI Symbol;Acc:MGI:1889623]	9.220156281	3.204791204	1.23E-67	5.29E-66	yes	up	35.26	40.2	34.6	3.88	3.54	5.91	36.68666667	4.443333333
ENSMUSG00000093456	Gm20662	predicted gene 20662 [Source:MGI Symbol;Acc:MGI:5313109]	0.228838617	-2.127597562	1.37E-67	5.90E-66	yes	down	5.91	5.68	7.24	28.27	26.24	23.48	6.276666667	25.99666667
ENSMUSG00000021273	Fdft1	farnesyl diphosphate farnesyl transferase 1 [Source:MGI Symbol;Acc:MGI:102706]	2.728999193	1.448371968	1.39E-67	5.98E-66	yes	up	48.08	52.39	52.01	19.95	20.22	19.45	50.82666667	19.87333333
ENSMUSG00000024376	Epb41l4a	erythrocyte membrane protein band 4.1 like 4a [Source:MGI Symbol;Acc:MGI:103007]	2.658000635	1.410341449	1.69E-67	7.23E-66	yes	up	63.71	55.01	61.76	21.22	19.69	23.09	60.16	21.33333333
ENSMUSG00000026674	Ddr2	discoidin domain receptor family, member 2 [Source:MGI Symbol;Acc:MGI:1345277]	2.824063416	1.497772486	1.69E-67	7.23E-66	yes	up	49.25	40.02	42.35	12.79	14.56	17.71	43.87333333	15.02
ENSMUSG00000044367	Slc16a13	solute carrier family 16 (monocarboxylic acid transporters), member 13 [Source:MGI Symbol;Acc:MGI:1916559]	4.772163835	2.254643574	1.76E-67	7.53E-66	yes	up	34.3	33.21	29.53	10.74	11.75	9	32.34666667	10.49666667
ENSMUSG00000023892	Zfp51	zinc finger protein 51 [Source:MGI Symbol;Acc:MGI:99198]	3.64039373	1.864094495	1.86E-67	7.91E-66	yes	up	26.38	19.81	26.35	8.11	8.29	9.32	24.18	8.573333333
ENSMUSG00000029104	Htt	huntingtin [Source:MGI Symbol;Acc:MGI:96067]	0.372961126	-1.422902831	1.86E-67	7.91E-66	yes	down	8.84	9	10.18	26.88	25.33	29.27	9.34	27.16
ENSMUSG00000109336	Samd4b	sterile alpha motif domain containing 4B [Source:MGI Symbol;Acc:MGI:2448542]	0.404257006	-1.306655319	2.65E-67	1.12E-65	yes	down	32.6	24.8	28.15	73.52	66.1	79.94	28.51666667	73.18666667
ENSMUSG00000031750	Il34	interleukin 34 [Source:MGI Symbol;Acc:MGI:1923777]	25.13289355	4.651504873	2.82E-67	1.19E-65	yes	up	15.6	16.07	15.36	0.64	0.71	1.23	15.67666667	0.86
ENSMUSG00000051457	Spn	sialophorin [Source:MGI Symbol;Acc:MGI:98384]	4.159997491	2.056582658	2.98E-67	1.26E-65	yes	up	16.9	19.57	18.43	4.67	5	4.82	18.3	4.83
ENSMUSG00000040661	Rad54l2	RAD54 like 2 (S. cerevisiae) [Source:MGI Symbol;Acc:MGI:1933196]	0.357531233	-1.483858818	3.45E-67	1.45E-65	yes	down	4.44	3.94	4.22	13.41	12.83	13.26	4.2	13.16666667
ENSMUSG00000028098	Rnf115	ring finger protein 115 [Source:MGI Symbol;Acc:MGI:1915095]	0.333715004	-1.583311544	4.00E-67	1.68E-65	yes	down	27.62	22.83	27.72	85.03	90.8	81.78	26.05666667	85.87
ENSMUSG00000058756	Thra	thyroid hormone receptor alpha [Source:MGI Symbol;Acc:MGI:98742]	3.902429515	1.964372575	4.88E-67	2.05E-65	yes	up	37.11	35.66	38.69	9.75	9.93	12.46	37.15333333	10.71333333
ENSMUSG00000036820	Amdhd2	amidohydrolase domain containing 2 [Source:MGI Symbol;Acc:MGI:2443978]	0.241475163	-2.050053286	5.28E-67	2.21E-65	yes	down	14.69	17.72	16.07	76.25	75.28	67.73	16.16	73.08666667
ENSMUSG00000071669	Snx29	sorting nexin 29 [Source:MGI Symbol;Acc:MGI:1921728]	0.287259099	-1.799575505	5.45E-67	2.28E-65	yes	down	3.05	2.84	3.03	10.97	11.19	11.33	2.973333333	11.16333333
ENSMUSG00000059040	Eno1b	enolase 1B, retrotransposed [Source:MGI Symbol;Acc:MGI:3648653]	3.030922442	1.599756935	6.00E-67	2.50E-65	yes	up	1346.35	1571.12	1369.27	494.07	507.79	547.11	1428.913333	516.3233333
ENSMUSG00000005161	Prdx2	peroxiredoxin 2 [Source:MGI Symbol;Acc:MGI:109486]	2.982005388	1.576282864	6.54E-67	2.72E-65	yes	up	242.13	260.17	238.32	79.54	91.5	86.97	246.8733333	86.00333333
ENSMUSG00000027523	Gnas	GNAS (guanine nucleotide binding protein, alpha stimulating) complex locus [Source:MGI Symbol;Acc:MGI:95777]	2.013127417	1.009438488	8.16E-67	3.39E-65	yes	up	434.84	412.2	431.92	227.28	229.62	233.11	426.32	230.0033333
ENSMUSG00000052085	Dock8	dedicator of cytokinesis 8 [Source:MGI Symbol;Acc:MGI:1921396]	2.828041692	1.499803389	1.11E-66	4.58E-65	yes	up	58.75	66.87	65.68	33.06	32.89	40.02	63.76666667	35.32333333
ENSMUSG00000031383	Dusp9	dual specificity phosphatase 9 [Source:MGI Symbol;Acc:MGI:2387107]	4.070340978	2.025149656	1.13E-66	4.68E-65	yes	up	24.74	23.89	25.13	7.07	6.96	5.64	24.58666667	6.556666667
ENSMUSG00000032249	Anp32a	acidic (leucine-rich) nuclear phosphoprotein 32 family, member A [Source:MGI Symbol;Acc:MGI:108447]	3.642588943	1.8649642	1.18E-66	4.85E-65	yes	up	132.37	150.75	136.76	40.37	40.11	50.02	139.96	43.5
ENSMUSG00000098090	2700099C18Rik	RIKEN cDNA 2700099C18 gene [Source:MGI Symbol;Acc:MGI:1924272]	0.328955367	-1.604036243	1.18E-66	4.86E-65	yes	down	18.09	20.35	16.85	52.96	51.02	52.47	18.43	52.15
ENSMUSG00000004535	Tax1bp1	Tax1 (human T cell leukemia virus type I) binding protein 1 [Source:MGI Symbol;Acc:MGI:1289308]	0.463000514	-1.110914299	1.36E-66	5.58E-65	yes	down	64.97	60.51	66.8	148.09	146.02	151.85	64.09333333	148.6533333
ENSMUSG00000008575	Nfib	nuclear factor I/B [Source:MGI Symbol;Acc:MGI:103188]	4.560269137	2.189118972	2.10E-66	8.61E-65	yes	up	12.69	9.5	13.4	2.72	2.57	2.96	11.86333333	2.75
ENSMUSG00000028385	Snx30	sorting nexin family member 30 [Source:MGI Symbol;Acc:MGI:2443882]	0.31729873	-1.656086346	2.13E-66	8.70E-65	yes	down	4.35	4.01	5.65	15.22	15.99	14.81	4.67	15.34
ENSMUSG00000042510	AA986860	expressed sequence AA986860 [Source:MGI Symbol;Acc:MGI:2138143]	0.177634678	-2.493014842	2.17E-66	8.85E-65	yes	down	1.85	2.16	2.02	12.93	12.23	11.75	2.01	12.30333333
ENSMUSG00000027615	Hps3	HPS3, biogenesis of lysosomal organelles complex 2 subunit 1 [Source:MGI Symbol;Acc:MGI:2153839]	0.288894192	-1.791386896	2.19E-66	8.92E-65	yes	down	6.68	5.38	6.14	22.81	24.28	22.31	6.066666667	23.13333333
ENSMUSG00000035199	Arl6ip5	ADP-ribosylation factor-like 6 interacting protein 5 [Source:MGI Symbol;Acc:MGI:1929501]	2.693330234	1.429391132	2.65E-66	1.08E-64	yes	up	190.46	199.84	184.94	79.32	75.81	79.48	191.7466667	78.20333333
ENSMUSG00000037703	Lzts3	leucine zipper, putative tumor suppressor family member 3 [Source:MGI Symbol;Acc:MGI:2656976]	0.257670786	-1.95639912	4.07E-66	1.65E-64	yes	down	4.42	4.24	4.66	19.31	20.15	16.54	4.44	18.66666667
ENSMUSG00000056962	Jmjd6	jumonji domain containing 6 [Source:MGI Symbol;Acc:MGI:1858910]	3.588164484	1.843246026	4.10E-66	1.66E-64	yes	up	63.64	77.45	70.53	21.95	22	19.43	70.54	21.12666667
ENSMUSG00000020773	Trim47	tripartite motif-containing 47 [Source:MGI Symbol;Acc:MGI:1917374]	4.275903571	2.096229318	4.66E-66	1.88E-64	yes	up	31.23	34.41	32.44	9.84	8.17	10	32.69333333	9.336666667
ENSMUSG00000015839	Nfe2l2	nuclear factor, erythroid derived 2, like 2 [Source:MGI Symbol;Acc:MGI:108420]	2.70999394	1.438289625	5.07E-66	2.04E-64	yes	up	98.26	87.99	103.42	36.02	39.49	40.37	96.55666667	38.62666667
ENSMUSG00000007038	Neu1	neuraminidase 1 [Source:MGI Symbol;Acc:MGI:97305]	0.203542714	-2.296596513	5.85E-66	2.35E-64	yes	down	2.99	3.02	2.98	16.24	15.53	16.35	2.996666667	16.04
ENSMUSG00000005397	Nid1	nidogen 1 [Source:MGI Symbol;Acc:MGI:97342]	5.334176936	2.41526568	6.49E-66	2.60E-64	yes	up	27.97	21.03	28.45	5.21	4.93	5.13	25.81666667	5.09
ENSMUSG00000002981	Clptm1	cleft lip and palate associated transmembrane protein 1 [Source:MGI Symbol;Acc:MGI:1927155]	0.383593561	-1.382349593	9.91E-66	3.97E-64	yes	down	40.58	48.42	46.24	128.05	129.02	142.67	45.08	133.2466667
ENSMUSG00000038970	Lmtk2	lemur tyrosine kinase 2 [Source:MGI Symbol;Acc:MGI:3036247]	0.300054956	-1.736701336	1.18E-65	4.73E-64	yes	down	8.17	6.47	8.66	27.25	27.44	28.98	7.766666667	27.89
ENSMUSG00000063975	Slco1a5	solute carrier organic anion transporter family, member 1a5 [Source:MGI Symbol;Acc:MGI:1351865]	27.20718216	4.765915639	1.45E-65	5.80E-64	yes	up	10.01	8.56	9.28	0.34	0.37	0.51	9.283333333	0.406666667
ENSMUSG00000029050	Ski	ski sarcoma viral oncogene homolog (avian) [Source:MGI Symbol;Acc:MGI:98310]	0.372940234	-1.422983645	1.50E-65	5.96E-64	yes	down	17.31	16.47	17.61	51.56	51.81	46.3	17.13	49.89
ENSMUSG00000027663	Zmat3	zinc finger matrin type 3 [Source:MGI Symbol;Acc:MGI:1195270]	2.41533258	1.272221855	1.80E-65	7.13E-64	yes	up	25.28	22.79	25.96	11.49	11.19	10.23	24.67666667	10.97
ENSMUSG00000000915	Hip1r	huntingtin interacting protein 1 related [Source:MGI Symbol;Acc:MGI:1352504]	0.299247286	-1.740589931	2.48E-65	9.85E-64	yes	down	6.33	8.79	6	20.63	21.35	21.99	7.04	21.32333333
ENSMUSG00000004567	Mcoln1	mucolipin 1 [Source:MGI Symbol;Acc:MGI:1890498]	0.306517073	-1.705960661	2.56E-65	1.01E-63	yes	down	28.12	29.35	26.54	92.64	112.98	92.88	28.00333333	99.5
ENSMUSG00000021819	Zswim8	zinc finger SWIM-type containing 8 [Source:MGI Symbol;Acc:MGI:1919156]	0.443697661	-1.172351146	2.67E-65	1.05E-63	yes	down	44.27	44.12	50.76	104.83	113.45	112.09	46.38333333	110.1233333
ENSMUSG00000002486	Tchp	trichoplein, keratin filament binding [Source:MGI Symbol;Acc:MGI:1925082]	0.243926247	-2.03548309	3.44E-65	1.36E-63	yes	down	7.76	8.12	8.33	29.38	31.19	32.47	8.07	31.01333333
ENSMUSG00000026193	Fn1	fibronectin 1 [Source:MGI Symbol;Acc:MGI:95566]	2.694346806	1.429935561	3.61E-65	1.42E-63	yes	up	428.59	381.45	444.02	158.73	156.95	163.94	418.02	159.8733333
ENSMUSG00000011832	Evi5l	ecotropic viral integration site 5 like [Source:MGI Symbol;Acc:MGI:2442167]	0.317650336	-1.654488548	4.26E-65	1.67E-63	yes	down	7.69	8.86	9.85	32.02	26.4	29.6	8.8	29.34
ENSMUSG00000009739	Pou6f1	POU domain, class 6, transcription factor 1 [Source:MGI Symbol;Acc:MGI:102935]	8.781204828	3.134418899	4.88E-65	1.91E-63	yes	up	10.91	12.53	12.82	1.08	1.9	0.91	12.08666667	1.296666667
ENSMUSG00000026355	Mcm6	minichromosome maintenance complex component 6 [Source:MGI Symbol;Acc:MGI:1298227]	2.341602128	1.227495962	5.11E-65	2.00E-63	yes	up	65.95	67.74	67.73	30.94	35.82	35.5	67.14	34.08666667
ENSMUSG00000117098	Gm49909	predicted gene, 49909 [Source:MGI Symbol;Acc:MGI:6270609]	2.27344765	1.184881784	5.14E-65	2.01E-63	yes	up	2137.35	2141.25	2142.07	1060.65	1016.3	1071.58	2140.223333	1049.51
ENSMUSG00000028268	Gbp3	guanylate binding protein 3 [Source:MGI Symbol;Acc:MGI:1926263]	12.67844973	3.664306444	6.65E-65	2.59E-63	yes	up	10.93	10.16	11.92	0.79	0.73	1.28	11.00333333	0.933333333
ENSMUSG00000074305	Peak1	pseudopodium-enriched atypical kinase 1 [Source:MGI Symbol;Acc:MGI:2442366]	2.587645561	1.37164002	8.98E-65	3.49E-63	yes	up	36.7	32.14	36.18	14.63	14	14.94	35.00666667	14.52333333
ENSMUSG00000034563	Ccpg1	cell cycle progression 1 [Source:MGI Symbol;Acc:MGI:1196419]	0.280629022	-1.833263876	9.47E-65	3.67E-63	yes	down	10.9	10.05	9.79	38.24	39.97	44.65	10.24666667	40.95333333
ENSMUSG00000078920	Ifi47	interferon gamma inducible protein 47 [Source:MGI Symbol;Acc:MGI:99448]	95.13111398	6.571845367	9.80E-65	3.79E-63	yes	up	22.33	23.66	24.02	0.28	0.18	0.3	23.33666667	0.253333333
ENSMUSG00000031799	Tpm4	tropomyosin 4 [Source:MGI Symbol;Acc:MGI:2449202]	2.780526123	1.475357891	1.01E-64	3.92E-63	yes	up	305.15	291.39	310.03	128.56	122.56	104.19	302.19	118.4366667
ENSMUSG00000033793	Atp6v1h	ATPase, H+ transporting, lysosomal V1 subunit H [Source:MGI Symbol;Acc:MGI:1914864]	0.391609974	-1.352510586	1.59E-64	6.12E-63	yes	down	30.87	32.1	33.25	82.75	86.48	85.64	32.07333333	84.95666667
ENSMUSG00000013698	Pea15a	proliferation and apoptosis adaptor protein 15A [Source:MGI Symbol;Acc:MGI:104799]	0.429219192	-1.220213507	2.17E-64	8.34E-63	yes	down	62.15	63.41	63.99	161.99	156.74	151.42	63.18333333	156.7166667
ENSMUSG00000079017	Ifi27l2a	interferon, alpha-inducible protein 27 like 2A [Source:MGI Symbol;Acc:MGI:1924183]	9.786952969	3.290859767	2.90E-64	1.11E-62	yes	up	158.08	180.13	142.2	20.89	15.86	22.53	160.1366667	19.76
ENSMUSG00000052713	Zfp608	zinc finger protein 608 [Source:MGI Symbol;Acc:MGI:2442338]	6.64359478	2.73196408	2.95E-64	1.13E-62	yes	up	7.22	5.74	7.08	0.96	1.11	1	6.68	1.023333333
ENSMUSG00000021365	Nedd9	neural precursor cell expressed, developmentally down-regulated gene 9 [Source:MGI Symbol;Acc:MGI:97302]	3.441157117	1.782893765	3.15E-64	1.20E-62	yes	up	20.98	20.2	22.87	6.09	6.5	7.49	21.35	6.693333333
ENSMUSG00000028599	Tnfrsf1b	tumor necrosis factor receptor superfamily, member 1b [Source:MGI Symbol;Acc:MGI:1314883]	3.373254505	1.754141171	3.23E-64	1.23E-62	yes	up	25.05	26.67	26.63	8.37	7.71	8.95	26.11666667	8.343333333
ENSMUSG00000035273	Hpse	heparanase [Source:MGI Symbol;Acc:MGI:1343124]	3.751022851	1.907284052	3.30E-64	1.26E-62	yes	up	56.04	45.2	55.88	17.14	16.84	13.32	52.37333333	15.76666667
ENSMUSG00000000957	Mmp14	matrix metallopeptidase 14 (membrane-inserted) [Source:MGI Symbol;Acc:MGI:101900]	5.182431117	2.373629036	6.25E-64	2.38E-62	yes	up	42.86	59.14	43.38	9.88	10.18	10.37	48.46	10.14333333
ENSMUSG00000066026	Dhrs3	dehydrogenase/reductase (SDR family) member 3 [Source:MGI Symbol;Acc:MGI:1315215]	8.103199294	3.018491623	7.59E-64	2.88E-62	yes	up	19.44	25	21.88	2.72	2.88	2.99	22.10666667	2.863333333
ENSMUSG00000036622	Atp13a2	ATPase type 13A2 [Source:MGI Symbol;Acc:MGI:1922022]	0.276721061	-1.853495645	8.61E-64	3.26E-62	yes	down	11.15	12.81	9.86	39.89	45.18	34.37	11.27333333	39.81333333
ENSMUSG00000030930	Chst15	carbohydrate sulfotransferase 15 [Source:MGI Symbol;Acc:MGI:1924840]	38.5542825	5.268819214	9.19E-64	3.48E-62	yes	up	5.11	5.49	5.09	0.23	0.13	0.11	5.23	0.156666667
ENSMUSG00000046546	Fam43a	family with sequence similarity 43, member A [Source:MGI Symbol;Acc:MGI:2676309]	8.001988519	3.000358559	9.63E-64	3.64E-62	yes	up	25.04	24.19	26.1	3.87	4.18	2.14	25.11	3.396666667
ENSMUSG00000036452	Arhgap26	Rho GTPase activating protein 26 [Source:MGI Symbol;Acc:MGI:1918552]	4.004887137	2.001761586	1.05E-63	3.96E-62	yes	up	8.47	7.68	9.52	3.29	4.05	4.33	8.556666667	3.89
ENSMUSG00000074604	Mgst2	microsomal glutathione S-transferase 2 [Source:MGI Symbol;Acc:MGI:2448481]	5.173221421	2.371062942	1.38E-63	5.20E-62	yes	up	53.6	60.67	57.7	9.65	11.24	9.07	57.32333333	9.986666667
ENSMUSG00000040562	Gstm2	glutathione S-transferase, mu 2 [Source:MGI Symbol;Acc:MGI:95861]	4.163304596	2.057729113	1.39E-63	5.21E-62	yes	up	81.8	96.9	88.03	22.74	25.2	23.17	88.91	23.70333333
ENSMUSG00000032271	Nnmt	nicotinamide N-methyltransferase [Source:MGI Symbol;Acc:MGI:1099443]	14.89459926	3.896717403	2.47E-63	9.26E-62	yes	up	23.02	25.48	18.98	1.58	0.88	1.75	22.49333333	1.403333333
ENSMUSG00000021481	Zfp346	zinc finger protein 346 [Source:MGI Symbol;Acc:MGI:1349417]	0.367968013	-1.442347735	2.48E-63	9.26E-62	yes	down	24.42	18.06	26.3	66.42	60.94	44.21	22.92666667	57.19
ENSMUSG00000032905	Atg12	autophagy related 12 [Source:MGI Symbol;Acc:MGI:1914776]	0.39440632	-1.342245426	3.23E-63	1.21E-61	yes	down	14.2	12.87	13.34	37.22	36.27	37	13.47	36.83
ENSMUSG00000056737	Capg	capping protein (actin filament), gelsolin-like [Source:MGI Symbol;Acc:MGI:1098259]	3.444327608	1.784222372	4.81E-63	1.79E-61	yes	up	409.4	505.41	425.99	142.99	143.63	149.68	446.9333333	145.4333333
ENSMUSG00000028454	Pigo	phosphatidylinositol glycan anchor biosynthesis, class O [Source:MGI Symbol;Acc:MGI:1861452]	0.164211234	-2.60637527	5.66E-63	2.10E-61	yes	down	1.51	1.74	1.43	10.98	11.87	13.31	1.56	12.05333333
ENSMUSG00000050936	Gm42743	predicted gene 42743 [Source:MGI Symbol;Acc:MGI:5662880]	0.107001182	-3.22430136	1.19E-62	4.40E-61	yes	down	0.56	0.57	1.06	6	6.01	6.67	0.73	6.226666667
ENSMUSG00000034940	Synrg	synergin, gamma [Source:MGI Symbol;Acc:MGI:1354742]	0.380928111	-1.392409337	1.57E-62	5.80E-61	yes	down	6.68	6.68	6.77	18.41	17.98	17.81	6.71	18.06666667
ENSMUSG00000036450	Hif1an	hypoxia-inducible factor 1, alpha subunit inhibitor [Source:MGI Symbol;Acc:MGI:2442345]	0.341720543	-1.549111116	1.65E-62	6.09E-61	yes	down	6.65	7.32	7.63	22.6	21.86	23.43	7.2	22.63
ENSMUSG00000030079	Ruvbl1	RuvB-like protein 1 [Source:MGI Symbol;Acc:MGI:1928760]	2.374673154	1.247728957	1.68E-62	6.20E-61	yes	up	103.11	96.11	105.29	46.82	46.8	47.56	101.5033333	47.06
ENSMUSG00000033730	Egr3	early growth response 3 [Source:MGI Symbol;Acc:MGI:1306780]	8.078300614	3.014051833	2.02E-62	7.44E-61	yes	up	7.5	7.22	8.31	1.13	1.19	0.84	7.676666667	1.053333333
ENSMUSG00000039168	Dap	death-associated protein [Source:MGI Symbol;Acc:MGI:1918190]	2.968235585	1.569605601	2.04E-62	7.50E-61	yes	up	134.63	144.56	132.7	50.35	54.38	47.33	137.2966667	50.68666667
ENSMUSG00000032350	Gclc	glutamate-cysteine ligase, catalytic subunit [Source:MGI Symbol;Acc:MGI:104990]	0.372231429	-1.425728221	2.47E-62	9.07E-61	yes	down	16.15	14.22	16.24	44.34	42.99	46.7	15.53666667	44.67666667
ENSMUSG00000020181	Nav3	neuron navigator 3 [Source:MGI Symbol;Acc:MGI:2183703]	3.521024345	1.815995202	2.76E-62	1.01E-60	yes	up	8.87	6.67	7.77	2.4	2.3	2.53	7.77	2.41
ENSMUSG00000051439	Cd14	CD14 antigen [Source:MGI Symbol;Acc:MGI:88318]	9.965929733	3.317004402	3.25E-62	1.19E-60	yes	up	24.23	26.58	22.77	3.05	1.93	3.68	24.52666667	2.886666667
ENSMUSG00000034707	Gns	glucosamine (N-acetyl)-6-sulfatase [Source:MGI Symbol;Acc:MGI:1922862]	0.410373839	-1.284989333	3.48E-62	1.27E-60	yes	down	42.92	43.37	42.64	110.69	107.76	120.43	42.97666667	112.96
ENSMUSG00000069793	Slfn9	schlafen 9 [Source:MGI Symbol;Acc:MGI:2445121]	3.239491729	1.695767474	4.79E-62	1.74E-60	yes	up	29.22	27.8	31.31	9.15	9.48	11.17	29.44333333	9.933333333
ENSMUSG00000029552	Tes	testin LIM domain protein [Source:MGI Symbol;Acc:MGI:105081]	2.384218101	1.253516215	6.03E-62	2.19E-60	yes	up	79.48	73.9	81.81	33.96	36.9	36.85	78.39666667	35.90333333
ENSMUSG00000061410	Zcchc14	zinc finger, CCHC domain containing 14 [Source:MGI Symbol;Acc:MGI:2159407]	0.399617566	-1.323308095	6.09E-62	2.21E-60	yes	down	14.26	13.25	15.63	36.19	37.35	40.14	14.38	37.89333333
ENSMUSG00000032501	Trib1	tribbles pseudokinase 1 [Source:MGI Symbol;Acc:MGI:2443397]	4.661511336	2.220797775	9.49E-62	3.44E-60	yes	up	16.84	17.35	16.2	4.15	4.42	2.95	16.79666667	3.84
ENSMUSG00000020407	Upp1	uridine phosphorylase 1 [Source:MGI Symbol;Acc:MGI:1097668]	5.257199743	2.39429455	1.02E-61	3.68E-60	yes	up	67.02	66.93	73.23	11.02	11.75	16.02	69.06	12.93
ENSMUSG00000057531	Dtnbp1	dystrobrevin binding protein 1 [Source:MGI Symbol;Acc:MGI:2137586]	0.362422369	-1.464256091	1.10E-61	3.95E-60	yes	down	42.08	49	44.45	74.95	73.3	70.68	45.17666667	72.97666667
ENSMUSG00000071064	Zfp827	zinc finger protein 827 [Source:MGI Symbol;Acc:MGI:2444807]	6.725821559	2.749710504	1.28E-61	4.60E-60	yes	up	6.22	5.55	7.36	1.14	0.76	0.96	6.376666667	0.953333333
ENSMUSG00000039765	Cc2d2a	coiled-coil and C2 domain containing 2A [Source:MGI Symbol;Acc:MGI:1924487]	29.60779079	4.887904942	2.18E-61	7.82E-60	yes	up	4.81	3.98	4.74	0.38	0.14	0.29	4.51	0.27
ENSMUSG00000074896	Ifit3	interferon-induced protein with tetratricopeptide repeats 3 [Source:MGI Symbol;Acc:MGI:1101055]	31.6271428	4.983091323	2.37E-61	8.49E-60	yes	up	14.82	13.62	13.71	0.43	0.39	0.61	14.05	0.476666667
ENSMUSG00000035914	Cd276	CD276 antigen [Source:MGI Symbol;Acc:MGI:2183926]	5.483668712	2.455141416	2.42E-61	8.67E-60	yes	up	13.1	14.46	12.71	2.84	2.42	3.35	13.42333333	2.87
ENSMUSG00000022295	Atp6v1c1	ATPase, H+ transporting, lysosomal V1 subunit C1 [Source:MGI Symbol;Acc:MGI:1913585]	0.450363134	-1.15083936	3.27E-61	1.17E-59	yes	down	71.35	53.03	83.08	182.24	182.75	163.4	69.15333333	176.13
ENSMUSG00000059674	Cdh24	cadherin-like 24 [Source:MGI Symbol;Acc:MGI:1928330]	0.18777527	-2.412921024	3.52E-61	1.26E-59	yes	down	1.85	1.85	2.29	11.49	11.84	10.82	1.996666667	11.38333333
ENSMUSG00000061462	Obscn	obscurin, cytoskeletal calmodulin and titin-interacting RhoGEF [Source:MGI Symbol;Acc:MGI:2681862]	3.683632395	1.881129096	3.93E-61	1.40E-59	yes	up	9.89	8	12.03	3.13	3.14	5.22	9.973333333	3.83
ENSMUSG00000001622	Csn3	casein kappa [Source:MGI Symbol;Acc:MGI:107461]	3.891040376	1.960155951	4.74E-61	1.69E-59	yes	up	75.37	80.49	79.64	19.75	23.94	23.38	78.5	22.35666667
ENSMUSG00000024164	C3	complement component 3 [Source:MGI Symbol;Acc:MGI:88227]	27.10132419	4.76029144	5.57E-61	1.98E-59	yes	up	5.7	6.12	5.05	0.55	0.13	1.38	5.623333333	0.686666667
ENSMUSG00000031983	2310022B05Rik	RIKEN cDNA 2310022B05 gene [Source:MGI Symbol;Acc:MGI:1916801]	2.55143856	1.351310901	7.70E-61	2.73E-59	yes	up	49.6	54.12	52.4	19.4	21.85	30.81	52.04	24.02
ENSMUSG00000030541	Idh2	isocitrate dehydrogenase 2 (NADP+), mitochondrial [Source:MGI Symbol;Acc:MGI:96414]	2.685028602	1.424937456	8.72E-61	3.08E-59	yes	up	162.72	179.71	168.22	72.89	70.78	66.79	170.2166667	70.15333333
ENSMUSG00000001151	Pcnt	pericentrin (kendrin) [Source:MGI Symbol;Acc:MGI:102722]	0.385016605	-1.377007429	9.87E-61	3.48E-59	yes	down	14.53	14.42	16.66	41.92	39.34	39.43	15.20333333	40.23
ENSMUSG00000023904	Hcfc1r1	host cell factor C1 regulator 1 (XPO1-dependent) [Source:MGI Symbol;Acc:MGI:2663619]	4.031122014	2.011181451	1.13E-60	4.00E-59	yes	up	262.42	313.54	271.86	80.96	79.62	78.98	282.6066667	79.85333333
ENSMUSG00000023026	Dip2b	disco interacting protein 2 homolog B [Source:MGI Symbol;Acc:MGI:2145977]	0.368608683	-1.43983804	1.30E-60	4.56E-59	yes	down	6.01	5.27	5.78	15.95	16.6	17.69	5.686666667	16.74666667
ENSMUSG00000018574	Acadvl	acyl-Coenzyme A dehydrogenase, very long chain [Source:MGI Symbol;Acc:MGI:895149]	0.281746994	-1.827527879	1.30E-60	4.57E-59	yes	down	23.71	30.49	26.08	107.95	101.3	105.07	26.76	104.7733333
ENSMUSG00000040430	Pitpnc1	phosphatidylinositol transfer protein, cytoplasmic 1 [Source:MGI Symbol;Acc:MGI:1919045]	3.784246085	1.920005909	1.60E-60	5.59E-59	yes	up	10.06	9.06	9.87	2.58	2.61	3.37	9.663333333	2.853333333
ENSMUSG00000022475	Hdac7	histone deacetylase 7 [Source:MGI Symbol;Acc:MGI:1891835]	2.503940073	1.324200035	1.81E-60	6.32E-59	yes	up	42.52	49.26	47.99	18.75	20.68	19.85	46.59	19.76
ENSMUSG00000060803	Gstp1	glutathione S-transferase, pi 1 [Source:MGI Symbol;Acc:MGI:95865]	2.762312829	1.465876712	2.21E-60	7.72E-59	yes	up	532.48	602.73	531.81	219.27	225.72	225.87	555.6733333	223.62
ENSMUSG00000049323	Smcr8	Smith-Magenis syndrome chromosome region, candidate 8 homolog (human) [Source:MGI Symbol;Acc:MGI:2444720]	0.35936095	-1.47649445	3.09E-60	1.08E-58	yes	down	10.26	8.01	10.09	26.36	26.53	28.73	9.453333333	27.20666667
ENSMUSG00000115326	Gm35019	predicted gene, 35019 [Source:MGI Symbol;Acc:MGI:5594178]	6.574084283	2.716789953	4.75E-60	1.65E-58	yes	up	7.47	5.53	7.64	1.31	1.19	1.38	6.88	1.293333333
ENSMUSG00000016262	Sertad4	SERTA domain containing 4 [Source:MGI Symbol;Acc:MGI:2443496]	13.32478813	3.736040689	4.98E-60	1.73E-58	yes	up	7.31	6.56	7.21	0.66	0.55	0.46	7.026666667	0.556666667
ENSMUSG00000070392	Gm20634	predicted gene 20634 [Source:MGI Symbol;Acc:MGI:5313081]	0.052271596	-4.257828979	7.29E-60	2.53E-58	yes	down	0.6	0.31	0.75	13.22	12.33	8.8	0.553333333	11.45
ENSMUSG00000021311	Mtr	5-methyltetrahydrofolate-homocysteine methyltransferase [Source:MGI Symbol;Acc:MGI:894292]	0.345093374	-1.534941323	8.10E-60	2.80E-58	yes	down	4.83	4.54	3.97	14.99	14.61	16.4	4.446666667	15.33333333
ENSMUSG00000030782	Tgfb1i1	transforming growth factor beta 1 induced transcript 1 [Source:MGI Symbol;Acc:MGI:102784]	5.816994122	2.540273846	8.68E-60	3.00E-58	yes	up	19.54	20.12	20.22	3.92	2.97	3.57	19.96	3.486666667
ENSMUSG00000112030	Gm35189	predicted gene, 35189 [Source:MGI Symbol;Acc:MGI:5594348]	6.671206182	2.73794763	9.66E-60	3.33E-58	yes	up	7.66	7.77	7.95	1.24	1.16	2.23	7.793333333	1.543333333
ENSMUSG00000020484	Xbp1	X-box binding protein 1 [Source:MGI Symbol;Acc:MGI:98970]	3.169640712	1.664319316	1.00E-59	3.44E-58	yes	up	49.95	46.89	51.1	18.06	18.47	15.26	49.31333333	17.26333333
ENSMUSG00000014496	Ankrd28	ankyrin repeat domain 28 [Source:MGI Symbol;Acc:MGI:2145661]	2.606311792	1.382009683	1.44E-59	4.96E-58	yes	up	31.52	26.76	30.34	11.2	11.39	11.6	29.54	11.39666667
ENSMUSG00000082361	Btc	betacellulin, epidermal growth factor family member [Source:MGI Symbol;Acc:MGI:99439]	12.21191624	3.610217694	1.58E-59	5.43E-58	yes	up	10.04	7.7	9.84	0.68	0.78	0.99	9.193333333	0.816666667
ENSMUSG00000038506	Dcun1d2	DCN1, defective in cullin neddylation 1, domain containing 2 (S. cerevisiae) [Source:MGI Symbol;Acc:MGI:2142792]	0.33905778	-1.560396946	2.12E-59	7.25E-58	yes	down	10.01	9.62	10.45	32.53	32.48	33.45	10.02666667	32.82
ENSMUSG00000027630	Tbl1xr1	transducin (beta)-like 1X-linked receptor 1 [Source:MGI Symbol;Acc:MGI:2441730]	3.534970023	1.821697981	3.03E-59	1.04E-57	yes	up	15.27	11.22	14.6	5.35	7.64	3.46	13.69666667	5.483333333
ENSMUSG00000036057	Ptpn23	protein tyrosine phosphatase, non-receptor type 23 [Source:MGI Symbol;Acc:MGI:2144837]	0.357131425	-1.48547301	3.13E-59	1.07E-57	yes	down	25.98	29.88	26.89	76.89	73.06	87.92	27.58333333	79.29
ENSMUSG00000027947	Il6ra	interleukin 6 receptor, alpha [Source:MGI Symbol;Acc:MGI:105304]	4.499863559	2.169881258	3.43E-59	1.17E-57	yes	up	6.06	7.3	7.43	1.69	1.74	1.78	6.93	1.736666667
ENSMUSG00000016206	H2-M3	histocompatibility 2, M region locus 3 [Source:MGI Symbol;Acc:MGI:95915]	5.692258138	2.509001088	3.94E-59	1.34E-57	yes	up	25.86	22.91	28.11	5	4.91	5.18	25.62666667	5.03
ENSMUSG00000033335	Dnm2	dynamin 2 [Source:MGI Symbol;Acc:MGI:109547]	0.39444315	-1.34211071	5.06E-59	1.72E-57	yes	down	37.99	44.07	40.75	116.14	115.25	115.9	40.93666667	115.7633333
ENSMUSG00000044250	Pced1b	PC-esterase domain containing 1B [Source:MGI Symbol;Acc:MGI:2446270]	2.678062322	1.421189534	5.35E-59	1.81E-57	yes	up	43.05	45.12	46.16	17.5	18.72	16.75	44.77666667	17.65666667
ENSMUSG00000052539	Magi3	membrane associated guanylate kinase, WW and PDZ domain containing 3 [Source:MGI Symbol;Acc:MGI:1923484]	0.249716156	-2.001638931	5.53E-59	1.87E-57	yes	down	2.69	2.34	2.76	10.42	10.88	12.5	2.596666667	11.26666667
ENSMUSG00000041313	Slc7a1	solute carrier family 7 (cationic amino acid transporter, y+ system), member 1 [Source:MGI Symbol;Acc:MGI:88117]	2.58956968	1.372712379	6.60E-59	2.23E-57	yes	up	26.71	23.73	26.14	10.02	10.31	11.4	25.52666667	10.57666667
ENSMUSG00000020876	Snx11	sorting nexin 11 [Source:MGI Symbol;Acc:MGI:1921729]	0.253498083	-1.979953257	8.22E-59	2.77E-57	yes	down	7.91	5.98	7.68	27.58	31.34	29	7.19	29.30666667
ENSMUSG00000001415	Smg5	SMG5 nonsense mediated mRNA decay factor [Source:MGI Symbol;Acc:MGI:2447364]	0.401640406	-1.316023681	8.82E-59	2.97E-57	yes	down	50.91	54.48	45.5	114.55	118.18	130.31	50.29666667	121.0133333
ENSMUSG00000022951	Rcan1	regulator of calcineurin 1 [Source:MGI Symbol;Acc:MGI:1890564]	0.25579099	-1.966962647	1.43E-58	4.79E-57	yes	down	5.03	5.16	5.46	22.01	21.43	22.01	5.216666667	21.81666667
ENSMUSG00000025810	Nrp1	neuropilin 1 [Source:MGI Symbol;Acc:MGI:106206]	8.56809517	3.098974505	1.74E-58	5.84E-57	yes	up	8.77	7.22	8.37	1.19	0.79	1.04	8.12	1.006666667
ENSMUSG00000045664	Cdc42ep2	CDC42 effector protein (Rho GTPase binding) 2 [Source:MGI Symbol;Acc:MGI:1929744]	6.703122287	2.744833254	1.75E-58	5.86E-57	yes	up	9.11	9.22	10.6	1.45	1.4	1.84	9.643333333	1.563333333
ENSMUSG00000034663	Bmp2k	BMP2 inducible kinase [Source:MGI Symbol;Acc:MGI:2155456]	0.345405082	-1.533638783	2.78E-58	9.31E-57	yes	down	5.39	4.64	5.11	14.72	15.23	15.9	5.046666667	15.28333333
ENSMUSG00000006931	P3h4	prolyl 3-hydroxylase family member 4 (non-enzymatic) [Source:MGI Symbol;Acc:MGI:1913430]	3.874425805	1.953982517	3.12E-58	1.04E-56	yes	up	35.19	38.28	33.66	10.18	11.41	9.21	35.71	10.26666667
ENSMUSG00000020387	Jade2	jade family PHD finger 2 [Source:MGI Symbol;Acc:MGI:1924151]	4.124271809	2.044139416	3.14E-58	1.04E-56	yes	up	9.84	10.81	10.02	2.73	2.4	2.95	10.22333333	2.693333333
ENSMUSG00000070469	Adamtsl3	ADAMTS-like 3 [Source:MGI Symbol;Acc:MGI:3028499]	6.668093501	2.737274334	5.96E-58	1.98E-56	yes	up	7.25	3.83	6.16	1.11	0.65	0.79	5.746666667	0.85
ENSMUSG00000022479	Vdr	vitamin D (1,25-dihydroxyvitamin D3) receptor [Source:MGI Symbol;Acc:MGI:103076]	0.25092693	-1.994660782	8.04E-58	2.67E-56	yes	down	2.85	3.17	3.4	14.61	13.08	14.34	3.14	14.01
ENSMUSG00000002504	Slc9a3r2	solute carrier family 9 (sodium/hydrogen exchanger), member 3 regulator 2 [Source:MGI Symbol;Acc:MGI:1890662]	5.071082255	2.342293676	8.55E-58	2.83E-56	yes	up	34.39	39.92	35.24	5.95	7.51	8.67	36.51666667	7.376666667
ENSMUSG00000086841	2410006H16Rik	RIKEN cDNA 2410006H16 gene [Source:MGI Symbol;Acc:MGI:1916471]	0.354486423	-1.496197723	9.51E-58	3.15E-56	yes	down	822.01	909.76	823.51	2835.76	2777.98	2991.41	851.76	2868.383333
ENSMUSG00000039518	Cdsn	corneodesmosin [Source:MGI Symbol;Acc:MGI:3505689]	7.302227029	2.868336523	1.02E-57	3.36E-56	yes	up	16.49	20.43	18.05	4.25	2.32	4.04	18.32333333	3.536666667
ENSMUSG00000000804	Usp32	ubiquitin specific peptidase 32 [Source:MGI Symbol;Acc:MGI:2144475]	0.317295874	-1.656099332	1.08E-57	3.56E-56	yes	down	11.24	9.31	13.32	35.37	33.25	35.57	11.29	34.73
ENSMUSG00000026879	Gsn	gelsolin [Source:MGI Symbol;Acc:MGI:95851]	2.321665741	1.215160277	1.12E-57	3.68E-56	yes	up	222.34	236.42	228.94	105.83	104.03	112.93	229.2333333	107.5966667
ENSMUSG00000062151	Unc13c	unc-13 homolog C [Source:MGI Symbol;Acc:MGI:2149021]	14.91154802	3.898358132	1.23E-57	4.05E-56	yes	up	4.89	2.84	5.13	0.3	0.33	0.3	4.286666667	0.31
ENSMUSG00000025871	4833439L19Rik	RIKEN cDNA 4833439L19 gene [Source:MGI Symbol;Acc:MGI:1921162]	0.410406929	-1.284873005	1.25E-57	4.11E-56	yes	down	39.41	32.25	37.26	93.83	83.49	92.68	36.30666667	90
ENSMUSG00000029513	Prkab1	protein kinase, AMP-activated, beta 1 non-catalytic subunit [Source:MGI Symbol;Acc:MGI:1336167]	0.354380324	-1.496629592	1.61E-57	5.26E-56	yes	down	33.32	28.19	33.13	94.8	94.76	78.47	31.54666667	89.34333333
ENSMUSG00000006932	Ctnnb1	catenin (cadherin associated protein), beta 1 [Source:MGI Symbol;Acc:MGI:88276]	0.374391539	-1.417380265	1.94E-57	6.34E-56	yes	down	166.24	147.24	164.84	438.2	428.27	583.29	159.44	483.2533333
ENSMUSG00000019916	P4ha1	procollagen-proline, 2-oxoglutarate 4-dioxygenase (proline 4-hydroxylase), alpha 1 polypeptide [Source:MGI Symbol;Acc:MGI:97463]	2.431836466	1.282046215	2.00E-57	6.51E-56	yes	up	91.94	98.4	95.23	41.74	41.93	46.59	95.19	43.42
ENSMUSG00000068854	H2bc21	H2B clustered histone 21 [Source:MGI Symbol;Acc:MGI:2448415]	0.230602231	-2.116521624	2.21E-57	7.21E-56	yes	down	4.01	3.37	4.1	18.98	17.39	17.69	3.826666667	18.02
ENSMUSG00000031897	Psmb10	proteasome (prosome, macropain) subunit, beta type 10 [Source:MGI Symbol;Acc:MGI:1096380]	6.657531012	2.734987244	2.33E-57	7.58E-56	yes	up	43.95	51.79	43.91	10.2	11.98	6.81	46.55	9.663333333
ENSMUSG00000031557	Plekha2	pleckstrin homology domain-containing, family A (phosphoinositide binding specific) member 2 [Source:MGI Symbol;Acc:MGI:1928144]	2.198115607	1.136267265	2.72E-57	8.81E-56	yes	up	80.48	79.43	83.61	39.86	47.75	42.56	81.17333333	43.39
ENSMUSG00000020390	Ube2b	ubiquitin-conjugating enzyme E2B [Source:MGI Symbol;Acc:MGI:102944]	0.468021261	-1.095354024	3.51E-57	1.14E-55	yes	down	131.87	113.1	125.02	289.31	284.71	304.81	123.33	292.9433333
ENSMUSG00000055612	Cdca7	cell division cycle associated 7 [Source:MGI Symbol;Acc:MGI:1914203]	4.453711656	2.155008158	4.20E-57	1.36E-55	yes	up	28.98	29.45	27.92	8.51	5.94	7.94	28.78333333	7.463333333
ENSMUSG00000026031	Cflar	CASP8 and FADD-like apoptosis regulator [Source:MGI Symbol;Acc:MGI:1336166]	2.107038207	1.075216475	4.82E-57	1.56E-55	yes	up	59.41	53.37	60.14	30.88	30.4	30.13	57.64	30.47
ENSMUSG00000027864	Ptgfrn	prostaglandin F2 receptor negative regulator [Source:MGI Symbol;Acc:MGI:1277114]	2.81603444	1.493664978	7.72E-57	2.49E-55	yes	up	18.8	16.26	18.21	7.18	6.59	6.67	17.75666667	6.813333333
ENSMUSG00000072082	Ccnf	cyclin F [Source:MGI Symbol;Acc:MGI:102551]	0.428141626	-1.223839988	7.74E-57	2.49E-55	yes	down	43.85	39.82	35.03	114.67	114.29	119.85	39.56666667	116.27
ENSMUSG00000002602	Axl	AXL receptor tyrosine kinase [Source:MGI Symbol;Acc:MGI:1347244]	2.243192021	1.165553123	9.48E-57	3.04E-55	yes	up	475.16	412.18	496.33	208.64	202.79	217.54	461.2233333	209.6566667
ENSMUSG00000028108	Ecm1	extracellular matrix protein 1 [Source:MGI Symbol;Acc:MGI:103060]	4.95243482	2.308137988	1.97E-56	6.30E-55	yes	up	78.5	77.11	66.2	22.46	24.76	18.48	73.93666667	21.9
ENSMUSG00000032289	Thsd4	thrombospondin, type I, domain containing 4 [Source:MGI Symbol;Acc:MGI:2672033]	3.752024314	1.907669177	2.18E-56	6.99E-55	yes	up	30.34	33.79	25.19	2.99	2.37	5.98	29.77333333	3.78
ENSMUSG00000025289	Prdx4	peroxiredoxin 4 [Source:MGI Symbol;Acc:MGI:1859815]	2.839179583	1.505474105	2.33E-56	7.44E-55	yes	up	144.71	134.66	140.27	52.44	49.55	60.99	139.88	54.32666667
ENSMUSG00000015133	Lrrk1	leucine-rich repeat kinase 1 [Source:MGI Symbol;Acc:MGI:2142227]	3.906642834	1.965929363	3.13E-56	9.99E-55	yes	up	30.23	31.38	33.89	6.84	7.99	8.64	31.83333333	7.823333333
ENSMUSG00000032487	Ptgs2	prostaglandin-endoperoxide synthase 2 [Source:MGI Symbol;Acc:MGI:97798]	3.101427891	1.632932582	3.38E-56	1.08E-54	yes	up	121.34	94.06	122.91	35.82	40.4	41.43	112.77	39.21666667
ENSMUSG00000035692	Isg15	ISG15 ubiquitin-like modifier [Source:MGI Symbol;Acc:MGI:1855694]	5.363160449	2.423083415	3.96E-56	1.26E-54	yes	up	105.83	126.7	104.45	21.89	21.66	28.1	112.3266667	23.88333333
ENSMUSG00000030921	Trim30a	tripartite motif-containing 30A [Source:MGI Symbol;Acc:MGI:98178]	8.354332899	3.062524632	4.16E-56	1.32E-54	yes	up	11.16	10.14	11.58	1.27	1.39	4.58	10.96	2.413333333
ENSMUSG00000002107	Celf2	CUGBP, Elav-like family member 2 [Source:MGI Symbol;Acc:MGI:1338822]	3.329230058	1.735188568	4.29E-56	1.36E-54	yes	up	26.24	20.78	26.13	8.75	9.6	10	24.38333333	9.45
ENSMUSG00000030587	2200002D01Rik	RIKEN cDNA 2200002D01 gene [Source:MGI Symbol;Acc:MGI:1919525]	5.041955004	2.333983243	4.87E-56	1.54E-54	yes	up	258.07	316.46	235.1	66.32	65.13	62.53	269.8766667	64.66
ENSMUSG00000015243	Abca1	ATP-binding cassette, sub-family A (ABC1), member 1 [Source:MGI Symbol;Acc:MGI:99607]	6.448821463	2.689035529	5.54E-56	1.75E-54	yes	up	10.73	6.25	10.46	1.71	1.43	2.11	9.146666667	1.75
ENSMUSG00000048776	Pthlh	parathyroid hormone-like peptide [Source:MGI Symbol;Acc:MGI:97800]	47.7806248	5.578353814	7.07E-56	2.23E-54	yes	up	15.63	14.5	16.06	0.49	0.19	0.38	15.39666667	0.353333333
ENSMUSG00000039236	Isg20	interferon-stimulated protein [Source:MGI Symbol;Acc:MGI:1928895]	5.213142028	2.382153166	7.14E-56	2.25E-54	yes	up	38.55	41.44	40.3	7.61	8.57	9.13	40.09666667	8.436666667
ENSMUSG00000064193	Gm4735	predicted gene 4735 [Source:MGI Symbol;Acc:MGI:3645521]	2.849848609	1.510885282	7.89E-56	2.48E-54	yes	up	1091.17	1259.7	1107.53	414.76	436.87	486.52	1152.8	446.05
ENSMUSG00000091387	Gcnt4	glucosaminyl (N-acetyl) transferase 4, core 2 (beta-1,6-N-acetylglucosaminyltransferase) [Source:MGI Symbol;Acc:MGI:2684919]	4.396287931	2.136285878	8.73E-56	2.74E-54	yes	up	13.5	11.02	14.59	3.3	2.81	3.5	13.03666667	3.203333333
ENSMUSG00000040253	Gbp7	guanylate binding protein 7 [Source:MGI Symbol;Acc:MGI:2444421]	36.35367608	5.184029352	1.05E-55	3.29E-54	yes	up	5.73	3.83	6.63	0.09	0.34	0.21	5.396666667	0.213333333
ENSMUSG00000007617	Homer1	homer scaffolding protein 1 [Source:MGI Symbol;Acc:MGI:1347345]	0.216950631	-2.204561314	1.13E-55	3.55E-54	yes	down	2.93	2.04	2.44	12.06	11.11	10.82	2.47	11.33
ENSMUSG00000017830	Dhx58	DEXH (Asp-Glu-X-His) box polypeptide 58 [Source:MGI Symbol;Acc:MGI:1931560]	16.50256277	4.044618181	1.56E-55	4.88E-54	yes	up	9.43	9.9	9.59	0.63	0.57	1.26	9.64	0.82
ENSMUSG00000109967	Gm45883	predicted gene 45883 [Source:MGI Symbol;Acc:MGI:5804998]	2.881006313	1.526572822	1.76E-55	5.48E-54	yes	up	14.43	16.08	17.36	9.55	7.67	8.25	15.95666667	8.49
ENSMUSG00000020354	Sgcd	sarcoglycan, delta (dystrophin-associated glycoprotein) [Source:MGI Symbol;Acc:MGI:1346525]	17.86584878	4.159132551	2.11E-55	6.59E-54	yes	up	10.83	8.17	11.65	0.41	0.97	1.43	10.21666667	0.936666667
ENSMUSG00000052534	Pbx1	pre B cell leukemia homeobox 1 [Source:MGI Symbol;Acc:MGI:97495]	2.495127691	1.319113649	2.31E-55	7.19E-54	yes	up	18.43	19.72	18.94	10.98	12.31	10.44	19.03	11.24333333
ENSMUSG00000068699	Flnc	filamin C, gamma [Source:MGI Symbol;Acc:MGI:95557]	2.481725458	1.311343526	3.11E-55	9.65E-54	yes	up	41.65	46.66	44.69	19	19.53	18.65	44.33333333	19.06
ENSMUSG00000000276	Dgke	diacylglycerol kinase, epsilon [Source:MGI Symbol;Acc:MGI:1889276]	0.262915441	-1.92732922	3.16E-55	9.80E-54	yes	down	1.58	1.39	1.8	6.92	7.5	6.82	1.59	7.08
ENSMUSG00000047843	Bri3	brain protein I3 [Source:MGI Symbol;Acc:MGI:1933174]	0.373504086	-1.420804069	3.50E-55	1.08E-53	yes	down	41.11	49.04	42.2	115.49	128.12	118.63	44.11666667	120.7466667
ENSMUSG00000019055	Plod1	procollagen-lysine, 2-oxoglutarate 5-dioxygenase 1 [Source:MGI Symbol;Acc:MGI:99907]	0.36371451	-1.459121612	3.55E-55	1.10E-53	yes	down	23.48	21.4	22.04	64.15	62.69	69.27	22.30666667	65.37
ENSMUSG00000111758	Gm30373	predicted gene, 30373 [Source:MGI Symbol;Acc:MGI:5589532]	50.97107348	5.671606833	3.97E-55	1.23E-53	yes	up	4.35	3.68	4.57	0.1	0.11	0.13	4.2	0.113333333
ENSMUSG00000107928	Gm45140	predicted gene 45140 [Source:MGI Symbol;Acc:MGI:5753716]	0.435411413	-1.19954887	5.13E-55	1.58E-53	yes	down	14.51	14.82	14.75	35.58	36.88	37.87	14.69333333	36.77666667
ENSMUSG00000024410	Rmc1	regulator of MON1-CCZ1 [Source:MGI Symbol;Acc:MGI:1916528]	0.423948709	-1.238038363	5.78E-55	1.78E-53	yes	down	33.5	25.47	31.97	73.36	79.08	70.66	30.31333333	74.36666667
ENSMUSG00000038859	Baiap2l1	BAI1-associated protein 2-like 1 [Source:MGI Symbol;Acc:MGI:1914148]	2.093870841	1.066172454	5.96E-55	1.83E-53	yes	up	802.3	707.83	811.01	389.68	393.63	416.87	773.7133333	400.06
ENSMUSG00000035151	Elmod2	ELMO/CED-12 domain containing 2 [Source:MGI Symbol;Acc:MGI:2445165]	0.247915245	-2.012081108	6.01E-55	1.84E-53	yes	down	2.77	2.68	3.04	10.76	11.39	11.17	2.83	11.10666667
ENSMUSG00000024378	Stard4	StAR-related lipid transfer (START) domain containing 4 [Source:MGI Symbol;Acc:MGI:2156764]	3.34493482	1.741978099	6.96E-55	2.13E-53	yes	up	34.45	26.9	34.6	10.4	11.86	12.07	31.98333333	11.44333333
ENSMUSG00000018849	Wwc1	WW, C2 and coiled-coil domain containing 1 [Source:MGI Symbol;Acc:MGI:2388637]	5.493721845	2.457783866	6.97E-55	2.13E-53	yes	up	34.26	30.34	29.31	5.39	6.19	7.26	31.30333333	6.28
ENSMUSG00000047388	Atmin	ATM interactor [Source:MGI Symbol;Acc:MGI:2682328]	0.32531768	-1.620078865	7.06E-55	2.16E-53	yes	down	4.76	5.37	5.12	16.95	16.47	17.29	5.083333333	16.90333333
ENSMUSG00000035697	Arhgap45	Rho GTPase activating protein 45 [Source:MGI Symbol;Acc:MGI:1917969]	4.858605803	2.280542386	9.51E-55	2.90E-53	yes	up	12.58	14.64	14.58	3.19	3.45	3.02	13.93333333	3.22
ENSMUSG00000029484	Anxa3	annexin A3 [Source:MGI Symbol;Acc:MGI:1201378]	2.063173118	1.044864881	1.32E-54	4.02E-53	yes	up	387.16	366.12	384.07	209.36	204.78	218.64	379.1166667	210.9266667
ENSMUSG00000023055	Calcoco1	calcium binding and coiled coil domain 1 [Source:MGI Symbol;Acc:MGI:1914738]	0.4211688	-1.247529529	2.06E-54	6.25E-53	yes	down	55.5	56.25	53.92	135.96	132.48	137.23	55.22333333	135.2233333
ENSMUSG00000035696	Rnf38	ring finger protein 38 [Source:MGI Symbol;Acc:MGI:1920719]	0.459310849	-1.122457236	2.86E-54	8.67E-53	yes	down	16.51	16.99	18.41	60.72	55.87	54.49	17.30333333	57.02666667
ENSMUSG00000017491	Rarb	retinoic acid receptor, beta [Source:MGI Symbol;Acc:MGI:97857]	48.85863178	5.610541558	3.09E-54	9.36E-53	yes	up	11.64	12.08	11.25	0.49	0.32	0.22	11.65666667	0.343333333
ENSMUSG00000034485	Uaca	uveal autoantigen with coiled-coil domains and ankyrin repeats [Source:MGI Symbol;Acc:MGI:1919815]	2.332722114	1.222014456	3.14E-54	9.51E-53	yes	up	72.15	78.21	73.15	35.18	34.7	36.57	74.50333333	35.48333333
ENSMUSG00000040483	Xaf1	XIAP associated factor 1 [Source:MGI Symbol;Acc:MGI:3772572]	10.93438194	3.45079977	3.15E-54	9.51E-53	yes	up	29.07	27.21	31.64	1.39	3.73	1.71	29.30666667	2.276666667
ENSMUSG00000060261	Gtf2i	general transcription factor II I [Source:MGI Symbol;Acc:MGI:1202722]	2.535216401	1.342108898	3.19E-54	9.63E-53	yes	up	66.86	73.31	68.36	27.63	28.48	24.93	69.51	27.01333333
ENSMUSG00000022893	Adamts1	a disintegrin-like and metallopeptidase (reprolysin type) with thrombospondin type 1 motif, 1 [Source:MGI Symbol;Acc:MGI:109249]	5.830639554	2.543654139	4.05E-54	1.22E-52	yes	up	10.84	7.45	10.24	1.81	2.09	1.79	9.51	1.896666667
ENSMUSG00000006456	Rbm14	RNA binding motif protein 14 [Source:MGI Symbol;Acc:MGI:1929092]	3.047786499	1.607761844	5.99E-54	1.80E-52	yes	up	22.22	23.7	24.4	8.62	8.25	7.55	23.44	8.14
ENSMUSG00000013419	Zfp651	zinc finger protein 651 [Source:MGI Symbol;Acc:MGI:2670992]	5.895968395	2.559728791	6.15E-54	1.84E-52	yes	up	15	13.87	11.66	1.9	2.85	3.24	13.51	2.663333333
ENSMUSG00000015468	Notch4	notch 4 [Source:MGI Symbol;Acc:MGI:107471]	10.03931546	3.327588997	8.29E-54	2.48E-52	yes	up	6.55	9.34	4.11	1.17	2.37	0.28	6.666666667	1.273333333
ENSMUSG00000028019	Pdgfc	platelet-derived growth factor, C polypeptide [Source:MGI Symbol;Acc:MGI:1859631]	25.37679906	4.665438199	8.39E-54	2.51E-52	yes	up	7.73	6.07	7.32	0.21	0.38	0.21	7.04	0.266666667
ENSMUSG00000024277	Mapre2	microtubule-associated protein, RP/EB family, member 2 [Source:MGI Symbol;Acc:MGI:106271]	0.419838172	-1.252094751	8.90E-54	2.65E-52	yes	down	20.18	18.91	19.26	51.85	52.4	57.17	19.45	53.80666667
ENSMUSG00000061838	Suclg2	succinate-Coenzyme A ligase, GDP-forming, beta subunit [Source:MGI Symbol;Acc:MGI:1306824]	2.519074008	1.332893508	1.21E-53	3.60E-52	yes	up	47.15	48.11	43.78	21.64	19.82	23.35	46.34666667	21.60333333
ENSMUSG00000041736	Tspo	translocator protein [Source:MGI Symbol;Acc:MGI:88222]	3.073889491	1.6200653	1.29E-53	3.83E-52	yes	up	329.37	383.5	328.8	117.71	126.48	136.34	347.2233333	126.8433333
ENSMUSG00000040435	Ppp1r15a	protein phosphatase 1, regulatory subunit 15A [Source:MGI Symbol;Acc:MGI:1927072]	0.336342001	-1.571999149	1.88E-53	5.58E-52	yes	down	31.04	33.23	29.07	108.08	112.15	94.99	31.11333333	105.0733333
ENSMUSG00000100733	4932411K12Rik	RIKEN cDNA 4932411K12 gene [Source:MGI Symbol;Acc:MGI:3512682]	6.765624021	2.758223006	2.37E-53	7.03E-52	yes	up	9.72	9.07	12.26	1.2	1.16	1.44	10.35	1.266666667
ENSMUSG00000002325	Irf9	interferon regulatory factor 9 [Source:MGI Symbol;Acc:MGI:107587]	6.843063172	2.774642266	2.46E-53	7.28E-52	yes	up	12.5	11.55	16.02	3.28	1.87	2.19	13.35666667	2.446666667
ENSMUSG00000087028	Gm13387	predicted gene 13387 [Source:MGI Symbol;Acc:MGI:3651242]	14.13671574	3.821375085	2.97E-53	8.78E-52	yes	up	10.77	9.33	10.94	0.84	0.74	0.79	10.34666667	0.79
ENSMUSG00000029752	Asns	asparagine synthetase [Source:MGI Symbol;Acc:MGI:1350929]	2.277262565	1.187300642	3.10E-53	9.16E-52	yes	up	174.42	167.24	173.44	81.14	77.29	87.78	171.7	82.07
ENSMUSG00000059552	Trp53	transformation related protein 53 [Source:MGI Symbol;Acc:MGI:98834]	2.147833106	1.102881895	3.38E-53	9.97E-52	yes	up	127.69	130.61	130.91	65.55	65.51	64.79	129.7366667	65.28333333
ENSMUSG00000031647	Mfap3l	microfibrillar-associated protein 3-like [Source:MGI Symbol;Acc:MGI:1918556]	4.37359385	2.128819252	4.72E-53	1.39E-51	yes	up	27.8	18.42	28.33	7.37	7.19	6.3	24.85	6.953333333
ENSMUSG00000025867	Cplx2	complexin 2 [Source:MGI Symbol;Acc:MGI:104726]	3.848765348	1.944395715	4.75E-53	1.40E-51	yes	up	15.33	18.38	14.92	4.35	4.75	4.59	16.21	4.563333333
ENSMUSG00000097789	Gm2115	predicted gene 2115 [Source:MGI Symbol;Acc:MGI:3780284]	6.122010502	2.61400552	5.30E-53	1.55E-51	yes	up	5.71	5.48	5.36	0.92	0.76	1	5.516666667	0.893333333
ENSMUSG00000025224	Gbf1	golgi-specific brefeldin A-resistance factor 1 [Source:MGI Symbol;Acc:MGI:1861607]	0.433776737	-1.204975409	8.44E-53	2.47E-51	yes	down	19.11	22.53	18.02	48.88	48.07	55.21	19.88666667	50.72
ENSMUSG00000027071	P2rx3	purinergic receptor P2X, ligand-gated ion channel, 3 [Source:MGI Symbol;Acc:MGI:1097160]	13.26524008	3.729578882	9.65E-53	2.82E-51	yes	up	5.94	6.1	5.98	0.66	0.38	1.27	6.006666667	0.77
ENSMUSG00000024969	Mark2	MAP/microtubule affinity regulating kinase 2 [Source:MGI Symbol;Acc:MGI:99638]	0.382377954	-1.386928748	9.82E-53	2.87E-51	yes	down	17.83	19.03	20.88	51.77	51.97	59.12	19.24666667	54.28666667
ENSMUSG00000055866	Per2	period circadian clock 2 [Source:MGI Symbol;Acc:MGI:1195265]	6.580879386	2.71828038	1.18E-52	3.44E-51	yes	up	4.13	3.91	4.24	0.68	0.65	0.69	4.093333333	0.673333333
ENSMUSG00000047414	Flrt2	fibronectin leucine rich transmembrane protein 2 [Source:MGI Symbol;Acc:MGI:3603594]	6.651003366	2.733572001	1.19E-52	3.45E-51	yes	up	8.7	5.88	8.94	1.47	1.23	1.3	7.84	1.333333333
ENSMUSG00000003161	Sri	sorcin [Source:MGI Symbol;Acc:MGI:98419]	2.073687314	1.052198371	1.47E-52	4.29E-51	yes	up	210.95	232.82	216.33	127.56	122.04	128.99	220.0333333	126.1966667
ENSMUSG00000050144	Slc25a44	solute carrier family 25, member 44 [Source:MGI Symbol;Acc:MGI:2444391]	0.367638879	-1.44363875	1.52E-52	4.41E-51	yes	down	8.69	9.29	9	26.7	25.91	26.94	8.993333333	26.51666667
ENSMUSG00000064080	Fbln2	fibulin 2 [Source:MGI Symbol;Acc:MGI:95488]	2.306684246	1.205820532	1.62E-52	4.69E-51	yes	up	67.28	63.02	70.91	30.34	29.38	30.77	67.07	30.16333333
ENSMUSG00000028542	Slc6a9	solute carrier family 6 (neurotransmitter transporter, glycine), member 9 [Source:MGI Symbol;Acc:MGI:95760]	4.832299842	2.272709976	1.72E-52	4.98E-51	yes	up	14.98	15.51	13.29	4.65	4	3.68	14.59333333	4.11
ENSMUSG00000029442	Wdr66	WD repeat domain 66 [Source:MGI Symbol;Acc:MGI:1918495]	8.062258778	3.011184091	1.74E-52	5.02E-51	yes	up	7.1	8.22	7.67	0.76	1.1	1.19	7.663333333	1.016666667
ENSMUSG00000030107	Usp18	ubiquitin specific peptidase 18 [Source:MGI Symbol;Acc:MGI:1344364]	5.958199932	2.574876535	1.85E-52	5.35E-51	yes	up	17.97	17.34	19.02	3.96	3.81	2.68	18.11	3.483333333
ENSMUSG00000027684	Mecom	MDS1 and EVI1 complex locus [Source:MGI Symbol;Acc:MGI:95457]	6.049069034	2.596713125	2.02E-52	5.82E-51	yes	up	6.67	8.31	6.99	1.43	1.37	1.65	7.323333333	1.483333333
ENSMUSG00000007603	Dus3l	dihydrouridine synthase 3-like (S. cerevisiae) [Source:MGI Symbol;Acc:MGI:2147092]	3.357852647	1.747538922	2.02E-52	5.82E-51	yes	up	33.85	37.31	33.46	10.98	11.76	12.3	34.87333333	11.68
ENSMUSG00000021114	Atp6v1d	ATPase, H+ transporting, lysosomal V1 subunit D [Source:MGI Symbol;Acc:MGI:1921084]	0.396372419	-1.335071516	2.23E-52	6.40E-51	yes	down	40.6	42.2	42.55	106.66	118.27	120.34	41.78333333	115.09
ENSMUSG00000031785	Adgrg1	adhesion G protein-coupled receptor G1 [Source:MGI Symbol;Acc:MGI:1340051]	20.48020113	4.356157979	2.53E-52	7.27E-51	yes	up	6.77	10.71	12.28	1.03	1.17	1.14	9.92	1.113333333
ENSMUSG00000029528	Pxn	paxillin [Source:MGI Symbol;Acc:MGI:108295]	0.463547975	-1.109209437	2.69E-52	7.70E-51	yes	down	38.18	37.77	39.8	89.33	91.91	85.19	38.58333333	88.81
ENSMUSG00000024048	Myl12a	myosin, light chain 12A, regulatory, non-sarcomeric [Source:MGI Symbol;Acc:MGI:1914518]	2.283217756	1.19106846	3.05E-52	8.71E-51	yes	up	393.78	437.31	389.73	185.67	173.21	194.01	406.94	184.2966667
ENSMUSG00000029822	Osbpl3	oxysterol binding protein-like 3 [Source:MGI Symbol;Acc:MGI:1918970]	2.484666088	1.313051983	3.08E-52	8.80E-51	yes	up	41.64	36.49	42.29	19.97	19.61	20.3	40.14	19.96
ENSMUSG00000093930	Hmgcs1	3-hydroxy-3-methylglutaryl-Coenzyme A synthase 1 [Source:MGI Symbol;Acc:MGI:107592]	2.715382878	1.441155637	4.35E-52	1.24E-50	yes	up	83.59	67.19	83.79	30.2	30.69	36.64	78.19	32.51
ENSMUSG00000035842	Ddx11	DEAD/H box helicase 11 [Source:MGI Symbol;Acc:MGI:2443590]	0.379576075	-1.397539035	4.48E-52	1.28E-50	yes	down	13.3	11.77	13.28	34.33	31.44	38.71	12.78333333	34.82666667
ENSMUSG00000055850	Rnf181	ring finger protein 181 [Source:MGI Symbol;Acc:MGI:1913760]	0.47195532	-1.083277809	5.36E-52	1.53E-50	yes	down	88.73	87.35	90.67	220.83	216.93	220.16	88.91666667	219.3066667
ENSMUSG00000026791	Slc2a8	solute carrier family 2, (facilitated glucose transporter), member 8 [Source:MGI Symbol;Acc:MGI:1860103]	0.237087747	-2.076506988	5.41E-52	1.54E-50	yes	down	4.42	5.27	7.43	25	25.17	23.21	5.706666667	24.46
ENSMUSG00000026547	Tagln2	transgelin 2 [Source:MGI Symbol;Acc:MGI:1312985]	2.863367025	1.517712606	5.68E-52	1.61E-50	yes	up	263.36	313.14	265.73	102.89	107.72	115.51	280.7433333	108.7066667
ENSMUSG00000022536	Glyr1	glyoxylate reductase 1 homolog (Arabidopsis) [Source:MGI Symbol;Acc:MGI:1921272]	0.474799629	-1.074609289	6.12E-52	1.73E-50	yes	down	30	29.51	30.8	67.71	68.27	70.58	30.10333333	68.85333333
ENSMUSG00000039623	Ap5z1	adaptor-related protein complex 5, zeta 1 subunit [Source:MGI Symbol;Acc:MGI:1924908]	0.361273051	-1.468838454	6.31E-52	1.78E-50	yes	down	11.68	10.52	10.47	30.92	33.54	37.27	10.89	33.91
ENSMUSG00000028121	Bcar3	breast cancer anti-estrogen resistance 3 [Source:MGI Symbol;Acc:MGI:1352501]	2.315150677	1.211106091	7.61E-52	2.15E-50	yes	up	46.52	42.64	53.91	22.83	22.86	22.76	47.69	22.81666667
ENSMUSG00000031841	Cdh13	cadherin 13 [Source:MGI Symbol;Acc:MGI:99551]	3.096014037	1.630412012	7.67E-52	2.16E-50	yes	up	19.25	19.47	19.7	13.74	10.77	10.26	19.47333333	11.59
ENSMUSG00000060591	Ifitm2	interferon induced transmembrane protein 2 [Source:MGI Symbol;Acc:MGI:1933382]	3.252652297	1.701616609	8.18E-52	2.30E-50	yes	up	538.03	657.27	543.47	201.11	200.56	208.96	579.59	203.5433333
ENSMUSG00000040389	Wdr47	WD repeat domain 47 [Source:MGI Symbol;Acc:MGI:2139593]	0.301176909	-1.73131693	8.51E-52	2.39E-50	yes	down	7.99	4.94	6.46	22.62	21.45	25.88	6.463333333	23.31666667
ENSMUSG00000029505	Ep400	E1A binding protein p400 [Source:MGI Symbol;Acc:MGI:1276124]	0.442768189	-1.175376519	8.52E-52	2.39E-50	yes	down	16.23	17.25	14.15	40.66	40.1	36.56	15.87666667	39.10666667
ENSMUSG00000040296	Ddx58	DEAD/H box helicase 58 [Source:MGI Symbol;Acc:MGI:2442858]	3.127879517	1.645184943	9.80E-52	2.75E-50	yes	up	32.54	31.78	34.23	11.53	10.53	13.25	32.85	11.77
ENSMUSG00000020571	Pdia6	protein disulfide isomerase associated 6 [Source:MGI Symbol;Acc:MGI:1919103]	2.230631628	1.157452283	1.09E-51	3.05E-50	yes	up	268.4	261.16	267.54	120.05	127.73	139.45	265.7	129.0766667
ENSMUSG00000039117	Taf4	TATA-box binding protein associated factor 4 [Source:MGI Symbol;Acc:MGI:2152346]	0.388221736	-1.365047199	1.15E-51	3.23E-50	yes	down	14.92	10.8	12.93	41.41	38.83	37.63	12.88333333	39.29
ENSMUSG00000002257	Def6	differentially expressed in FDCP 6 [Source:MGI Symbol;Acc:MGI:1346328]	4.473806056	2.161502715	1.37E-51	3.83E-50	yes	up	43.63	52.89	41.76	15.4	11.8	10.2	46.09333333	12.46666667
ENSMUSG00000020111	Micu1	mitochondrial calcium uptake 1 [Source:MGI Symbol;Acc:MGI:2384909]	0.437599018	-1.192318593	1.60E-51	4.47E-50	yes	down	43.1	43.83	45.15	100.98	104.16	107.46	44.02666667	104.2
ENSMUSG00000047205	Dusp18	dual specificity phosphatase 18 [Source:MGI Symbol;Acc:MGI:1922469]	4.659571085	2.22019716	1.62E-51	4.52E-50	yes	up	7.61	7.62	7.92	1.97	1.55	1.87	7.716666667	1.796666667
ENSMUSG00000026014	Raph1	Ras association (RalGDS/AF-6) and pleckstrin homology domains 1 [Source:MGI Symbol;Acc:MGI:1924550]	0.36829465	-1.441067655	1.71E-51	4.74E-50	yes	down	4.45	3.53	4.87	11.3	12.57	13.13	4.283333333	12.33333333
ENSMUSG00000039063	Echdc3	enoyl Coenzyme A hydratase domain containing 3 [Source:MGI Symbol;Acc:MGI:1915106]	2.516631415	1.331493935	2.36E-51	6.55E-50	yes	up	33.25	34.82	31.4	8.63	9.84	7.88	33.15666667	8.783333333
ENSMUSG00000025212	Sfxn3	sideroflexin 3 [Source:MGI Symbol;Acc:MGI:2137679]	2.250477156	1.17023092	2.70E-51	7.49E-50	yes	up	61.05	54.76	63.17	28.02	30.91	30.26	59.66	29.73
ENSMUSG00000030515	Tarsl2	threonyl-tRNA synthetase-like 2 [Source:MGI Symbol;Acc:MGI:2444486]	0.381830963	-1.388993998	3.17E-51	8.79E-50	yes	down	12.07	11.68	12.95	32.46	36.31	34.53	12.23333333	34.43333333
ENSMUSG00000013846	St3gal1	ST3 beta-galactoside alpha-2,3-sialyltransferase 1 [Source:MGI Symbol;Acc:MGI:98304]	2.960995288	1.566082195	3.42E-51	9.46E-50	yes	up	14.26	15.66	14.75	6.45	5.76	6.14	14.89	6.116666667
ENSMUSG00000023353	Agap3	ArfGAP with GTPase domain, ankyrin repeat and PH domain 3 [Source:MGI Symbol;Acc:MGI:2183446]	0.450855512	-1.149262935	3.46E-51	9.55E-50	yes	down	46.42	49.18	47.51	101.16	100.88	116.77	47.70333333	106.27
ENSMUSG00000022973	Synj1	synaptojanin 1 [Source:MGI Symbol;Acc:MGI:1354961]	0.280615105	-1.833335426	3.47E-51	9.55E-50	yes	down	6.57	4.94	5.42	21.69	21.41	22.1	5.643333333	21.73333333
ENSMUSG00000060671	Atp8b2	ATPase, class I, type 8B, member 2 [Source:MGI Symbol;Acc:MGI:1859660]	2.270541441	1.183036369	3.63E-51	9.99E-50	yes	up	33.22	37.15	37.42	17.12	16.25	19.18	35.93	17.51666667
ENSMUSG00000024053	Emilin2	elastin microfibril interfacer 2 [Source:MGI Symbol;Acc:MGI:2389136]	3.905101505	1.965360049	4.29E-51	1.18E-49	yes	up	11.41	11.81	11.37	3.02	3.29	3.16	11.53	3.156666667
ENSMUSG00000031284	Pak3	p21 (RAC1) activated kinase 3 [Source:MGI Symbol;Acc:MGI:1339656]	8.051400652	3.009239782	4.37E-51	1.20E-49	yes	up	5.48	3.42	4.87	0.5	0.6	0.64	4.59	0.58
ENSMUSG00000024909	Efemp2	epidermal growth factor-containing fibulin-like extracellular matrix protein 2 [Source:MGI Symbol;Acc:MGI:1891209]	3.18053422	1.669269109	5.26E-51	1.44E-49	yes	up	69.67	82.48	74.12	24.13	22.96	25.78	75.42333333	24.29
ENSMUSG00000027978	Prss12	protease, serine 12 neurotrypsin (motopsin) [Source:MGI Symbol;Acc:MGI:1100881]	9.452030079	3.24062422	5.99E-51	1.64E-49	yes	up	7.72	7.69	8.7	1.01	0.84	0.92	8.036666667	0.923333333
ENSMUSG00000040354	Mars1	methionine-tRNA synthetase 1 [Source:MGI Symbol;Acc:MGI:1345633]	2.380785301	1.251437525	6.43E-51	1.76E-49	yes	up	73.6	83.17	70.75	35.65	32.67	35.88	75.84	34.73333333
ENSMUSG00000039103	Nexn	nexilin [Source:MGI Symbol;Acc:MGI:1916060]	12.96692457	3.696764444	7.52E-51	2.05E-49	yes	up	9.89	11.32	11.05	1.11	1.7	0.6	10.75333333	1.136666667
ENSMUSG00000020695	Mrc2	mannose receptor, C type 2 [Source:MGI Symbol;Acc:MGI:107818]	3.540487729	1.823948116	9.51E-51	2.59E-49	yes	up	17.26	19.45	17.92	4.29	4.43	4.42	18.21	4.38
ENSMUSG00000035109	Shc4	SHC (Src homology 2 domain containing) family, member 4 [Source:MGI Symbol;Acc:MGI:2655364]	6.316795666	2.659192905	1.23E-50	3.35E-49	yes	up	6.76	6.51	7.17	1.5	0.96	1.31	6.813333333	1.256666667
ENSMUSG00000043079	Synpo	synaptopodin [Source:MGI Symbol;Acc:MGI:1099446]	5.43812969	2.443110558	1.25E-50	3.40E-49	yes	up	9.22	11.09	8.52	1.98	1.57	1.99	9.61	1.846666667
ENSMUSG00000030276	Ttll3	tubulin tyrosine ligase-like family, member 3 [Source:MGI Symbol;Acc:MGI:2141418]	0.349838571	-1.515238735	1.31E-50	3.55E-49	yes	down	6.28	7.12	7.62	21.14	18.86	22.71	7.006666667	20.90333333
ENSMUSG00000005483	Dnajb1	DnaJ heat shock protein family (Hsp40) member B1 [Source:MGI Symbol;Acc:MGI:1931874]	0.359767249	-1.474864235	1.33E-50	3.60E-49	yes	down	30.33	32.53	29.87	99.14	98.73	82.28	30.91	93.38333333
ENSMUSG00000073489	Ifi204	interferon activated gene 204 [Source:MGI Symbol;Acc:MGI:96429]	11.9773498	3.582236816	1.92E-50	5.18E-49	yes	up	12.37	10.67	12.66	0.48	1.66	0.85	11.9	0.996666667
ENSMUSG00000079484	Phyhd1	phytanoyl-CoA dioxygenase domain containing 1 [Source:MGI Symbol;Acc:MGI:3612860]	23.19350605	4.535649016	2.31E-50	6.24E-49	yes	up	21.22	20.85	22.19	1.49	0.77	1.9	21.42	1.386666667
ENSMUSG00000014668	Chfr	checkpoint with forkhead and ring finger domains [Source:MGI Symbol;Acc:MGI:2444898]	0.363797184	-1.45879372	2.34E-50	6.31E-49	yes	down	10.37	11.1	14.91	30.58	29.86	32.78	12.12666667	31.07333333
ENSMUSG00000038963	Slco4a1	solute carrier organic anion transporter family, member 4a1 [Source:MGI Symbol;Acc:MGI:1351866]	4.110048538	2.039155432	3.33E-50	8.96E-49	yes	up	12.83	12.64	14.12	3.19	3.58	3.92	13.19666667	3.563333333
ENSMUSG00000032715	Trib3	tribbles pseudokinase 3 [Source:MGI Symbol;Acc:MGI:1345675]	3.954144352	1.98336554	4.05E-50	1.09E-48	yes	up	24.42	29.23	26.39	7.31	7.05	7.87	26.68	7.41
ENSMUSG00000022994	Adcy6	adenylate cyclase 6 [Source:MGI Symbol;Acc:MGI:87917]	2.261103583	1.177027085	4.26E-50	1.14E-48	yes	up	29.31	29.36	31.12	13.34	14.74	14.76	29.93	14.28
ENSMUSG00000031539	Ap3m2	adaptor-related protein complex 3, mu 2 subunit [Source:MGI Symbol;Acc:MGI:1929214]	0.333003747	-1.586389682	4.44E-50	1.19E-48	yes	down	7.35	7.61	7.32	22.84	23.08	22.95	7.426666667	22.95666667
ENSMUSG00000003948	Mmd	monocyte to macrophage differentiation-associated [Source:MGI Symbol;Acc:MGI:1914718]	2.581004685	1.36793276	4.91E-50	1.31E-48	yes	up	77.66	72.86	78.12	34.4	36.41	28.1	76.21333333	32.97
ENSMUSG00000026072	Il1r1	interleukin 1 receptor, type I [Source:MGI Symbol;Acc:MGI:96545]	3.197797784	1.677078712	5.31E-50	1.42E-48	yes	up	14.74	12.51	15.67	4.99	4.37	4.46	14.30666667	4.606666667
ENSMUSG00000022665	Ccdc80	coiled-coil domain containing 80 [Source:MGI Symbol;Acc:MGI:1915146]	144.0816728	7.170743027	5.48E-50	1.46E-48	yes	up	8.28	10.93	9.45	0.33	0.1	0.04	9.553333333	0.156666667
ENSMUSG00000040329	Il7	interleukin 7 [Source:MGI Symbol;Acc:MGI:96561]	8.106999195	3.019168	6.16E-50	1.64E-48	yes	up	8.64	7.93	8.6	1.37	1.06	0.86	8.39	1.096666667
ENSMUSG00000028028	Alpk1	alpha-kinase 1 [Source:MGI Symbol;Acc:MGI:1918731]	4.198372046	2.069830019	6.76E-50	1.80E-48	yes	up	5.42	5.62	6.03	1.5	1.28	1.42	5.69	1.4
ENSMUSG00000026167	Wnt10a	wingless-type MMTV integration site family, member 10A [Source:MGI Symbol;Acc:MGI:108071]	5.511051443	2.462327594	7.67E-50	2.03E-48	yes	up	31.04	34.97	31.49	7.42	7.28	4.5	32.5	6.4
ENSMUSG00000038520	Tbc1d17	TBC1 domain family, member 17 [Source:MGI Symbol;Acc:MGI:2449973]	0.373250298	-1.421784682	7.96E-50	2.11E-48	yes	down	30.41	30.59	30.66	88.44	81.89	90.95	30.55333333	87.09333333
ENSMUSG00000073434	Wdr90	WD repeat domain 90 [Source:MGI Symbol;Acc:MGI:1921267]	0.395249056	-1.339166077	8.37E-50	2.21E-48	yes	down	11.82	11.84	14.36	22.53	22.28	25.46	12.67333333	23.42333333
ENSMUSG00000022587	Ly6e	lymphocyte antigen 6 complex, locus E [Source:MGI Symbol;Acc:MGI:106651]	2.862951968	1.517503466	8.83E-50	2.33E-48	yes	up	1230.29	1450.12	1258.23	492.77	489.6	543.36	1312.88	508.5766667
ENSMUSG00000037321	Tap1	transporter 1, ATP-binding cassette, sub-family B (MDR/TAP) [Source:MGI Symbol;Acc:MGI:98483]	3.623037298	1.857199658	8.88E-50	2.34E-48	yes	up	15.86	19.95	18.33	5.75	5.21	5.34	18.04666667	5.433333333
ENSMUSG00000034457	Eda2r	ectodysplasin A2 receptor [Source:MGI Symbol;Acc:MGI:2442860]	6.051290303	2.597242798	1.29E-49	3.40E-48	yes	up	11.39	6.33	9.49	1.71	1.98	2.78	9.07	2.156666667
ENSMUSG00000020605	Hs1bp3	HCLS1 binding protein 3 [Source:MGI Symbol;Acc:MGI:1913224]	0.391017209	-1.354695992	1.33E-49	3.50E-48	yes	down	10.92	14.45	11.71	29.22	31.38	34.66	12.36	31.75333333
ENSMUSG00000038517	Tbkbp1	TBK1 binding protein 1 [Source:MGI Symbol;Acc:MGI:1920424]	3.584305072	1.841693435	1.44E-49	3.77E-48	yes	up	16.42	18.83	18.79	5.51	6	5.23	18.01333333	5.58
ENSMUSG00000030067	Foxp1	forkhead box P1 [Source:MGI Symbol;Acc:MGI:1914004]	2.232849033	1.158885711	1.56E-49	4.09E-48	yes	up	31.78	32.13	33.69	16.06	20.11	18.59	32.53333333	18.25333333
ENSMUSG00000097248	Gm2694	predicted gene 2694 [Source:MGI Symbol;Acc:MGI:3780864]	22.99337329	4.52314623	1.66E-49	4.34E-48	yes	up	20.18	17.95	23.47	1.68	0.77	0.98	20.53333333	1.143333333
ENSMUSG00000026991	Pkp4	plakophilin 4 [Source:MGI Symbol;Acc:MGI:109281]	0.446076938	-1.164635533	1.90E-49	4.97E-48	yes	down	28.5	30.22	27.52	68.93	70.02	71.68	28.74666667	70.21
ENSMUSG00000039914	Coq10a	coenzyme Q10A [Source:MGI Symbol;Acc:MGI:2684847]	0.33107299	-1.59477878	1.96E-49	5.12E-48	yes	down	11.79	14.56	12.12	39.09	38.61	43.54	12.82333333	40.41333333
ENSMUSG00000048388	Fam171b	family with sequence similarity 171, member B [Source:MGI Symbol;Acc:MGI:2444579]	0.206277268	-2.277343253	2.35E-49	6.15E-48	yes	down	1.22	0.99	1.46	6.35	6.41	6.46	1.223333333	6.406666667
ENSMUSG00000033355	Rtp4	receptor transporter protein 4 [Source:MGI Symbol;Acc:MGI:1915025]	53.88567553	5.751829906	2.55E-49	6.64E-48	yes	up	18.27	20.53	20.35	0.25	0.29	0.57	19.71666667	0.37
ENSMUSG00000068663	Clec16a	C-type lectin domain family 16, member A [Source:MGI Symbol;Acc:MGI:1921624]	0.37257199	-1.424408877	3.12E-49	8.14E-48	yes	down	4.97	5.71	5.45	15.16	15.07	15.56	5.376666667	15.26333333
ENSMUSG00000012889	Podnl1	podocan-like 1 [Source:MGI Symbol;Acc:MGI:2685352]	4.946652512	2.306452558	3.36E-49	8.73E-48	yes	up	14.08	16.28	13.38	3.08	3.64	3.16	14.58	3.293333333
ENSMUSG00000037443	Cep85	centrosomal protein 85 [Source:MGI Symbol;Acc:MGI:1917262]	0.431820099	-1.2114977	3.72E-49	9.67E-48	yes	down	15.07	15.09	17.72	35.81	33.45	34.78	15.96	34.68
ENSMUSG00000004187	Kifc2	kinesin family member C2 [Source:MGI Symbol;Acc:MGI:109187]	0.093095253	-3.425148586	3.76E-49	9.75E-48	yes	down	0.5	0.44	1.01	6.3	7.03	6.89	0.65	6.74
ENSMUSG00000026956	Uap1l1	UDP-N-acteylglucosamine pyrophosphorylase 1-like 1 [Source:MGI Symbol;Acc:MGI:2443318]	0.367506009	-1.444160255	4.35E-49	1.13E-47	yes	down	51.66	53.65	47.75	165.62	163.4	152.73	51.02	160.5833333
ENSMUSG00000118330	Gm30042	predicted gene, 30042 [Source:MGI Symbol;Acc:MGI:5589201]	18.8885925	4.239443297	5.17E-49	1.34E-47	yes	up	6.05	6.08	6.35	0.39	0.27	0.35	6.16	0.336666667
ENSMUSG00000020108	Ddit4	DNA-damage-inducible transcript 4 [Source:MGI Symbol;Acc:MGI:1921997]	4.574789551	2.193705378	5.79E-49	1.49E-47	yes	up	55.18	61.63	65.01	16.49	16.07	10.79	60.60666667	14.45
ENSMUSG00000032454	Rbp2	retinol binding protein 2, cellular [Source:MGI Symbol;Acc:MGI:97877]	12.21224935	3.610257047	6.35E-49	1.64E-47	yes	up	42.07	48.69	39.66	4.48	3.54	4.16	43.47333333	4.06
ENSMUSG00000041084	Ostc	oligosaccharyltransferase complex subunit (non-catalytic) [Source:MGI Symbol;Acc:MGI:1913607]	2.269702588	1.182503266	7.18E-49	1.85E-47	yes	up	144.56	145.57	144.29	70.58	70.26	71.42	144.8066667	70.75333333
ENSMUSG00000040048	Ndufb10	NADH:ubiquinone oxidoreductase subunit B10 [Source:MGI Symbol;Acc:MGI:1915592]	0.359780566	-1.474810836	8.44E-49	2.17E-47	yes	down	128.86	142.76	120.09	450.29	401.09	417.94	130.57	423.1066667
ENSMUSG00000028410	Dnaja1	DnaJ heat shock protein family (Hsp40) member A1 [Source:MGI Symbol;Acc:MGI:1270129]	0.474501835	-1.075514427	8.55E-49	2.20E-47	yes	down	108.93	104.67	102.63	264.53	242.07	245.01	105.41	250.5366667
ENSMUSG00000001131	Timp1	tissue inhibitor of metalloproteinase 1 [Source:MGI Symbol;Acc:MGI:98752]	2.43155267	1.281877842	8.86E-49	2.27E-47	yes	up	226.4	237.1	223.72	105.42	101.29	110.32	229.0733333	105.6766667
ENSMUSG00000022558	Mroh1	maestro heat-like repeat family member 1 [Source:MGI Symbol;Acc:MGI:2442558]	0.386480603	-1.371532086	8.94E-49	2.29E-47	yes	down	27.16	35.77	32.38	82.84	87.12	93.52	31.77	87.82666667
ENSMUSG00000031924	Cyb5b	cytochrome b5 type B [Source:MGI Symbol;Acc:MGI:1913677]	2.022716708	1.016294277	9.12E-49	2.33E-47	yes	up	75.81	67.12	74.16	38.56	39.28	38.29	72.36333333	38.71
ENSMUSG00000022946	Dop1b	DOP1 leucine zipper like protein B [Source:MGI Symbol;Acc:MGI:1917278]	0.309173345	-1.693512151	9.16E-49	2.34E-47	yes	down	6.51	8.83	7.03	24.66	23.83	24.6	7.456666667	24.36333333
ENSMUSG00000070871	Ccnyl1	cyclin Y-like 1 [Source:MGI Symbol;Acc:MGI:2138614]	0.370018726	-1.434329811	1.02E-48	2.60E-47	yes	down	16.94	13.18	14.49	43.89	50.41	39.34	14.87	44.54666667
ENSMUSG00000048482	Bdnf	brain derived neurotrophic factor [Source:MGI Symbol;Acc:MGI:88145]	5.335946632	2.415744237	1.03E-48	2.63E-47	yes	up	12.09	9.1	10.65	2.24	2.43	1.75	10.61333333	2.14
ENSMUSG00000038095	Sbno1	strawberry notch 1 [Source:MGI Symbol;Acc:MGI:2384298]	0.486373386	-1.039863808	1.14E-48	2.91E-47	yes	down	20.63	19.58	22.41	68.26	64.09	49.12	20.87333333	60.49
ENSMUSG00000002897	Il17ra	interleukin 17 receptor A [Source:MGI Symbol;Acc:MGI:107399]	0.340830064	-1.552875497	1.67E-48	4.26E-47	yes	down	4.41	3.31	5.73	10.1	12.42	12.3	4.483333333	11.60666667
ENSMUSG00000048027	Rgmb	repulsive guidance molecule family member B [Source:MGI Symbol;Acc:MGI:1916049]	2.449334489	1.292389807	1.80E-48	4.58E-47	yes	up	15.82	15.16	15.72	7.24	8.18	7.22	15.56666667	7.546666667
ENSMUSG00000047344	Lancl3	LanC lantibiotic synthetase component C-like 3 (bacterial) [Source:MGI Symbol;Acc:MGI:2443335]	11.13091559	3.476500363	1.98E-48	5.02E-47	yes	up	5.66	4.31	6.3	0.48	0.53	0.58	5.423333333	0.53
ENSMUSG00000001661	Hoxc6	homeobox C6 [Source:MGI Symbol;Acc:MGI:96197]	2.167436016	1.115989405	2.05E-48	5.20E-47	yes	up	45.44	48.65	44.19	23.77	24.9	20.99	46.09333333	23.22
ENSMUSG00000057074	Ces1g	carboxylesterase 1G [Source:MGI Symbol;Acc:MGI:88378]	107.3486078	6.746159671	2.11E-48	5.35E-47	yes	up	11.06	11.1	12.3	0.09	0.18	0.07	11.48666667	0.113333333
ENSMUSG00000118668	Rps6ka4	ribosomal protein S6 kinase, polypeptide 4 [Source:MGI Symbol;Acc:MGI:1930076]	2.510107095	1.327748919	2.62E-48	6.62E-47	yes	up	39.92	38.97	41.56	17.78	16.85	14.34	40.15	16.32333333
ENSMUSG00000031379	Pir	pirin [Source:MGI Symbol;Acc:MGI:1916906]	4.997039598	2.32107365	3.81E-48	9.62E-47	yes	up	21.58	25.82	26.15	5.03	6.76	5.99	24.51666667	5.926666667
ENSMUSG00000021403	Serpinb9b	serine (or cysteine) peptidase inhibitor, clade B, member 9b [Source:MGI Symbol;Acc:MGI:894668]	5.964606181	2.576426886	4.90E-48	1.24E-46	yes	up	8.39	7.77	8.7	1.23	1.75	1.54	8.286666667	1.506666667
ENSMUSG00000029334	Prkg2	protein kinase, cGMP-dependent, type II [Source:MGI Symbol;Acc:MGI:108173]	2.385517356	1.254302183	4.94E-48	1.24E-46	yes	up	140.92	102.9	135.15	57.25	59.8	59.52	126.3233333	58.85666667
ENSMUSG00000020538	Srebf1	sterol regulatory element binding transcription factor 1 [Source:MGI Symbol;Acc:MGI:107606]	2.126935324	1.088776164	4.99E-48	1.25E-46	yes	up	78.26	78.27	76.13	36.68	40.48	39.58	77.55333333	38.91333333
ENSMUSG00000115009	G930009F23Rik	RIKEN cDNA G930009F23 gene [Source:MGI Symbol;Acc:MGI:3642701]	5.265722473	2.396631487	8.44E-48	2.12E-46	yes	up	5.27	3.68	5.71	0.76	0.83	0.83	4.886666667	0.806666667
ENSMUSG00000045193	Cirbp	cold inducible RNA binding protein [Source:MGI Symbol;Acc:MGI:893588]	0.362933029	-1.462224739	1.14E-47	2.86E-46	yes	down	41.91	38.48	41.5	101.32	116.47	107.73	40.63	108.5066667
ENSMUSG00000025793	Hgs	HGF-regulated tyrosine kinase substrate [Source:MGI Symbol;Acc:MGI:104681]	0.389276336	-1.361133449	1.34E-47	3.36E-46	yes	down	25.21	29.44	25.98	75.96	75.89	73.33	26.87666667	75.06
ENSMUSG00000034459	Ifit1	interferon-induced protein with tetratricopeptide repeats 1 [Source:MGI Symbol;Acc:MGI:99450]	4.601368814	2.202063098	1.46E-47	3.66E-46	yes	up	14.61	13.9	15.36	2.83	4.04	3.5	14.62333333	3.456666667
ENSMUSG00000038884	Shfl	shiftless antiviral inhibitor of ribosomal frameshifting [Source:MGI Symbol;Acc:MGI:2441788]	4.322582539	2.111893512	1.50E-47	3.74E-46	yes	up	31.08	34.14	32.57	9.61	7.9	7.21	32.59666667	8.24
ENSMUSG00000003363	Pld3	phospholipase D family, member 3 [Source:MGI Symbol;Acc:MGI:1333782]	0.388603414	-1.363629521	1.53E-47	3.82E-46	yes	down	27.05	30.23	27.24	75.03	79.43	79.36	28.17333333	77.94
ENSMUSG00000025138	Sirt7	sirtuin 7 [Source:MGI Symbol;Acc:MGI:2385849]	0.418604178	-1.256341386	1.56E-47	3.90E-46	yes	down	18.04	15.79	17.82	61.17	68.95	45.26	17.21666667	58.46
ENSMUSG00000022906	Parp9	poly (ADP-ribose) polymerase family, member 9 [Source:MGI Symbol;Acc:MGI:1933117]	4.443371456	2.151654752	1.60E-47	3.98E-46	yes	up	13.44	12.74	14.56	2.76	3.33	4.06	13.58	3.383333333
ENSMUSG00000045005	Fzd5	frizzled class receptor 5 [Source:MGI Symbol;Acc:MGI:108571]	0.232692551	-2.103503067	1.64E-47	4.08E-46	yes	down	1.73	1.43	1.69	7.41	7.34	6.04	1.616666667	6.93
ENSMUSG00000026004	Kansl1l	KAT8 regulatory NSL complex subunit 1-like [Source:MGI Symbol;Acc:MGI:1915941]	0.293735989	-1.767408055	1.78E-47	4.43E-46	yes	down	5.17	4.16	5.21	16.57	17.73	18.45	4.846666667	17.58333333
ENSMUSG00000020857	Nme2	NME/NM23 nucleoside diphosphate kinase 2 [Source:MGI Symbol;Acc:MGI:97356]	2.226939964	1.155062665	1.90E-47	4.70E-46	yes	up	450.92	489.3	457.82	224.48	221.62	239.02	466.0133333	228.3733333
ENSMUSG00000004562	Arhgef40	Rho guanine nucleotide exchange factor (GEF) 40 [Source:MGI Symbol;Acc:MGI:2685515]	2.493518822	1.318183093	2.53E-47	6.27E-46	yes	up	42.89	48.34	37.55	22.57	20.02	14.67	42.92666667	19.08666667
ENSMUSG00000056692	Ilrun	inflammation and lipid regulator with UBA-like and NBR1-like domains [Source:MGI Symbol;Acc:MGI:106281]	0.48356801	-1.048209288	3.07E-47	7.60E-46	yes	down	48.81	51.54	49.19	111.71	112.26	109.92	49.84666667	111.2966667
ENSMUSG00000028974	Dffa	DNA fragmentation factor, alpha subunit [Source:MGI Symbol;Acc:MGI:1196227]	0.314689238	-1.668000254	3.52E-47	8.70E-46	yes	down	7.59	7.79	7.25	26.14	26.74	24.75	7.543333333	25.87666667
ENSMUSG00000003119	Cdk12	cyclin-dependent kinase 12 [Source:MGI Symbol;Acc:MGI:1098802]	0.424104692	-1.237507652	3.68E-47	9.08E-46	yes	down	10.01	9.13	8.99	23.22	24.27	25.17	9.376666667	24.22
ENSMUSG00000030621	Me3	malic enzyme 3, NADP(+)-dependent, mitochondrial [Source:MGI Symbol;Acc:MGI:1916679]	21.40971165	4.42019346	3.99E-47	9.82E-46	yes	up	7.07	7.62	7.41	0.32	0.36	0.26	7.366666667	0.313333333
ENSMUSG00000027367	Stard7	START domain containing 7 [Source:MGI Symbol;Acc:MGI:2139090]	0.436147033	-1.19711352	4.16E-47	1.02E-45	yes	down	20.74	18.86	19.34	49.15	51.76	47.2	19.64666667	49.37
ENSMUSG00000021497	Txndc15	thioredoxin domain containing 15 [Source:MGI Symbol;Acc:MGI:1916922]	4.183527042	2.06471976	4.45E-47	1.09E-45	yes	up	38.45	46.22	38.51	10.48	10.54	8.76	41.06	9.926666667
ENSMUSG00000102813	Gm37795	predicted gene, 37795 [Source:MGI Symbol;Acc:MGI:5611023]	9.686930796	3.276039635	5.33E-47	1.31E-45	yes	up	7.34	7.87	8.57	0.92	0.98	0.77	7.926666667	0.89
ENSMUSG00000025078	Nhlrc2	NHL repeat containing 2 [Source:MGI Symbol;Acc:MGI:1914116]	2.834566523	1.503128127	6.18E-47	1.52E-45	yes	up	10.16	8.41	10.3	5.52	3.37	3.42	9.623333333	4.103333333
ENSMUSG00000055320	Tead1	TEA domain family member 1 [Source:MGI Symbol;Acc:MGI:101876]	0.455179664	-1.13549199	6.21E-47	1.52E-45	yes	down	19.71	16.4	20.64	45.78	43.58	44.56	18.91666667	44.64
ENSMUSG00000021048	Mthfd1	methylenetetrahydrofolate dehydrogenase (NADP+ dependent), methenyltetrahydrofolate cyclohydrolase, formyltetrahydrofolate synthase [Source:MGI Symbol;Acc:MGI:1342005]	2.414901285	1.271964216	7.67E-47	1.88E-45	yes	up	50.28	49.1	47.63	23.13	21.74	23.28	49.00333333	22.71666667
ENSMUSG00000017119	Nbr1	NBR1, autophagy cargo receptor [Source:MGI Symbol;Acc:MGI:108498]	0.464568086	-1.106038043	8.88E-47	2.17E-45	yes	down	40.76	38.7	42.8	88.76	93.94	94.8	40.75333333	92.5
ENSMUSG00000020300	Cpeb4	cytoplasmic polyadenylation element binding protein 4 [Source:MGI Symbol;Acc:MGI:1914829]	0.260955715	-1.938123098	1.01E-46	2.46E-45	yes	down	2.58	1.96	3.28	9.86	10.64	10.74	2.606666667	10.41333333
ENSMUSG00000052684	Jun	jun proto-oncogene [Source:MGI Symbol;Acc:MGI:96646]	2.665114896	1.41419773	1.62E-46	3.96E-45	yes	up	43.63	41.19	43.32	18.69	18.4	15.04	42.71333333	17.37666667
ENSMUSG00000060477	Irak2	interleukin-1 receptor-associated kinase 2 [Source:MGI Symbol;Acc:MGI:2429603]	8.154065113	3.027519477	1.66E-46	4.03E-45	yes	up	17.46	18.69	23.12	1.5	2.08	3.46	19.75666667	2.346666667
ENSMUSG00000086528	Gm15731	predicted gene 15731 [Source:MGI Symbol;Acc:MGI:3783174]	22.71761845	4.505739696	1.89E-46	4.60E-45	yes	up	6.29	5.79	6.91	0.34	0.25	0.44	6.33	0.343333333
ENSMUSG00000029581	Fscn1	fascin actin-bundling protein 1 [Source:MGI Symbol;Acc:MGI:1352745]	3.729451263	1.898963373	2.38E-46	5.77E-45	yes	up	121.2	133.31	117.55	43.38	34.49	42.95	124.02	40.27333333
ENSMUSG00000029570	Lfng	LFNG O-fucosylpeptide 3-beta-N-acetylglucosaminyltransferase [Source:MGI Symbol;Acc:MGI:1095413]	25.77767611	4.688050303	3.26E-46	7.89E-45	yes	up	11.11	9.47	13.86	0.44	0.74	0.54	11.48	0.573333333
ENSMUSG00000078606	Gvin2	GTPase, very large interferon inducible, family member 2 [Source:MGI Symbol;Acc:MGI:3782245]	51.63422069	5.690255627	3.27E-46	7.91E-45	yes	up	2.51	2.74	2.96	0.15	0.58	0.06	2.736666667	0.263333333
ENSMUSG00000046005	D830044D21Rik	RIKEN cDNA D830044D21 gene [Source:MGI Symbol;Acc:MGI:2444378]	6.718863323	2.748217183	3.47E-46	8.38E-45	yes	up	3.25	3.06	3.51	0.45	0.49	0.66	3.273333333	0.533333333
ENSMUSG00000045374	Wdr81	WD repeat domain 81 [Source:MGI Symbol;Acc:MGI:2681828]	0.360568916	-1.471653064	4.07E-46	9.83E-45	yes	down	6.24	5.15	5.44	15.7	16.22	18.09	5.61	16.67
ENSMUSG00000007812	Zfp655	zinc finger protein 655 [Source:MGI Symbol;Acc:MGI:1919861]	0.331842252	-1.591430507	4.92E-46	1.19E-44	yes	down	20.81	16.29	21.24	53.51	54.93	59.86	19.44666667	56.1
ENSMUSG00000024160	Spsb3	splA/ryanodine receptor domain and SOCS box containing 3 [Source:MGI Symbol;Acc:MGI:1891471]	0.315860047	-1.662642634	5.07E-46	1.22E-44	yes	down	15.78	11.27	14.35	51.38	56.67	60.19	13.8	56.08
ENSMUSG00000033526	Ppip5k1	diphosphoinositol pentakisphosphate kinase 1 [Source:MGI Symbol;Acc:MGI:2443281]	0.399471492	-1.323835545	5.31E-46	1.28E-44	yes	down	8.55	9.35	8.28	23.69	24.57	25.49	8.726666667	24.58333333
ENSMUSG00000030351	Tspan11	tetraspanin 11 [Source:MGI Symbol;Acc:MGI:1915748]	39.85208818	5.316583416	5.37E-46	1.29E-44	yes	up	8.83	11.08	7.34	0.05	0.15	0.25	9.083333333	0.15
ENSMUSG00000001918	Slc1a5	solute carrier family 1 (neutral amino acid transporter), member 5 [Source:MGI Symbol;Acc:MGI:105305]	2.028046452	1.020090697	6.56E-46	1.57E-44	yes	up	139.96	132.63	134.66	71.92	70.53	81.66	135.75	74.70333333
ENSMUSG00000012519	Mlkl	mixed lineage kinase domain-like [Source:MGI Symbol;Acc:MGI:1921818]	2.723587091	1.445508	6.59E-46	1.58E-44	yes	up	28.13	25.71	30.04	10.99	11.31	11.17	27.96	11.15666667
ENSMUSG00000032560	Dnajc13	DnaJ heat shock protein family (Hsp40) member C13 [Source:MGI Symbol;Acc:MGI:2676368]	0.457898284	-1.126900936	9.23E-46	2.21E-44	yes	down	14.93	19.08	18.25	37.51	41.18	41.04	17.42	39.91
ENSMUSG00000029201	Ugdh	UDP-glucose dehydrogenase [Source:MGI Symbol;Acc:MGI:1306785]	2.227909428	1.155690584	9.41E-46	2.25E-44	yes	up	237.1	196.91	233.53	102.42	106.23	115.4	222.5133333	108.0166667
ENSMUSG00000041936	Agrn	agrin [Source:MGI Symbol;Acc:MGI:87961]	0.426162444	-1.230524637	1.24E-45	2.96E-44	yes	down	11.56	12.75	12.13	30.33	29.63	33.58	12.14666667	31.18
ENSMUSG00000021175	Cdca7l	cell division cycle associated 7 like [Source:MGI Symbol;Acc:MGI:2384982]	2.906793601	1.539428635	1.45E-45	3.47E-44	yes	up	20.15	19.5	20.32	7.65	7.16	7.78	19.99	7.53
ENSMUSG00000034714	Ttyh2	tweety family member 2 [Source:MGI Symbol;Acc:MGI:2157091]	0.261515955	-1.935029127	1.57E-45	3.74E-44	yes	down	3.34	3.64	2.9	13.32	14.15	13.58	3.293333333	13.68333333
ENSMUSG00000006418	Rnf114	ring finger protein 114 [Source:MGI Symbol;Acc:MGI:1933159]	0.470522852	-1.087663302	1.64E-45	3.90E-44	yes	down	34.22	32.71	36.52	79.19	78.2	75.76	34.48333333	77.71666667
ENSMUSG00000051323	Pcdh19	protocadherin 19 [Source:MGI Symbol;Acc:MGI:2685563]	3.148847209	1.654823755	1.73E-45	4.11E-44	yes	up	16.47	13.36	18.59	4.73	5.5	5.73	16.14	5.32
ENSMUSG00000079457	Gm7609	predicted pseudogene 7609 [Source:MGI Symbol;Acc:MGI:3644536]	6.979816251	2.803189057	1.84E-45	4.35E-44	yes	up	11.18	12.56	12.15	1.97	2.1	1.6	11.96333333	1.89
ENSMUSG00000096210	H1f0	H1.0 linker histone [Source:MGI Symbol;Acc:MGI:95893]	0.289336936	-1.789177588	2.03E-45	4.81E-44	yes	down	273.73	276.43	266.32	1112.96	1176.51	790.33	272.16	1026.6
ENSMUSG00000042439	Zfp532	zinc finger protein 532 [Source:MGI Symbol;Acc:MGI:3036282]	4.228251008	2.080061024	2.19E-45	5.18E-44	yes	up	7.49	7.16	7.29	2.32	1.92	2.1	7.313333333	2.113333333
ENSMUSG00000027737	Slc7a11	solute carrier family 7 (cationic amino acid transporter, y+ system), member 11 [Source:MGI Symbol;Acc:MGI:1347355]	11.44744161	3.516953302	2.40E-45	5.67E-44	yes	up	2.31	1.86	2.45	0.26	0.22	0.39	2.206666667	0.29
ENSMUSG00000038886	Man2a2	mannosidase 2, alpha 2 [Source:MGI Symbol;Acc:MGI:2150656]	2.705032892	1.435646137	3.15E-45	7.43E-44	yes	up	26.68	27.21	28.48	10.43	9.84	11.38	27.45666667	10.55
ENSMUSG00000036553	Sh3tc1	SH3 domain and tetratricopeptide repeats 1 [Source:MGI Symbol;Acc:MGI:2678949]	9.600388218	3.263092746	3.27E-45	7.70E-44	yes	up	5.18	6.07	4.88	0.51	0.67	0.66	5.376666667	0.613333333
ENSMUSG00000022568	Scrib	scribbled planar cell polarity [Source:MGI Symbol;Acc:MGI:2145950]	0.484062783	-1.046733918	3.68E-45	8.67E-44	yes	down	30.18	33.77	34.64	72.96	73.62	72.11	32.86333333	72.89666667
ENSMUSG00000027221	Chst1	carbohydrate sulfotransferase 1 [Source:MGI Symbol;Acc:MGI:1924219]	2.532976331	1.340833596	4.43E-45	1.04E-43	yes	up	26.23	25.75	26.74	10.83	11.61	11.24	26.24	11.22666667
ENSMUSG00000040841	Six5	sine oculis-related homeobox 5 [Source:MGI Symbol;Acc:MGI:106220]	6.602808985	2.72307991	4.52E-45	1.06E-43	yes	up	6.16	6.95	6.77	1.12	1.15	1.05	6.626666667	1.106666667
ENSMUSG00000027333	Smox	spermine oxidase [Source:MGI Symbol;Acc:MGI:2445356]	0.370701815	-1.431668918	5.07E-45	1.19E-43	yes	down	26.8	32.04	28.58	82.47	87.94	85.01	29.14	85.14
ENSMUSG00000047407	Tgif1	TGFB-induced factor homeobox 1 [Source:MGI Symbol;Acc:MGI:1194497]	2.307685756	1.206446782	5.30E-45	1.24E-43	yes	up	69.92	64.84	70.9	35.22	30.59	32.94	68.55333333	32.91666667
ENSMUSG00000023067	Cdkn1a	cyclin-dependent kinase inhibitor 1A (P21) [Source:MGI Symbol;Acc:MGI:104556]	2.435690332	1.284330724	5.37E-45	1.26E-43	yes	up	202.12	212.02	191.3	79.67	82.91	89.77	201.8133333	84.11666667
ENSMUSG00000021238	Aldh6a1	aldehyde dehydrogenase family 6, subfamily A1 [Source:MGI Symbol;Acc:MGI:1915077]	0.233078163	-2.101114248	5.76E-45	1.35E-43	yes	down	4.46	2.54	4.01	14.91	16.21	16.57	3.67	15.89666667
ENSMUSG00000022453	Naga	N-acetyl galactosaminidase, alpha [Source:MGI Symbol;Acc:MGI:1261422]	0.379376754	-1.398296814	5.99E-45	1.40E-43	yes	down	28.17	32.35	31.12	86.05	84.31	88.29	30.54666667	86.21666667
ENSMUSG00000026536	Ifi211	interferon activated gene 211 [Source:MGI Symbol;Acc:MGI:3041120]	12.73852598	3.671126443	6.15E-45	1.43E-43	yes	up	24.46	16.12	28.36	4.25	3.96	2.21	22.98	3.473333333
ENSMUSG00000074794	Arrdc3	arrestin domain containing 3 [Source:MGI Symbol;Acc:MGI:2145242]	2.81437497	1.492814557	6.70E-45	1.56E-43	yes	up	30.98	24.86	37.18	12.09	10.57	15.41	31.00666667	12.69
ENSMUSG00000028646	Rragc	Ras-related GTP binding C [Source:MGI Symbol;Acc:MGI:1858751]	0.494412649	-1.016212442	7.05E-45	1.64E-43	yes	down	37.36	39.94	36.18	85.82	86.02	87.72	37.82666667	86.52
ENSMUSG00000039062	Anpep	alanyl (membrane) aminopeptidase [Source:MGI Symbol;Acc:MGI:5000466]	3.271796671	1.710083094	7.10E-45	1.65E-43	yes	up	18.59	18.28	15.12	4.71	7.13	6.34	17.33	6.06
ENSMUSG00000026202	Tuba4a	tubulin, alpha 4A [Source:MGI Symbol;Acc:MGI:1095410]	6.571870305	2.716304009	8.38E-45	1.95E-43	yes	up	15.72	23.04	17.82	3.51	2.36	3.92	18.86	3.263333333
ENSMUSG00000006589	Aprt	adenine phosphoribosyl transferase [Source:MGI Symbol;Acc:MGI:88061]	3.118244434	1.640734023	8.58E-45	1.99E-43	yes	up	318.8	394.77	333.04	122.87	121.99	145.83	348.87	130.23
ENSMUSG00000002308	Cd320	CD320 antigen [Source:MGI Symbol;Acc:MGI:1860083]	0.336418487	-1.571671109	1.32E-44	3.05E-43	yes	down	26.44	29.46	26.28	72.88	72.09	44.13	27.39333333	63.03333333
ENSMUSG00000030342	Cd9	CD9 antigen [Source:MGI Symbol;Acc:MGI:88348]	2.107511157	1.075540269	1.33E-44	3.07E-43	yes	up	352.86	326.73	346.86	170.22	171.41	195.73	342.15	179.12
ENSMUSG00000103081	Pcdhgb8	protocadherin gamma subfamily B, 8 [Source:MGI Symbol;Acc:MGI:1935200]	27.00526005	4.755168536	1.39E-44	3.21E-43	yes	up	3.31	3.54	3.6	0.22	0.09	0.1	3.483333333	0.136666667
ENSMUSG00000018378	Cuedc1	CUE domain containing 1 [Source:MGI Symbol;Acc:MGI:2144281]	2.873727927	1.52292348	1.54E-44	3.55E-43	yes	up	34.2	34	34.31	12.39	10.65	10.09	34.17	11.04333333
ENSMUSG00000068231	Vmn1r43	vomeronasal 1 receptor 43 [Source:MGI Symbol;Acc:MGI:2148510]	7.186268364	2.845242812	1.72E-44	3.95E-43	yes	up	3.34	2.72	2.9	0.34	0.32	0.52	2.986666667	0.393333333
ENSMUSG00000071757	Zhx2	zinc fingers and homeoboxes 2 [Source:MGI Symbol;Acc:MGI:2683087]	6.421531975	2.68291752	1.80E-44	4.13E-43	yes	up	4.92	5.39	4.79	0.83	0.88	0.84	5.033333333	0.85
ENSMUSG00000025355	Mmp19	matrix metallopeptidase 19 [Source:MGI Symbol;Acc:MGI:1927899]	13.55220446	3.760455641	1.86E-44	4.28E-43	yes	up	6.68	6.59	5.77	0.34	0.4	0.54	6.346666667	0.426666667
ENSMUSG00000026335	Pam	peptidylglycine alpha-amidating monooxygenase [Source:MGI Symbol;Acc:MGI:97475]	2.309964417	1.207870629	2.07E-44	4.75E-43	yes	up	87.24	99.93	91.95	42.66	47.25	49.14	93.04	46.35
ENSMUSG00000024339	Tap2	transporter 2, ATP-binding cassette, sub-family B (MDR/TAP) [Source:MGI Symbol;Acc:MGI:98484]	2.591711285	1.373905012	2.15E-44	4.94E-43	yes	up	34.9	38.64	36.37	15.38	14.81	15.43	36.63666667	15.20666667
ENSMUSG00000047221	Fam185a	family with sequence similarity 185, member A [Source:MGI Symbol;Acc:MGI:2140983]	8.614276329	3.106729603	2.18E-44	4.99E-43	yes	up	6.88	6.09	7.27	1.05	0.66	1.08	6.746666667	0.93
ENSMUSG00000040663	Clcf1	cardiotrophin-like cytokine factor 1 [Source:MGI Symbol;Acc:MGI:1930088]	3.859788723	1.94852188	3.01E-44	6.88E-43	yes	up	16.88	14.15	19.25	5.5	5.41	4.36	16.76	5.09
ENSMUSG00000036181	H1f2	H1.2 linker histone, cluster member [Source:MGI Symbol;Acc:MGI:1931526]	0.275631022	-1.859189826	3.30E-44	7.52E-43	yes	down	12.23	12.96	13.95	55.44	56.31	43.57	13.04666667	51.77333333
ENSMUSG00000020766	Galk1	galactokinase 1 [Source:MGI Symbol;Acc:MGI:95730]	3.949606057	1.981708763	3.46E-44	7.88E-43	yes	up	80.72	101.81	83.21	25.78	27.41	20.81	88.58	24.66666667
ENSMUSG00000051444	Bbs12	Bardet-Biedl syndrome 12 (human) [Source:MGI Symbol;Acc:MGI:2686651]	4.566145298	2.190976768	3.52E-44	8.01E-43	yes	up	11	9.67	10.65	2.5	2.51	2.32	10.44	2.443333333
ENSMUSG00000046179	E2f8	E2F transcription factor 8 [Source:MGI Symbol;Acc:MGI:1922038]	2.491783688	1.317178833	3.74E-44	8.50E-43	yes	up	24.83	22.16	25.7	10.48	10.16	10.85	24.23	10.49666667
ENSMUSG00000106658	Gm36548	predicted gene, 36548 [Source:MGI Symbol;Acc:MGI:5595707]	5.069303041	2.34178741	3.98E-44	9.03E-43	yes	up	2.06	1.58	2.03	0.67	0.4	0.36	1.89	0.476666667
ENSMUSG00000042726	Trafd1	TRAF type zinc finger domain containing 1 [Source:MGI Symbol;Acc:MGI:1923551]	0.421552991	-1.246214098	4.96E-44	1.13E-42	yes	down	18.85	20.6	19.54	48.21	55.55	51.32	19.66333333	51.69333333
ENSMUSG00000099083	Atf7	activating transcription factor 7 [Source:MGI Symbol;Acc:MGI:2443472]	0.436855041	-1.194773457	5.16E-44	1.17E-42	yes	down	20.22	28.47	20.28	42.46	46.82	39.05	22.99	42.77666667
ENSMUSG00000032373	Car12	carbonic anhydrase 12 [Source:MGI Symbol;Acc:MGI:1923709]	8.745698229	3.128573569	5.20E-44	1.18E-42	yes	up	5.16	5.21	4.88	0.66	0.89	0.63	5.083333333	0.726666667
ENSMUSG00000025959	Klf7	Kruppel-like factor 7 (ubiquitous) [Source:MGI Symbol;Acc:MGI:1935151]	3.432988697	1.779465107	5.36E-44	1.21E-42	yes	up	12.05	9.37	11.11	3.56	3.39	3.61	10.84333333	3.52
ENSMUSG00000030872	Gga2	golgi associated, gamma adaptin ear containing, ARF binding protein 2 [Source:MGI Symbol;Acc:MGI:1921355]	0.381892892	-1.388760025	5.83E-44	1.32E-42	yes	down	6.45	6.89	6.18	23.13	26.46	20.41	6.506666667	23.33333333
ENSMUSG00000025403	Shmt2	serine hydroxymethyltransferase 2 (mitochondrial) [Source:MGI Symbol;Acc:MGI:1277989]	2.27216911	1.184070214	6.20E-44	1.40E-42	yes	up	232.61	251.94	228.65	117.13	111.3	115.14	237.7333333	114.5233333
ENSMUSG00000027381	Bcl2l11	BCL2-like 11 (apoptosis facilitator) [Source:MGI Symbol;Acc:MGI:1197519]	0.369441954	-1.436580386	6.30E-44	1.42E-42	yes	down	7.7	6.54	7.72	23.43	20.22	21.27	7.32	21.64
ENSMUSG00000028468	Rgp1	RAB6A GEF compex partner 1 [Source:MGI Symbol;Acc:MGI:1915956]	0.444768295	-1.168874146	6.72E-44	1.51E-42	yes	down	14.61	12.71	18.86	37.77	30.2	36.86	15.39333333	34.94333333
ENSMUSG00000023046	Igfbp6	insulin-like growth factor binding protein 6 [Source:MGI Symbol;Acc:MGI:96441]	4.646288557	2.216078755	6.91E-44	1.55E-42	yes	up	238.48	288.91	247.88	68.82	70.75	44.84	258.4233333	61.47
ENSMUSG00000056121	Fez2	fasciculation and elongation protein zeta 2 (zygin II) [Source:MGI Symbol;Acc:MGI:2675856]	2.821568184	1.496497213	7.57E-44	1.70E-42	yes	up	106.52	122.3	108.47	43.99	47.11	38.29	112.43	43.13
ENSMUSG00000057530	Ece1	endothelin converting enzyme 1 [Source:MGI Symbol;Acc:MGI:1101357]	0.485016733	-1.043893574	8.45E-44	1.90E-42	yes	down	38.55	24.73	31.45	33.27	91.71	96.13	31.57666667	73.70333333
ENSMUSG00000033653	Vps8	VPS8 CORVET complex subunit [Source:MGI Symbol;Acc:MGI:2146407]	0.367638518	-1.443640166	1.06E-43	2.37E-42	yes	down	6.5	8.16	5.67	16.63	18.52	17.5	6.776666667	17.55
ENSMUSG00000096054	Syne1	spectrin repeat containing, nuclear envelope 1 [Source:MGI Symbol;Acc:MGI:1927152]	2.768073643	1.468882325	1.07E-43	2.39E-42	yes	up	20.66	18.47	23.87	8.85	8.15	8.1	21	8.366666667
ENSMUSG00000031161	Hdac6	histone deacetylase 6 [Source:MGI Symbol;Acc:MGI:1333752]	0.432782844	-1.208284785	1.09E-43	2.43E-42	yes	down	16.48	18.33	18.86	39.04	44.31	47.23	17.89	43.52666667
ENSMUSG00000029787	Avl9	AVL9 cell migration associated [Source:MGI Symbol;Acc:MGI:1926187]	0.328824287	-1.604611235	1.11E-43	2.48E-42	yes	down	8.52	5.85	8.09	24.04	24.5	25.06	7.486666667	24.53333333
ENSMUSG00000060147	Serpinb6a	serine (or cysteine) peptidase inhibitor, clade B, member 6a [Source:MGI Symbol;Acc:MGI:103123]	2.080175869	1.056705506	1.27E-43	2.83E-42	yes	up	297.65	320.14	296.09	158.64	161.2	158.83	304.6266667	159.5566667
ENSMUSG00000031549	Ido2	indoleamine 2,3-dioxygenase 2 [Source:MGI Symbol;Acc:MGI:2142489]	25.76601556	4.687397552	1.28E-43	2.84E-42	yes	up	11.21	8.56	8.38	1.75	0.42	1	9.383333333	1.056666667
ENSMUSG00000034902	Pip5k1c	phosphatidylinositol-4-phosphate 5-kinase, type 1 gamma [Source:MGI Symbol;Acc:MGI:1298224]	0.346166103	-1.530463633	1.28E-43	2.85E-42	yes	down	14.14	17.73	14.99	49.2	49.45	50.16	15.62	49.60333333
ENSMUSG00000011752	Pgam1	phosphoglycerate mutase 1 [Source:MGI Symbol;Acc:MGI:97552]	2.024840973	1.017808606	1.30E-43	2.89E-42	yes	up	577.76	614.88	597.53	328.1	334.58	304.97	596.7233333	322.55
ENSMUSG00000041219	Arhgap11a	Rho GTPase activating protein 11A [Source:MGI Symbol;Acc:MGI:2444300]	0.46824035	-1.094678833	1.46E-43	3.23E-42	yes	down	21.2	19.07	22.17	48.78	46.61	50.03	20.81333333	48.47333333
ENSMUSG00000005718	Tfap4	transcription factor AP4 [Source:MGI Symbol;Acc:MGI:103239]	3.728035467	1.898415585	1.72E-43	3.82E-42	yes	up	17.12	17.9	16.72	4.34	4.8	4.83	17.24666667	4.656666667
ENSMUSG00000026213	Stk11ip	serine/threonine kinase 11 interacting protein [Source:MGI Symbol;Acc:MGI:1918978]	0.336219031	-1.572526708	1.75E-43	3.87E-42	yes	down	11.24	7.17	8.09	25.9	23.47	25.39	8.833333333	24.92
ENSMUSG00000029735	Tpk1	thiamine pyrophosphokinase [Source:MGI Symbol;Acc:MGI:1352500]	4.494252813	2.168081282	2.02E-43	4.47E-42	yes	up	17.97	17.38	17.57	5.25	3.84	4.73	17.64	4.606666667
ENSMUSG00000026029	Casp8	caspase 8 [Source:MGI Symbol;Acc:MGI:1261423]	3.48129688	1.79962485	2.10E-43	4.63E-42	yes	up	19.28	19.15	21.61	6.57	5.23	6.99	20.01333333	6.263333333
ENSMUSG00000024219	Anks1	ankyrin repeat and SAM domain containing 1 [Source:MGI Symbol;Acc:MGI:2446180]	0.390166168	-1.357839409	2.13E-43	4.70E-42	yes	down	5.42	6.06	5.71	15.43	16.39	15.44	5.73	15.75333333
ENSMUSG00000026946	Nmi	N-myc (and STAT) interactor [Source:MGI Symbol;Acc:MGI:1928368]	10.34960393	3.371503653	2.44E-43	5.37E-42	yes	up	18.65	20.62	19.01	2.84	1.82	1.74	19.42666667	2.133333333
ENSMUSG00000070034	Sp110	Sp110 nuclear body protein [Source:MGI Symbol;Acc:MGI:1923364]	6.214070395	2.635538585	2.64E-43	5.81E-42	yes	up	12.38	12.25	12.27	2.15	1.63	2.27	12.3	2.016666667
ENSMUSG00000066861	Oas1g	2'-5' oligoadenylate synthetase 1G [Source:MGI Symbol;Acc:MGI:97429]	9.427324027	3.236848316	2.72E-43	5.99E-42	yes	up	15.57	22.3	19.81	1.9	2.13	3.5	19.22666667	2.51
ENSMUSG00000024743	Syt7	synaptotagmin VII [Source:MGI Symbol;Acc:MGI:1859545]	2.745075628	1.456845897	2.98E-43	6.55E-42	yes	up	13.57	13.79	12.82	4.98	5.02	5.12	13.39333333	5.04
ENSMUSG00000025887	Casp12	caspase 12 [Source:MGI Symbol;Acc:MGI:1312922]	20.50410892	4.357841142	3.12E-43	6.84E-42	yes	up	8.72	7.92	7.51	0.63	0.31	0.86	8.05	0.6
ENSMUSG00000026812	Tsc1	TSC complex subunit 1 [Source:MGI Symbol;Acc:MGI:1929183]	0.433078184	-1.207300597	3.21E-43	7.03E-42	yes	down	7.47	6.59	7.92	17.53	16.77	18.4	7.326666667	17.56666667
ENSMUSG00000035953	Pip4p1	phosphatidylinositol-4,5-bisphosphate 4-phosphatase 1 [Source:MGI Symbol;Acc:MGI:2448501]	0.348313688	-1.521540927	3.26E-43	7.13E-42	yes	down	37.52	39.6	38.68	125.73	137.61	88.98	38.6	117.44
ENSMUSG00000022957	Itsn1	intersectin 1 (SH3 domain protein 1A) [Source:MGI Symbol;Acc:MGI:1338069]	0.498289612	-1.004943596	3.37E-43	7.36E-42	yes	down	23.66	23.14	23.81	51.49	53.63	47.85	23.53666667	50.99
ENSMUSG00000118665	Lin54	lin-54 homolog (C. elegans) [Source:MGI Symbol;Acc:MGI:2140902]	0.28962801	-1.787726962	3.63E-43	7.93E-42	yes	down	6.92	5.07	6.91	22.04	22.94	24.28	6.3	23.08666667
ENSMUSG00000038390	Gpr162	G protein-coupled receptor 162 [Source:MGI Symbol;Acc:MGI:1315214]	3.272044383	1.710192318	4.35E-43	9.49E-42	yes	up	28.97	27.09	31.07	9.32	9.33	12.47	29.04333333	10.37333333
ENSMUSG00000042156	Dzip1	DAZ interacting protein 1 [Source:MGI Symbol;Acc:MGI:1914311]	0.49613991	-1.01118108	4.77E-43	1.04E-41	yes	down	16.28	17.17	16.27	39.43	40.88	39	16.57333333	39.77
ENSMUSG00000053398	Phgdh	3-phosphoglycerate dehydrogenase [Source:MGI Symbol;Acc:MGI:1355330]	2.673906927	1.418949249	4.82E-43	1.05E-41	yes	up	376.24	426.85	374.17	150.82	148.34	179.04	392.42	159.4
ENSMUSG00000050627	Gpd1l	glycerol-3-phosphate dehydrogenase 1-like [Source:MGI Symbol;Acc:MGI:1289257]	0.391827395	-1.351709826	5.32E-43	1.16E-41	yes	down	8.99	8.74	8.6	23.21	24.19	25.73	8.776666667	24.37666667
ENSMUSG00000051344	Plekhm3	pleckstrin homology domain containing, family M, member 3 [Source:MGI Symbol;Acc:MGI:2443627]	0.251817369	-1.9895503	5.43E-43	1.18E-41	yes	down	0.9	1.1	1.18	4.26	4.18	4.64	1.06	4.36
ENSMUSG00000042793	Lgr6	leucine-rich repeat-containing G protein-coupled receptor 6 [Source:MGI Symbol;Acc:MGI:2441805]	11.49681055	3.523161779	5.51E-43	1.20E-41	yes	up	5.87	7.34	6.02	1.71	0.38	0.69	6.41	0.926666667
ENSMUSG00000069769	Msi2	musashi RNA-binding protein 2 [Source:MGI Symbol;Acc:MGI:1923876]	2.716321166	1.441654068	6.35E-43	1.37E-41	yes	up	15.43	16.88	15.41	8.23	11.83	9.96	15.90666667	10.00666667
ENSMUSG00000021684	Pde8b	phosphodiesterase 8B [Source:MGI Symbol;Acc:MGI:2443999]	16.02548881	4.002296458	6.44E-43	1.39E-41	yes	up	8.01	8.84	9.34	0.62	0.45	0.67	8.73	0.58
ENSMUSG00000037287	Tbcel	tubulin folding cofactor E-like [Source:MGI Symbol;Acc:MGI:1925543]	0.445554043	-1.166327664	6.56E-43	1.42E-41	yes	down	10.02	9.16	10.27	24.05	23.19	24.27	9.816666667	23.83666667
ENSMUSG00000063065	Mapk3	mitogen-activated protein kinase 3 [Source:MGI Symbol;Acc:MGI:1346859]	2.5145609	1.330306494	6.78E-43	1.47E-41	yes	up	227.5	259.56	229.86	97.79	100.97	111.78	238.9733333	103.5133333
ENSMUSG00000034430	Zxdc	ZXD family zinc finger C [Source:MGI Symbol;Acc:MGI:1933108]	0.470292141	-1.08837087	7.43E-43	1.60E-41	yes	down	16.09	16.75	15.42	37.28	39.59	37.78	16.08666667	38.21666667
ENSMUSG00000019461	Plscr3	phospholipid scramblase 3 [Source:MGI Symbol;Acc:MGI:1917560]	2.926352601	1.549103613	8.28E-43	1.78E-41	yes	up	43.86	45.04	50.29	15.39	16.36	16.05	46.39666667	15.93333333
ENSMUSG00000036333	Kidins220	kinase D-interacting substrate 220 [Source:MGI Symbol;Acc:MGI:1924730]	0.462529408	-1.112382998	1.31E-42	2.83E-41	yes	down	14.45	11.79	15.11	31.57	30.62	38.04	13.78333333	33.41
ENSMUSG00000053460	Ggcx	gamma-glutamyl carboxylase [Source:MGI Symbol;Acc:MGI:1927655]	0.362917578	-1.462286157	1.38E-42	2.97E-41	yes	down	8.41	7.42	8.04	22.69	22.71	24.73	7.956666667	23.37666667
ENSMUSG00000038023	Atp6v0a2	ATPase, H+ transporting, lysosomal V0 subunit A2 [Source:MGI Symbol;Acc:MGI:104855]	0.475293459	-1.073109548	1.39E-42	2.97E-41	yes	down	12.97	11.93	12.53	28.86	27.69	29.59	12.47666667	28.71333333
ENSMUSG00000024299	Adamts10	a disintegrin-like and metallopeptidase (reprolysin type) with thrombospondin type 1 motif, 10 [Source:MGI Symbol;Acc:MGI:2449112]	3.460720549	1.79107245	1.45E-42	3.11E-41	yes	up	13.49	13.28	14.49	4.72	3.9	4.53	13.75333333	4.383333333
ENSMUSG00000030095	Tmem43	transmembrane protein 43 [Source:MGI Symbol;Acc:MGI:1921372]	2.389525397	1.256724101	1.64E-42	3.51E-41	yes	up	63.43	57.94	71.68	27.02	27.42	31.03	64.35	28.49
ENSMUSG00000052281	Tspan32os	tetraspanin 32, opposite strand [Source:MGI Symbol;Acc:MGI:3705185]	10.13442823	3.341192791	1.73E-42	3.69E-41	yes	up	2.8	1.94	2.44	0.15	0.8	0.19	2.393333333	0.38
ENSMUSG00000033713	Foxn3	forkhead box N3 [Source:MGI Symbol;Acc:MGI:1918625]	0.376446485	-1.409483307	1.74E-42	3.71E-41	yes	down	3.8	3.19	3.48	9.42	10.69	10.87	3.49	10.32666667
ENSMUSG00000066278	Vps37b	vacuolar protein sorting 37B [Source:MGI Symbol;Acc:MGI:1916724]	0.352097007	-1.505955131	2.01E-42	4.28E-41	yes	down	15.9	16.49	15.58	54.69	53.13	43.2	15.99	50.34
ENSMUSG00000026938	Fcna	ficolin A [Source:MGI Symbol;Acc:MGI:1340905]	23.13776961	4.532177896	2.07E-42	4.40E-41	yes	up	14.58	15.7	13.71	0.23	1.08	0.65	14.66333333	0.653333333
ENSMUSG00000001025	S100a6	S100 calcium binding protein A6 (calcyclin) [Source:MGI Symbol;Acc:MGI:1339467]	2.345372788	1.229817252	2.49E-42	5.30E-41	yes	up	2765.44	3206.52	2731.32	1347.58	1350.86	1353.01	2901.093333	1350.483333
ENSMUSG00000028270	Gbp2	guanylate binding protein 2 [Source:MGI Symbol;Acc:MGI:102772]	7.468975568	2.900910379	2.57E-42	5.46E-41	yes	up	8.22	7.8	7.8	0.99	1.42	1.05	7.94	1.153333333
ENSMUSG00000001288	Rarg	retinoic acid receptor, gamma [Source:MGI Symbol;Acc:MGI:97858]	2.206284655	1.14161894	3.19E-42	6.77E-41	yes	up	67.69	71.31	68.87	33.91	34	32.81	69.29	33.57333333
ENSMUSG00000089984	Fbxo24	F-box protein 24 [Source:MGI Symbol;Acc:MGI:1918426]	3.416321004	1.77244354	3.24E-42	6.87E-41	yes	up	41.87	43.42	44.43	11.25	10.74	15.23	43.24	12.40666667
ENSMUSG00000006019	Dhx34	DEAH (Asp-Glu-Ala-His) box polypeptide 34 [Source:MGI Symbol;Acc:MGI:1918973]	2.793351016	1.481996876	3.41E-42	7.23E-41	yes	up	28.9	35.98	33.76	9.78	8.8	8.51	32.88	9.03
ENSMUSG00000042680	Garem1	GRB2 associated regulator of MAPK1 subtype 1 [Source:MGI Symbol;Acc:MGI:2685790]	0.280740165	-1.832692612	3.62E-42	7.66E-41	yes	down	1.99	1.99	2.09	7.53	7.54	8.31	2.023333333	7.793333333
ENSMUSG00000036968	Cnpy4	canopy FGF signaling regulator 4 [Source:MGI Symbol;Acc:MGI:1913705]	2.614745598	1.386670586	3.88E-42	8.21E-41	yes	up	35.96	37.67	40.6	16.21	15.26	16.74	38.07666667	16.07
ENSMUSG00000024187	Fam234a	family with sequence similarity 234, member A [Source:MGI Symbol;Acc:MGI:2146854]	0.385254926	-1.37611469	4.18E-42	8.82E-41	yes	down	15.84	16.93	15.38	45.63	44.16	48.42	16.05	46.07
ENSMUSG00000022323	Rida	reactive intermediate imine deaminase A homolog [Source:MGI Symbol;Acc:MGI:1095401]	5.065700498	2.340761782	4.45E-42	9.38E-41	yes	up	31.98	27.43	28.5	6.47	6.99	6.22	29.30333333	6.56
ENSMUSG00000003541	Ier3	immediate early response 3 [Source:MGI Symbol;Acc:MGI:104814]	2.822576022	1.497012438	5.39E-42	1.14E-40	yes	up	113.35	133	126.48	44.13	48.68	53.41	124.2766667	48.74
ENSMUSG00000056579	Tug1	taurine upregulated gene 1 [Source:MGI Symbol;Acc:MGI:2144114]	0.417732076	-1.25935017	5.93E-42	1.25E-40	yes	down	24.56	20.55	26.35	57.72	60.81	64.42	23.82	60.98333333
ENSMUSG00000040356	Skiv2l	superkiller viralicidic activity 2-like (S. cerevisiae) [Source:MGI Symbol;Acc:MGI:1099835]	0.465540653	-1.10302094	6.35E-42	1.34E-40	yes	down	25.33	24.36	29.04	57.41	52.77	56.52	26.24333333	55.56666667
ENSMUSG00000003273	Car11	carbonic anhydrase 11 [Source:MGI Symbol;Acc:MGI:1336193]	7.10721149	2.82928363	8.22E-42	1.72E-40	yes	up	18.73	15.92	20.9	3.24	3.79	3.5	18.51666667	3.51
ENSMUSG00000031403	Dkc1	dyskeratosis congenita 1, dyskerin [Source:MGI Symbol;Acc:MGI:1861727]	2.915889217	1.543935908	8.67E-42	1.81E-40	yes	up	58.01	43.92	53.87	17.88	20.37	22.32	51.93333333	20.19
ENSMUSG00000003865	Gys1	glycogen synthase 1, muscle [Source:MGI Symbol;Acc:MGI:101805]	2.680884283	1.422708949	9.16E-42	1.91E-40	yes	up	29.87	34.13	30.11	11.68	12.35	13.35	31.37	12.46
ENSMUSG00000038550	Ciart	circadian associated repressor of transcription [Source:MGI Symbol;Acc:MGI:2684975]	5.340420577	2.416953364	1.03E-41	2.15E-40	yes	up	21.88	17.43	22.39	5.98	4.6	4.06	20.56666667	4.88
ENSMUSG00000033624	Pdpr	pyruvate dehydrogenase phosphatase regulatory subunit [Source:MGI Symbol;Acc:MGI:2442188]	0.326712037	-1.613908485	1.06E-41	2.22E-40	yes	down	5.96	4.03	4.91	15.4	16.15	15.72	4.966666667	15.75666667
ENSMUSG00000024422	Dhx16	DEAH (Asp-Glu-Ala-His) box polypeptide 16 [Source:MGI Symbol;Acc:MGI:1916442]	0.380707283	-1.393245926	1.15E-41	2.41E-40	yes	down	20.35	21.79	20.87	63.08	59.13	62.31	21.00333333	61.50666667
ENSMUSG00000060224	Pyroxd2	pyridine nucleotide-disulphide oxidoreductase domain 2 [Source:MGI Symbol;Acc:MGI:1921830]	5.375825599	2.426486335	1.23E-41	2.56E-40	yes	up	6.36	7.88	7.86	1.25	1.61	1.63	7.366666667	1.496666667
ENSMUSG00000037706	Cd81	CD81 antigen [Source:MGI Symbol;Acc:MGI:1096398]	2.024261423	1.017395618	1.59E-41	3.31E-40	yes	up	112.57	106.96	117.66	61.36	60.87	56.5	112.3966667	59.57666667
ENSMUSG00000035778	Ggta1	glycoprotein galactosyltransferase alpha 1, 3 [Source:MGI Symbol;Acc:MGI:95704]	2.832699339	1.502177483	1.71E-41	3.54E-40	yes	up	22.05	19.64	21.37	7.13	8.02	8.33	21.02	7.826666667
ENSMUSG00000033182	Kbtbd12	kelch repeat and BTB (POZ) domain containing 12 [Source:MGI Symbol;Acc:MGI:1918481]	5.532953596	2.468049824	1.82E-41	3.77E-40	yes	up	30.82	42.52	29.15	6.29	6.46	6.68	34.16333333	6.476666667
ENSMUSG00000030451	Herc2	HECT and RLD domain containing E3 ubiquitin protein ligase 2 [Source:MGI Symbol;Acc:MGI:103234]	0.468492529	-1.093902053	2.06E-41	4.26E-40	yes	down	9.85	9.49	11.3	19.11	19.98	19.35	10.21333333	19.48
ENSMUSG00000021484	Lman2	lectin, mannose-binding 2 [Source:MGI Symbol;Acc:MGI:1914140]	2.17296776	1.11966677	2.12E-41	4.40E-40	yes	up	61.33	62.87	61.53	34.15	33.03	27.68	61.91	31.62
ENSMUSG00000058589	Anks1b	ankyrin repeat and sterile alpha motif domain containing 1B [Source:MGI Symbol;Acc:MGI:1924781]	10.77721259	3.429912184	2.17E-41	4.49E-40	yes	up	29.92	27.42	15.45	15.98	16.1	14.21	24.26333333	15.43
ENSMUSG00000041959	S100a10	S100 calcium binding protein A10 (calpactin) [Source:MGI Symbol;Acc:MGI:1339468]	2.123127861	1.086191257	2.20E-41	4.54E-40	yes	up	710.09	748.51	707.48	360.97	394.4	404.3	722.0266667	386.5566667
ENSMUSG00000036918	Ttc7	tetratricopeptide repeat domain 7 [Source:MGI Symbol;Acc:MGI:1920999]	0.408383469	-1.292003628	2.64E-41	5.45E-40	yes	down	9.03	10.9	8.97	25.38	24.25	26.4	9.633333333	25.34333333
ENSMUSG00000046861	Hectd3	HECT domain E3 ubiquitin protein ligase 3 [Source:MGI Symbol;Acc:MGI:1923858]	0.388623354	-1.363555494	2.82E-41	5.81E-40	yes	down	5.46	5.94	5.75	15.9	15.13	16.13	5.716666667	15.72
ENSMUSG00000029416	Slc15a4	solute carrier family 15, member 4 [Source:MGI Symbol;Acc:MGI:2140796]	0.434574111	-1.202325864	3.12E-41	6.43E-40	yes	down	10.33	10.24	9.82	56.9	38.52	19.25	10.13	38.22333333
ENSMUSG00000022346	Myc	myelocytomatosis oncogene [Source:MGI Symbol;Acc:MGI:97250]	2.23890237	1.162791619	3.19E-41	6.57E-40	yes	up	75.18	68.56	76.94	39.41	39.72	37.14	73.56	38.75666667
ENSMUSG00000032536	Trak1	trafficking protein, kinesin binding 1 [Source:MGI Symbol;Acc:MGI:1914345]	0.427209093	-1.22698574	3.46E-41	7.11E-40	yes	down	10.31	10.67	10.02	29.91	25.4	32.52	10.33333333	29.27666667
ENSMUSG00000025366	Esyt1	extended synaptotagmin-like protein 1 [Source:MGI Symbol;Acc:MGI:1344426]	0.423631749	-1.239117378	4.58E-41	9.40E-40	yes	down	13.92	15.37	14.1	35.12	37.07	37.52	14.46333333	36.57
ENSMUSG00000037415	Ranbp10	RAN binding protein 10 [Source:MGI Symbol;Acc:MGI:1921584]	0.456033176	-1.132789312	5.73E-41	1.17E-39	yes	down	10.23	9.52	9.85	23.54	22.61	23.98	9.866666667	23.37666667
ENSMUSG00000028991	Mtor	mechanistic target of rapamycin kinase [Source:MGI Symbol;Acc:MGI:1928394]	0.418270816	-1.257490755	6.07E-41	1.24E-39	yes	down	16.74	14.7	20.12	39.08	38.73	38.92	17.18666667	38.91
ENSMUSG00000032418	Me1	malic enzyme 1, NADP(+)-dependent, cytosolic [Source:MGI Symbol;Acc:MGI:97043]	2.711122545	1.438890326	7.29E-41	1.49E-39	yes	up	33.01	28.73	30.3	12.7	11.39	15.56	30.68	13.21666667
ENSMUSG00000000568	Hnrnpd	heterogeneous nuclear ribonucleoprotein D [Source:MGI Symbol;Acc:MGI:101947]	2.807648968	1.489362571	7.74E-41	1.58E-39	yes	up	185.19	210.51	190.24	80.36	71.39	63.28	195.3133333	71.67666667
ENSMUSG00000028047	Thbs3	thrombospondin 3 [Source:MGI Symbol;Acc:MGI:98739]	4.080681909	2.028810256	8.15E-41	1.66E-39	yes	up	12.8	16.99	15.44	2.77	6.24	3.11	15.07666667	4.04
ENSMUSG00000033149	Phldb2	pleckstrin homology like domain, family B, member 2 [Source:MGI Symbol;Acc:MGI:2444981]	2.943763602	1.557661821	8.84E-41	1.80E-39	yes	up	34.42	26.49	35.13	10.78	9.68	10.45	32.01333333	10.30333333
ENSMUSG00000055884	Fancm	Fanconi anemia, complementation group M [Source:MGI Symbol;Acc:MGI:2442306]	0.290645566	-1.782667196	9.25E-41	1.88E-39	yes	down	3.44	3.16	5.76	17.6	13.76	12.06	4.12	14.47333333
ENSMUSG00000027843	Ptpn22	protein tyrosine phosphatase, non-receptor type 22 (lymphoid) [Source:MGI Symbol;Acc:MGI:107170]	28.95186635	4.855584448	1.16E-40	2.35E-39	yes	up	8.34	6.74	7.32	0.37	0.72	0.53	7.466666667	0.54
ENSMUSG00000114822	Gm4813	predicted gene 4813 [Source:MGI Symbol;Acc:MGI:3648783]	9.13955979	3.192124679	1.16E-40	2.36E-39	yes	up	4.1	3.32	5.23	0.64	0.3	1.01	4.216666667	0.65
ENSMUSG00000027555	Car13	carbonic anhydrase 13 [Source:MGI Symbol;Acc:MGI:1931322]	0.350774056	-1.511386049	1.43E-40	2.90E-39	yes	down	8.02	9.25	9.2	26.91	27.51	27.68	8.823333333	27.36666667
ENSMUSG00000028399	Ptprd	protein tyrosine phosphatase, receptor type, D [Source:MGI Symbol;Acc:MGI:97812]	6.217824796	2.636409965	1.49E-40	3.02E-39	yes	up	43.06	41.49	43.68	5.93	6.12	10.81	42.74333333	7.62
ENSMUSG00000049580	Tsku	tsukushi, small leucine rich proteoglycan [Source:MGI Symbol;Acc:MGI:2443855]	3.695251601	1.885672598	1.53E-40	3.10E-39	yes	up	13.77	14.55	13.99	4.69	4.25	3.81	14.10333333	4.25
ENSMUSG00000067212	H2-T23	histocompatibility 2, T region locus 23 [Source:MGI Symbol;Acc:MGI:95957]	4.896416058	2.291726152	2.03E-40	4.11E-39	yes	up	21.74	23.62	23.44	4.87	5	3.13	22.93333333	4.333333333
ENSMUSG00000021760	Gpx8	glutathione peroxidase 8 (putative) [Source:MGI Symbol;Acc:MGI:1916840]	2.456322816	1.296500176	2.33E-40	4.71E-39	yes	up	104.02	99.74	97.14	42.84	45.24	47.94	100.3	45.34
ENSMUSG00000026510	Trp53bp2	transformation related protein 53 binding protein 2 [Source:MGI Symbol;Acc:MGI:2138319]	0.361568056	-1.467660872	2.39E-40	4.83E-39	yes	down	6.04	4.64	5.75	16.6	16.57	15.7	5.476666667	16.29
ENSMUSG00000020078	Vps26a	VPS26 retromer complex component A [Source:MGI Symbol;Acc:MGI:1353654]	0.486702306	-1.038888486	2.62E-40	5.29E-39	yes	down	32.03	32.06	30.37	71.81	68.98	72.15	31.48666667	70.98
ENSMUSG00000100005	B130024G19Rik	RIKEN cDNA B130024G19 gene [Source:MGI Symbol;Acc:MGI:3604353]	25.72590849	4.68515012	2.68E-40	5.40E-39	yes	up	4.2	4.14	4.19	0.24	0.1	0.14	4.176666667	0.16
ENSMUSG00000029394	Cdk2ap1	CDK2 (cyclin-dependent kinase 2)-associated protein 1 [Source:MGI Symbol;Acc:MGI:1202069]	2.814233089	1.492741825	2.92E-40	5.88E-39	yes	up	177.01	229.79	181.47	72.22	79.22	87.25	196.09	79.56333333
ENSMUSG00000033430	Terf2ip	telomeric repeat binding factor 2, interacting protein [Source:MGI Symbol;Acc:MGI:1929871]	0.313445345	-1.673714192	2.98E-40	5.99E-39	yes	down	5.24	5.12	5.13	19.11	18.94	15.08	5.163333333	17.71
ENSMUSG00000028333	Anp32b	acidic (leucine-rich) nuclear phosphoprotein 32 family, member B [Source:MGI Symbol;Acc:MGI:1914878]	2.38036909	1.251185289	3.64E-40	7.31E-39	yes	up	280.98	321.54	273.86	135.53	133.09	133.87	292.1266667	134.1633333
ENSMUSG00000032633	Flcn	folliculin [Source:MGI Symbol;Acc:MGI:2442184]	0.438887535	-1.188076798	3.70E-40	7.42E-39	yes	down	12.99	15.69	16.44	34.91	36.77	37.26	15.04	36.31333333
ENSMUSG00000049339	Retreg2	reticulophagy regulator family member 2 [Source:MGI Symbol;Acc:MGI:2388278]	0.43852653	-1.189263968	3.95E-40	7.92E-39	yes	down	47.09	52.58	47.57	120.01	119.22	125.07	49.08	121.4333333
ENSMUSG00000037852	Cpe	carboxypeptidase E [Source:MGI Symbol;Acc:MGI:101932]	2.110475079	1.077567794	4.12E-40	8.26E-39	yes	up	195.11	201.9	188.97	99.79	107.9	95.85	195.3266667	101.18
ENSMUSG00000039747	Orai2	ORAI calcium release-activated calcium modulator 2 [Source:MGI Symbol;Acc:MGI:2443195]	2.432971839	1.282719622	4.72E-40	9.44E-39	yes	up	22.28	22.96	24.83	9.36	10.63	10.04	23.35666667	10.01
ENSMUSG00000032059	Alg9	asparagine-linked glycosylation 9 (alpha 1,2 mannosyltransferase) [Source:MGI Symbol;Acc:MGI:1924753]	4.215733037	2.075783511	4.72E-40	9.44E-39	yes	up	10.95	13.25	12.42	3.04	2.56	3.59	12.20666667	3.063333333
ENSMUSG00000022996	Wnt10b	wingless-type MMTV integration site family, member 10B [Source:MGI Symbol;Acc:MGI:108061]	18.37243026	4.19947057	4.76E-40	9.51E-39	yes	up	5.74	6.32	7.12	0.62	0.43	0.36	6.393333333	0.47
ENSMUSG00000002227	Mov10	Mov10 RISC complex RNA helicase [Source:MGI Symbol;Acc:MGI:97054]	3.07139633	1.618894688	6.26E-40	1.25E-38	yes	up	22.47	22.9	23.07	7.4	8.03	8.96	22.81333333	8.13
ENSMUSG00000038712	Mindy1	MINDY lysine 48 deubiquitinase 1 [Source:MGI Symbol;Acc:MGI:1922257]	2.263161676	1.178339652	6.79E-40	1.35E-38	yes	up	95.8	105.18	102.07	45.11	46.69	46.7	101.0166667	46.16666667
ENSMUSG00000110344	Gm45716	predicted gene 45716 [Source:MGI Symbol;Acc:MGI:5804831]	7.728507716	2.950189874	8.37E-40	1.67E-38	yes	up	11.82	13.79	11.92	1.93	2.15	1.54	12.51	1.873333333
ENSMUSG00000021965	Ska3	spindle and kinetochore associated complex subunit 3 [Source:MGI Symbol;Acc:MGI:3041235]	0.373024376	-1.422658185	8.71E-40	1.73E-38	yes	down	12.91	11.09	15.3	41.75	36.96	35.05	13.1	37.92
ENSMUSG00000042694	Stn1	STN1, CST complex subunit [Source:MGI Symbol;Acc:MGI:1915581]	2.242002895	1.164788141	8.92E-40	1.77E-38	yes	up	85.66	91.45	86.89	29.35	30.05	31.24	88	30.21333333
ENSMUSG00000046157	Tmem229b	transmembrane protein 229B [Source:MGI Symbol;Acc:MGI:2444389]	17.82577481	4.155892881	1.01E-39	1.99E-38	yes	up	6.75	5.22	3.4	0.55	0.4	0.3	5.123333333	0.416666667
ENSMUSG00000061288	Taok3	TAO kinase 3 [Source:MGI Symbol;Acc:MGI:3041177]	0.410228477	-1.285500451	1.05E-39	2.08E-38	yes	down	7.67	8.01	7.72	20.93	20.19	22.62	7.8	21.24666667
ENSMUSG00000083307	AA414768	expressed sequence AA414768 [Source:MGI Symbol;Acc:MGI:3035137]	4.634952984	2.212554704	1.16E-39	2.29E-38	yes	up	28.54	23.75	26.05	7.29	5.77	5.03	26.11333333	6.03
ENSMUSG00000046798	Cldn12	claudin 12 [Source:MGI Symbol;Acc:MGI:1929288]	2.041862802	1.029885931	1.16E-39	2.30E-38	yes	up	92.91	73.65	96.41	49.58	44.94	46.03	87.65666667	46.85
ENSMUSG00000000881	Dlg3	discs large MAGUK scaffold protein 3 [Source:MGI Symbol;Acc:MGI:1888986]	2.78532306	1.477844671	1.19E-39	2.35E-38	yes	up	14.57	14.09	15.04	6.24	5.59	5.57	14.56666667	5.8
ENSMUSG00000039153	Runx2	runt related transcription factor 2 [Source:MGI Symbol;Acc:MGI:99829]	2.973867993	1.572340609	1.26E-39	2.48E-38	yes	up	17.04	12.73	19.5	7.41	6.08	5.24	16.42333333	6.243333333
ENSMUSG00000027784	Ppm1l	protein phosphatase 1 (formerly 2C)-like [Source:MGI Symbol;Acc:MGI:2139740]	0.398057471	-1.328951354	1.95E-39	3.84E-38	yes	down	6.11	4.67	5.73	14.47	15.19	14.8	5.503333333	14.82
ENSMUSG00000003680	Taf6l	TATA-box binding protein associated factor 6 like [Source:MGI Symbol;Acc:MGI:2444957]	0.264360419	-1.919421909	2.04E-39	4.02E-38	yes	down	5.91	5.42	4.92	18.93	23.24	23.72	5.416666667	21.96333333
ENSMUSG00000016757	Ttll12	tubulin tyrosine ligase-like family, member 12 [Source:MGI Symbol;Acc:MGI:3039573]	0.475453321	-1.072624389	2.47E-39	4.86E-38	yes	down	27.46	29.76	28.36	65.33	62.71	67.09	28.52666667	65.04333333
ENSMUSG00000031838	Ifi30	interferon gamma inducible protein 30 [Source:MGI Symbol;Acc:MGI:2137648]	0.392937573	-1.347627968	2.71E-39	5.31E-38	yes	down	52.26	60.72	55.05	147.46	156.01	166.42	56.01	156.63
ENSMUSG00000024906	Mus81	MUS81 structure-specific endonuclease subunit [Source:MGI Symbol;Acc:MGI:1918961]	0.326715919	-1.613891344	2.87E-39	5.63E-38	yes	down	9.46	9.88	8.36	29.48	32.05	37.44	9.233333333	32.99
ENSMUSG00000027284	Cdan1	congenital dyserythropoietic anemia, type I (human) [Source:MGI Symbol;Acc:MGI:1916218]	0.412377247	-1.277963362	2.88E-39	5.64E-38	yes	down	5.13	5.48	5.46	13.25	13.62	13.18	5.356666667	13.35
ENSMUSG00000028494	Plin2	perilipin 2 [Source:MGI Symbol;Acc:MGI:87920]	2.46277623	1.300285549	3.08E-39	6.02E-38	yes	up	116	134.65	118.72	52.64	56.42	57.66	123.1233333	55.57333333
ENSMUSG00000107350	Gm19610	predicted gene, 19610 [Source:MGI Symbol;Acc:MGI:5011795]	6.958769615	2.798832245	3.43E-39	6.71E-38	yes	up	10.59	10.94	12.53	1.7	1.09	1.55	11.35333333	1.446666667
ENSMUSG00000032657	Fam189b	family with sequence similarity 189, member B [Source:MGI Symbol;Acc:MGI:1915771]	2.460110943	1.298723378	3.48E-39	6.80E-38	yes	up	32.95	35.77	36.93	18.22	14.31	18.05	35.21666667	16.86
ENSMUSG00000019433	Gipc1	GIPC PDZ domain containing family, member 1 [Source:MGI Symbol;Acc:MGI:1926252]	0.418301714	-1.257384185	3.72E-39	7.25E-38	yes	down	58.42	60.56	57.45	164.15	160.44	137.7	58.81	154.0966667
ENSMUSG00000022241	Tars	threonyl-tRNA synthetase [Source:MGI Symbol;Acc:MGI:106314]	2.231769772	1.158188207	3.76E-39	7.31E-38	yes	up	65.93	66.33	68.59	31.29	28.8	36.17	66.95	32.08666667
ENSMUSG00000021732	Fgf10	fibroblast growth factor 10 [Source:MGI Symbol;Acc:MGI:1099809]	17.91142985	4.162808606	3.92E-39	7.63E-38	yes	up	3.59	2.9	3.38	0.24	0.17	0.19	3.29	0.2
ENSMUSG00000006732	Mettl1	methyltransferase like 1 [Source:MGI Symbol;Acc:MGI:1339986]	4.671089828	2.223759189	4.36E-39	8.47E-38	yes	up	15.89	17.88	14.29	3.93	4.28	4.18	16.02	4.13
ENSMUSG00000071847	Apcdd1	adenomatosis polyposis coli down-regulated 1 [Source:MGI Symbol;Acc:MGI:3513977]	2.370990469	1.245489863	4.38E-39	8.50E-38	yes	up	21.09	21.15	22.51	10.05	9.36	10.47	21.58333333	9.96
ENSMUSG00000057897	Camk2b	calcium/calmodulin-dependent protein kinase II, beta [Source:MGI Symbol;Acc:MGI:88257]	22.1543366	4.469517222	4.39E-39	8.51E-38	yes	up	14.82	11.94	11.05	0.15	1.29	1.2	12.60333333	0.88
ENSMUSG00000046768	Rhoj	ras homolog family member J [Source:MGI Symbol;Acc:MGI:1931551]	13.66398404	3.77230629	4.49E-39	8.69E-38	yes	up	6.95	6.34	5.8	0.65	1.14	0.34	6.363333333	0.71
ENSMUSG00000024349	Sting1	stimulator of interferon response cGAMP interactor 1 [Source:MGI Symbol;Acc:MGI:1919762]	2.645386641	1.403478597	4.49E-39	8.69E-38	yes	up	36.29	41.55	40.7	16.05	15.08	21.61	39.51333333	17.58
ENSMUSG00000031388	Naa10	N(alpha)-acetyltransferase 10, NatA catalytic subunit [Source:MGI Symbol;Acc:MGI:1915255]	3.236745486	1.694543927	4.67E-39	9.04E-38	yes	up	93.48	115.91	93.18	34.04	35.24	35.24	100.8566667	34.84
ENSMUSG00000023994	Nfya	nuclear transcription factor-Y alpha [Source:MGI Symbol;Acc:MGI:97316]	0.484661554	-1.04495045	6.03E-39	1.17E-37	yes	down	29.37	23.97	31.35	58.47	57.06	66.29	28.23	60.60666667
ENSMUSG00000036752	Tubb4b	tubulin, beta 4B class IVB [Source:MGI Symbol;Acc:MGI:1915472]	0.490903397	-1.026488945	6.18E-39	1.19E-37	yes	down	366.49	392.44	372.89	815.51	820.38	909.59	377.2733333	848.4933333
ENSMUSG00000009905	Kdsr	3-ketodihydrosphingosine reductase [Source:MGI Symbol;Acc:MGI:1918000]	0.495111308	-1.014175194	6.48E-39	1.25E-37	yes	down	15.23	12.29	18.69	54.98	46.31	35.74	15.40333333	45.67666667
ENSMUSG00000035678	Tnfsf9	tumor necrosis factor (ligand) superfamily, member 9 [Source:MGI Symbol;Acc:MGI:1101058]	3.73471006	1.900996246	6.56E-39	1.26E-37	yes	up	30.7	28.47	31.27	7.75	9.56	7.66	30.14666667	8.323333333
ENSMUSG00000090100	Ttbk2	tau tubulin kinase 2 [Source:MGI Symbol;Acc:MGI:2155779]	0.368954826	-1.438483909	6.61E-39	1.27E-37	yes	down	2.15	1.79	2.23	6.03	6.54	6.56	2.056666667	6.376666667
ENSMUSG00000034908	Sidt2	SID1 transmembrane family, member 2 [Source:MGI Symbol;Acc:MGI:2446134]	0.488468765	-1.033661781	6.64E-39	1.28E-37	yes	down	18.01	16.34	16.17	37.45	37.8	44.13	16.84	39.79333333
ENSMUSG00000036097	Slf2	SMC5-SMC6 complex localization factor 2 [Source:MGI Symbol;Acc:MGI:1924968]	0.437111376	-1.193927171	7.17E-39	1.38E-37	yes	down	13.71	10.94	14.6	32.27	32.26	33.09	13.08333333	32.54
ENSMUSG00000028249	Sdcbp	syndecan binding protein [Source:MGI Symbol;Acc:MGI:1337026]	0.432608642	-1.208865608	7.60E-39	1.46E-37	yes	down	85.15	66.44	82.77	195.55	197.25	216.45	78.12	203.0833333
ENSMUSG00000039195	Bbln	bublin coiled coil protein [Source:MGI Symbol;Acc:MGI:1920987]	0.17982668	-2.475321009	7.94E-39	1.52E-37	yes	down	9.72	10.93	13.13	76.4	81.04	60.49	11.26	72.64333333
ENSMUSG00000002105	Slc39a13	solute carrier family 39 (metal ion transporter), member 13 [Source:MGI Symbol;Acc:MGI:1915677]	2.417963289	1.273792341	9.32E-39	1.78E-37	yes	up	42.64	50.1	48.27	20.91	18.45	19.73	47.00333333	19.69666667
ENSMUSG00000037936	Scarb1	scavenger receptor class B, member 1 [Source:MGI Symbol;Acc:MGI:893578]	2.287707772	1.193902777	9.53E-39	1.82E-37	yes	up	55	60.57	55.12	26.76	28.69	26.04	56.89666667	27.16333333
ENSMUSG00000028158	Mttp	microsomal triglyceride transfer protein [Source:MGI Symbol;Acc:MGI:106926]	3.449476611	1.786377478	9.95E-39	1.90E-37	yes	up	11.3	9	10.91	3.93	2.96	3.7	10.40333333	3.53
ENSMUSG00000031963	Bmper	BMP-binding endothelial regulator [Source:MGI Symbol;Acc:MGI:1920480]	7.050585729	2.817743115	1.07E-38	2.04E-37	yes	up	10.79	9.32	10.87	0.75	1.38	1.33	10.32666667	1.153333333
ENSMUSG00000036197	Gxylt1	glucoside xylosyltransferase 1 [Source:MGI Symbol;Acc:MGI:2684933]	0.431606053	-1.212212996	1.10E-38	2.09E-37	yes	down	15.03	12.13	14.69	37.02	37.91	36.49	13.95	37.14
ENSMUSG00000025235	Bbs4	Bardet-Biedl syndrome 4 (human) [Source:MGI Symbol;Acc:MGI:2143311]	0.293404207	-1.769038536	1.16E-38	2.21E-37	yes	down	3.86	3.75	4.6	14.56	13.76	15.27	4.07	14.53
ENSMUSG00000019699	Akt3	thymoma viral proto-oncogene 3 [Source:MGI Symbol;Acc:MGI:1345147]	2.18021556	1.124470783	1.54E-38	2.94E-37	yes	up	26.63	24.28	26.98	19.46	14.88	15.61	25.96333333	16.65
ENSMUSG00000002741	Ykt6	YKT6 v-SNARE homolog (S. cerevisiae) [Source:MGI Symbol;Acc:MGI:1927550]	0.490859084	-1.026619179	2.06E-38	3.90E-37	yes	down	28.77	29.22	28.98	63.23	62.44	60.77	28.99	62.14666667
ENSMUSG00000063801	Ap3s2	adaptor-related protein complex 3, sigma 2 subunit [Source:MGI Symbol;Acc:MGI:1337060]	0.438949246	-1.187873959	2.17E-38	4.12E-37	yes	down	6.55	6.76	6.34	16.44	16.17	15.81	6.55	16.14
ENSMUSG00000027194	Ttc17	tetratricopeptide repeat domain 17 [Source:MGI Symbol;Acc:MGI:1921819]	0.428594409	-1.222315064	2.19E-38	4.14E-37	yes	down	11.15	11.37	11.68	27.44	25.67	29.33	11.4	27.48
ENSMUSG00000037921	Ddx60	DExD/H box helicase 60 [Source:MGI Symbol;Acc:MGI:2384570]	8.073704805	3.013230839	2.43E-38	4.60E-37	yes	up	3.09	2.23	3	0.54	0.42	0.32	2.773333333	0.426666667
ENSMUSG00000006731	B4galnt1	beta-1,4-N-acetyl-galactosaminyl transferase 1 [Source:MGI Symbol;Acc:MGI:1342057]	2.594962455	1.375713665	2.66E-38	5.02E-37	yes	up	36.53	40.34	36.73	16.99	16.18	15.43	37.86666667	16.2
ENSMUSG00000039828	Wdr70	WD repeat domain 70 [Source:MGI Symbol;Acc:MGI:1921020]	0.40420461	-1.30684232	3.21E-38	6.06E-37	yes	down	21.05	22.62	22.18	53.09	59.45	54.79	21.95	55.77666667
ENSMUSG00000031558	Slit2	slit guidance ligand 2 [Source:MGI Symbol;Acc:MGI:1315205]	2.141662455	1.098731117	3.41E-38	6.43E-37	yes	up	47.78	39.26	50.85	23.27	22.68	25.53	45.96333333	23.82666667
ENSMUSG00000018965	Ywhah	tyrosine 3-monooxygenase/tryptophan 5-monooxygenase activation protein, eta polypeptide [Source:MGI Symbol;Acc:MGI:109194]	2.094025521	1.066279025	3.42E-38	6.44E-37	yes	up	207.06	216.61	208.99	114.34	114.9	101.21	210.8866667	110.15
ENSMUSG00000095123	Gm21781	predicted gene, 21781 [Source:MGI Symbol;Acc:MGI:5433945]	0.379447071	-1.398029437	3.56E-38	6.70E-37	yes	down	4.26	4.33	4.42	12.04	12.01	13.02	4.336666667	12.35666667
ENSMUSG00000013539	Tango2	transport and golgi organization 2 [Source:MGI Symbol;Acc:MGI:101825]	0.333818296	-1.582865068	4.13E-38	7.77E-37	yes	down	13.58	16.02	13.14	47.14	41.88	45.16	14.24666667	44.72666667
ENSMUSG00000015653	Steap2	six transmembrane epithelial antigen of prostate 2 [Source:MGI Symbol;Acc:MGI:1921301]	2.679457698	1.421941039	4.15E-38	7.79E-37	yes	up	81.8	59.12	82.65	34.78	35.73	35.09	74.52333333	35.2
ENSMUSG00000034216	Vps18	VPS18 CORVET/HOPS core subunit [Source:MGI Symbol;Acc:MGI:2443626]	0.378291376	-1.402430206	4.96E-38	9.30E-37	yes	down	6.45	6.85	6.34	18.09	18.2	20.05	6.546666667	18.78
ENSMUSG00000038151	Prdm1	PR domain containing 1, with ZNF domain [Source:MGI Symbol;Acc:MGI:99655]	12.32711142	3.623762871	5.06E-38	9.48E-37	yes	up	3.44	3.03	4.08	0.22	0.21	0.47	3.516666667	0.3
ENSMUSG00000022216	Psme1	proteasome (prosome, macropain) activator subunit 1 (PA28 alpha) [Source:MGI Symbol;Acc:MGI:1096367]	2.844224796	1.508035494	6.47E-38	1.21E-36	yes	up	164.97	186.17	164.01	58.38	69.37	75.49	171.7166667	67.74666667
ENSMUSG00000027809	Etfdh	electron transferring flavoprotein, dehydrogenase [Source:MGI Symbol;Acc:MGI:106100]	0.475025347	-1.073923599	6.47E-38	1.21E-36	yes	down	26.64	26.54	29.34	60.48	61.7	66.1	27.50666667	62.76
ENSMUSG00000062783	Csprs	component of Sp100-rs [Source:NCBI gene (formerly Entrezgene);Acc:114564]	7.740400615	2.952408237	6.87E-38	1.28E-36	yes	up	10.87	8.81	10.52	2.16	0.68	1.59	10.06666667	1.476666667
ENSMUSG00000038271	Iffo1	intermediate filament family orphan 1 [Source:MGI Symbol;Acc:MGI:2444516]	0.349797446	-1.515408339	7.22E-38	1.35E-36	yes	down	5.93	7.63	7.87	24.16	21.79	20.74	7.143333333	22.23
ENSMUSG00000026411	Tmem9	transmembrane protein 9 [Source:MGI Symbol;Acc:MGI:1913491]	3.093973637	1.629460904	7.69E-38	1.43E-36	yes	up	32.04	33.17	30.87	10.09	11.57	12.41	32.02666667	11.35666667
ENSMUSG00000029468	P2rx7	purinergic receptor P2X, ligand-gated ion channel, 7 [Source:MGI Symbol;Acc:MGI:1339957]	3.363860274	1.750117781	9.43E-38	1.76E-36	yes	up	8.65	14.03	13.04	3.31	5.25	3.19	11.90666667	3.916666667
ENSMUSG00000027465	Tbc1d20	TBC1 domain family, member 20 [Source:MGI Symbol;Acc:MGI:1914481]	0.457775772	-1.127286984	1.14E-37	2.12E-36	yes	down	22.05	25.1	23.87	56.71	55.66	54.01	23.67333333	55.46
ENSMUSG00000020325	Fstl3	follistatin-like 3 [Source:MGI Symbol;Acc:MGI:1890391]	2.617232052	1.388041844	1.26E-37	2.33E-36	yes	up	37.79	37.26	39.27	15.34	15.43	13.55	38.10666667	14.77333333
ENSMUSG00000031667	Aktip	AKT interacting protein [Source:MGI Symbol;Acc:MGI:3693832]	0.459464014	-1.121976223	1.29E-37	2.40E-36	yes	down	29.58	29.57	33.28	80.99	77.54	74.69	30.81	77.74
ENSMUSG00000026278	Bok	BCL2-related ovarian killer [Source:MGI Symbol;Acc:MGI:1858494]	4.298954457	2.103985827	1.35E-37	2.50E-36	yes	up	36.69	44.49	39.38	13.85	10.14	11.07	40.18666667	11.68666667
ENSMUSG00000047945	Marcksl1	MARCKS-like 1 [Source:MGI Symbol;Acc:MGI:97143]	0.399452338	-1.323904721	1.36E-37	2.52E-36	yes	down	24.07	28.62	27.32	75.14	73.21	70.93	26.67	73.09333333
ENSMUSG00000042115	Klhdc8a	kelch domain containing 8A [Source:MGI Symbol;Acc:MGI:2442630]	3.128634181	1.64553298	1.38E-37	2.54E-36	yes	up	11.84	12.15	11	3.61	4.36	4.15	11.66333333	4.04
ENSMUSG00000028669	Pithd1	PITH (C-terminal proteasome-interacting domain of thioredoxin-like) domain containing 1 [Source:MGI Symbol;Acc:MGI:1913443]	0.304937007	-1.71341685	1.49E-37	2.74E-36	yes	down	14.17	17.93	12.68	53.71	54.83	50.43	14.92666667	52.99
ENSMUSG00000027379	Bub1	BUB1, mitotic checkpoint serine/threonine kinase [Source:MGI Symbol;Acc:MGI:1100510]	0.451497842	-1.147209003	1.56E-37	2.88E-36	yes	down	25.75	21.49	26.97	55.38	57.64	62.99	24.73666667	58.67
ENSMUSG00000040433	Zbtb38	zinc finger and BTB domain containing 38 [Source:MGI Symbol;Acc:MGI:2442866]	2.473731964	1.306689189	1.62E-37	2.97E-36	yes	up	16.64	13.31	16.82	6.93	6.19	6.74	15.59	6.62
ENSMUSG00000028073	Pear1	platelet endothelial aggregation receptor 1 [Source:MGI Symbol;Acc:MGI:1920432]	2.003517536	1.002535137	1.75E-37	3.22E-36	yes	up	62.28	66.46	76.43	36.53	39.76	40.65	68.39	38.98
ENSMUSG00000085586	Gm11613	predicted gene 11613 [Source:MGI Symbol;Acc:MGI:3651819]	0.243886638	-2.035717379	1.82E-37	3.35E-36	yes	down	2.28	2.5	2.42	10.45	10.1	11.59	2.4	10.71333333
ENSMUSG00000107283	Mpv17	MpV17 mitochondrial inner membrane protein [Source:MGI Symbol;Acc:MGI:97138]	0.407724299	-1.294334157	1.91E-37	3.50E-36	yes	down	33.67	27.92	35.57	81.04	91.48	101	32.38666667	91.17333333
ENSMUSG00000021327	Zkscan3	zinc finger with KRAB and SCAN domains 3 [Source:MGI Symbol;Acc:MGI:1919989]	0.390010925	-1.358413559	2.13E-37	3.91E-36	yes	down	14.85	11.34	16.31	34.12	34.79	34.08	14.16666667	34.33
ENSMUSG00000060639	H4c9	H4 clustered histone 9 [Source:MGI Symbol;Acc:MGI:2448432]	0.207459645	-2.269097366	2.24E-37	4.10E-36	yes	down	26.82	22.05	26.54	144.43	160.78	102.98	25.13666667	136.0633333
ENSMUSG00000031242	2610002M06Rik	RIKEN cDNA 2610002M06 gene [Source:MGI Symbol;Acc:MGI:1914278]	3.201655103	1.678817903	2.47E-37	4.51E-36	yes	up	8.53	6.87	8.3	3.42	3.61	2.62	7.9	3.216666667
ENSMUSG00000020262	Adarb1	adenosine deaminase, RNA-specific, B1 [Source:MGI Symbol;Acc:MGI:891999]	0.233336931	-2.09951343	2.49E-37	4.55E-36	yes	down	0.89	0.8	0.87	4.08	4.33	4.57	0.853333333	4.326666667
ENSMUSG00000042428	Mgat3	mannoside acetylglucosaminyltransferase 3 [Source:MGI Symbol;Acc:MGI:104532]	3.055942373	1.611617338	2.57E-37	4.70E-36	yes	up	10.02	8.4	10.17	3.08	3.41	3.5	9.53	3.33
ENSMUSG00000001054	Rmnd5b	required for meiotic nuclear division 5 homolog B [Source:MGI Symbol;Acc:MGI:1913339]	0.317501802	-1.655163316	2.62E-37	4.78E-36	yes	down	11.58	10.08	11.33	39.21	35.28	31.08	10.99666667	35.19
ENSMUSG00000042408	Zmym6	zinc finger, MYM-type 6 [Source:MGI Symbol;Acc:MGI:106505]	0.329985092	-1.599527246	2.71E-37	4.93E-36	yes	down	7.84	6.01	8.32	24.18	24.83	27.72	7.39	25.57666667
ENSMUSG00000028854	Slc9a1	solute carrier family 9 (sodium/hydrogen exchanger), member 1 [Source:MGI Symbol;Acc:MGI:102462]	0.443127849	-1.174205098	2.80E-37	5.09E-36	yes	down	12.7	12.77	14.95	31.66	29.95	34.66	13.47333333	32.09
ENSMUSG00000051378	Kif18b	kinesin family member 18B [Source:MGI Symbol;Acc:MGI:2446979]	0.491826722	-1.023777972	2.84E-37	5.16E-36	yes	down	19.09	18.93	20.6	41.34	43.15	44.04	19.54	42.84333333
ENSMUSG00000026470	Stx6	syntaxin 6 [Source:MGI Symbol;Acc:MGI:1926235]	0.462676276	-1.111924969	3.30E-37	5.98E-36	yes	down	14.38	13.78	13.54	36.43	37.44	26.53	13.9	33.46666667
ENSMUSG00000053007	Creb5	cAMP responsive element binding protein 5 [Source:MGI Symbol;Acc:MGI:2443973]	10.2907314	3.363273618	3.33E-37	6.03E-36	yes	up	2.18	1.66	1.97	0.24	0.2	0.17	1.936666667	0.203333333
ENSMUSG00000078853	Igtp	interferon gamma induced GTPase [Source:MGI Symbol;Acc:MGI:107729]	12.0056538	3.585642067	3.50E-37	6.34E-36	yes	up	7.31	8.05	8.82	0.83	0.48	1.02	8.06	0.776666667
ENSMUSG00000035775	Krt20	keratin 20 [Source:MGI Symbol;Acc:MGI:1914059]	2.162341989	1.112594713	3.52E-37	6.37E-36	yes	up	95.79	103.22	96.67	48.29	48.64	52.45	98.56	49.79333333
ENSMUSG00000118607	Gm7592	predicted gene 7592 [Source:MGI Symbol;Acc:MGI:3644077]	7.270214273	2.861997885	3.97E-37	7.18E-36	yes	up	11.5	7.85	15.35	1.51	1.13	1.95	11.56666667	1.53
ENSMUSG00000017144	Rnd3	Rho family GTPase 3 [Source:MGI Symbol;Acc:MGI:1921444]	5.103976698	2.351621743	4.08E-37	7.36E-36	yes	up	14.52	10.94	14.77	2.13	3.28	3.14	13.41	2.85
ENSMUSG00000004207	Psap	prosaposin [Source:MGI Symbol;Acc:MGI:97783]	0.497377117	-1.007587959	4.16E-37	7.50E-36	yes	down	247.13	270.15	248.74	554.53	538.51	582.6	255.34	558.5466667
ENSMUSG00000031538	Plat	plasminogen activator, tissue [Source:MGI Symbol;Acc:MGI:97610]	0.34827686	-1.521693475	4.88E-37	8.78E-36	yes	down	5.99	5.82	5.97	18.51	17.94	19.71	5.926666667	18.72
ENSMUSG00000034066	Farp2	FERM, RhoGEF and pleckstrin domain protein 2 [Source:MGI Symbol;Acc:MGI:2385126]	0.307273246	-1.702405938	5.00E-37	8.99E-36	yes	down	5.19	3.7	5.61	15.78	16.04	17.01	4.833333333	16.27666667
ENSMUSG00000043683	Fem1a	fem 1 homolog a [Source:MGI Symbol;Acc:MGI:1335089]	0.444905857	-1.168428003	5.43E-37	9.77E-36	yes	down	6.94	6.33	6.51	16.76	16.53	14.78	6.593333333	16.02333333
ENSMUSG00000025026	Add3	adducin 3 (gamma) [Source:MGI Symbol;Acc:MGI:1351615]	0.410337465	-1.285117211	5.60E-37	1.00E-35	yes	down	12.61	9.51	10.64	29.81	26.48	27.38	10.92	27.89
ENSMUSG00000039990	Edrf1	erythroid differentiation regulatory factor 1 [Source:MGI Symbol;Acc:MGI:1919831]	0.41327682	-1.274819646	5.60E-37	1.00E-35	yes	down	11.18	9.86	10.12	25.85	27.81	27.78	10.38666667	27.14666667
ENSMUSG00000099881	2810013P06Rik	RIKEN cDNA 2810013P06 gene [Source:MGI Symbol;Acc:MGI:1914456]	0.22239568	-2.168799331	6.20E-37	1.11E-35	yes	down	3.52	2.37	3.04	14.61	15.43	13.72	2.976666667	14.58666667
ENSMUSG00000038527	C1rl	complement component 1, r subcomponent-like [Source:MGI Symbol;Acc:MGI:2660692]	6.702281213	2.74465222	6.51E-37	1.17E-35	yes	up	6.4	6.78	6.78	0.79	1.09	1.36	6.653333333	1.08
ENSMUSG00000007659	Bcl2l1	BCL2-like 1 [Source:MGI Symbol;Acc:MGI:88139]	2.935635097	1.55367265	6.66E-37	1.19E-35	yes	up	77.86	93.93	85.11	28.31	30.38	37.99	85.63333333	32.22666667
ENSMUSG00000027634	Ndrg3	N-myc downstream regulated gene 3 [Source:MGI Symbol;Acc:MGI:1352499]	0.456551975	-1.131148985	6.73E-37	1.20E-35	yes	down	23.15	24.8	23.79	57.06	54.35	60.53	23.91333333	57.31333333
ENSMUSG00000032815	Fanca	Fanconi anemia, complementation group A [Source:MGI Symbol;Acc:MGI:1341823]	0.376168959	-1.410547291	7.21E-37	1.29E-35	yes	down	10.59	14.14	14.16	32.53	37.11	35.02	12.96333333	34.88666667
ENSMUSG00000021830	Txndc16	thioredoxin domain containing 16 [Source:MGI Symbol;Acc:MGI:1917811]	0.328493848	-1.606061745	7.25E-37	1.29E-35	yes	down	9.11	4.13	4.93	16.6	17.63	17.14	6.056666667	17.12333333
ENSMUSG00000054008	Ndst1	N-deacetylase/N-sulfotransferase (heparan glucosaminyl) 1 [Source:MGI Symbol;Acc:MGI:104719]	2.048675719	1.034691641	7.80E-37	1.39E-35	yes	up	19.01	18.4	18.47	10.19	10.01	10.01	18.62666667	10.07
ENSMUSG00000039810	Zc3h10	zinc finger CCCH type containing 10 [Source:MGI Symbol;Acc:MGI:2143670]	0.405159824	-1.303436972	8.30E-37	1.48E-35	yes	down	8.27	8.64	9	20.26	23.65	18.78	8.636666667	20.89666667
ENSMUSG00000090136	Gm10177	predicted gene 10177 [Source:MGI Symbol;Acc:MGI:3704330]	2.526434478	1.337102765	9.07E-37	1.61E-35	yes	up	351.94	372.88	355.59	164.77	167.62	182.01	360.1366667	171.4666667
ENSMUSG00000026832	Cytip	cytohesin 1 interacting protein [Source:MGI Symbol;Acc:MGI:2183535]	324.1982498	8.340732492	1.15E-36	2.05E-35	yes	up	23.27	19.27	28.05	0.22	0	0.35	23.53	0.19
ENSMUSG00000068874	Selenbp1	selenium binding protein 1 [Source:MGI Symbol;Acc:MGI:96825]	9.464036976	3.24245571	1.20E-36	2.13E-35	yes	up	8.78	8.58	9.53	0.86	1.16	1.05	8.963333333	1.023333333
ENSMUSG00000039615	Stub1	STIP1 homology and U-Box containing protein 1 [Source:MGI Symbol;Acc:MGI:1891731]	0.346915091	-1.527345494	1.42E-36	2.51E-35	yes	down	119.31	150.09	126.7	429.82	426.85	364.21	132.0333333	406.96
ENSMUSG00000038733	Wdr26	WD repeat domain 26 [Source:MGI Symbol;Acc:MGI:1923825]	0.432840056	-1.20809408	1.53E-36	2.70E-35	yes	down	29.61	22.78	30.08	71.51	71.67	70.67	27.49	71.28333333
ENSMUSG00000042751	Nmnat2	nicotinamide nucleotide adenylyltransferase 2 [Source:MGI Symbol;Acc:MGI:2444155]	11.09166435	3.471403959	1.77E-36	3.13E-35	yes	up	4.01	4.31	4.02	0.4	0.91	0.64	4.113333333	0.65
ENSMUSG00000023074	Mospd1	motile sperm domain containing 1 [Source:MGI Symbol;Acc:MGI:1917630]	0.219633928	-2.186827165	2.21E-36	3.91E-35	yes	down	2.51	2.59	3.36	14	13.31	14.52	2.82	13.94333333
ENSMUSG00000026958	Dpp7	dipeptidylpeptidase 7 [Source:MGI Symbol;Acc:MGI:1933213]	0.232307578	-2.10589188	3.22E-36	5.67E-35	yes	down	3.51	2.35	2.24	12.78	12.01	11.83	2.7	12.20666667
ENSMUSG00000052310	Slc39a1	solute carrier family 39 (zinc transporter), member 1 [Source:MGI Symbol;Acc:MGI:1353474]	2.152444471	1.105976019	3.33E-36	5.86E-35	yes	up	86.3	91.02	89.05	41.93	43.99	48.23	88.79	44.71666667
ENSMUSG00000104063	Pcdhgb7	protocadherin gamma subfamily B, 7 [Source:MGI Symbol;Acc:MGI:1935199]	11.16487124	3.480894708	3.36E-36	5.90E-35	yes	up	3	2.8	2.97	0.17	0.35	0.31	2.923333333	0.276666667
ENSMUSG00000039183	Nubp2	nucleotide binding protein 2 [Source:MGI Symbol;Acc:MGI:1347072]	0.456371835	-1.131718335	3.48E-36	6.11E-35	yes	down	32.97	31.61	31.69	76.29	79.18	83.89	32.09	79.78666667
ENSMUSG00000028497	Hacd4	3-hydroxyacyl-CoA dehydratase 4 [Source:MGI Symbol;Acc:MGI:1914025]	30.10011203	4.911696952	4.13E-36	7.24E-35	yes	up	4.01	3.39	3.63	0.13	0.21	0.13	3.676666667	0.156666667
ENSMUSG00000028957	Per3	period circadian clock 3 [Source:MGI Symbol;Acc:MGI:1277134]	2.442236965	1.288203189	4.27E-36	7.48E-35	yes	up	13.49	14.65	15.24	6.48	6.03	6.55	14.46	6.353333333
ENSMUSG00000039405	Prss23	protease, serine 23 [Source:MGI Symbol;Acc:MGI:1923703]	36.67649967	5.196784053	4.30E-36	7.54E-35	yes	up	16.07	10.86	16.65	0.71	0.23	0.66	14.52666667	0.533333333
ENSMUSG00000027834	Serpini1	serine (or cysteine) peptidase inhibitor, clade I, member 1 [Source:MGI Symbol;Acc:MGI:1194506]	0.052889571	-4.240872922	4.54E-36	7.94E-35	yes	down	0.14	0.2	0.12	2.81	3.1	3.51	0.153333333	3.14
ENSMUSG00000049553	Polr1a	polymerase (RNA) I polypeptide A [Source:MGI Symbol;Acc:MGI:1096397]	2.217326283	1.148821081	4.65E-36	8.12E-35	yes	up	32.66	35.81	32.87	15.57	15.17	16.74	33.78	15.82666667
ENSMUSG00000040428	Plekha4	pleckstrin homology domain containing, family A (phosphoinositide binding specific) member 4 [Source:MGI Symbol;Acc:MGI:1916467]	5.551970926	2.473000013	5.40E-36	9.43E-35	yes	up	7.63	7.89	8	2.2	1.62	2	7.84	1.94
ENSMUSG00000035547	Capn5	calpain 5 [Source:MGI Symbol;Acc:MGI:1100859]	2.903380496	1.537733654	6.41E-36	1.12E-34	yes	up	17.9	20.68	19.79	6.85	6.76	7.57	19.45666667	7.06
ENSMUSG00000021023	Prorp	protein only RNase P catalytic subunit [Source:MGI Symbol;Acc:MGI:1913382]	5.823335753	2.541845802	6.90E-36	1.20E-34	yes	up	9.8	9.85	9.93	2.93	1.71	1.8	9.86	2.146666667
ENSMUSG00000026308	Klhl30	kelch-like 30 [Source:MGI Symbol;Acc:MGI:1918038]	76.89023337	6.264728453	7.03E-36	1.22E-34	yes	up	5.09	6.53	5.31	0.05	0.07	0.13	5.643333333	0.083333333
ENSMUSG00000019818	Cd164	CD164 antigen [Source:MGI Symbol;Acc:MGI:1859568]	0.462070988	-1.113813586	7.05E-36	1.23E-34	yes	down	48.73	38.76	46.18	103.82	110.52	100.12	44.55666667	104.82
ENSMUSG00000000308	Ckmt1	creatine kinase, mitochondrial 1, ubiquitous [Source:MGI Symbol;Acc:MGI:99441]	40.41038189	5.336654081	8.39E-36	1.46E-34	yes	up	9.24	12.64	10.49	0.21	0.15	0.52	10.79	0.293333333
ENSMUSG00000096956	Snhg18	small nucleolar RNA host gene 18 [Source:MGI Symbol;Acc:MGI:1914085]	3.907657909	1.966304174	8.80E-36	1.53E-34	yes	up	19.18	21.38	21.37	5.6	6.25	5.51	20.64333333	5.786666667
ENSMUSG00000040904	Gm21988	predicted gene 21988 [Source:MGI Symbol;Acc:MGI:5439457]	0.253224106	-1.981513345	1.18E-35	2.04E-34	yes	down	3.96	4.18	4.33	16.53	18.45	17.7	4.156666667	17.56
ENSMUSG00000044345	Marveld1	MARVEL (membrane-associating) domain containing 1 [Source:MGI Symbol;Acc:MGI:2147570]	2.267210386	1.180918273	1.19E-35	2.07E-34	yes	up	28.83	32.36	30.88	15.1	14.71	14.3	30.69	14.70333333
ENSMUSG00000073771	Btbd19	BTB (POZ) domain containing 19 [Source:MGI Symbol;Acc:MGI:1925861]	2.863500072	1.51777964	1.28E-35	2.21E-34	yes	up	33.6	33.85	31.76	15.41	12.85	11.94	33.07	13.4
ENSMUSG00000069171	Nr2f1	nuclear receptor subfamily 2, group F, member 1 [Source:MGI Symbol;Acc:MGI:1352451]	3.826034126	1.935849742	1.29E-35	2.23E-34	yes	up	17.72	16.64	17.51	4.65	5.69	3.7	17.29	4.68
ENSMUSG00000035266	Helq	helicase, POLQ-like [Source:MGI Symbol;Acc:MGI:2176740]	0.368745334	-1.4393033	1.36E-35	2.35E-34	yes	down	9.35	6.63	8.84	23.29	20.81	24.55	8.273333333	22.88333333
ENSMUSG00000035399	Oser1	oxidative stress responsive serine rich 1 [Source:MGI Symbol;Acc:MGI:1913930]	0.434634842	-1.202124263	1.40E-35	2.41E-34	yes	down	27.93	32.28	30.42	71.55	73.57	79.62	30.21	74.91333333
ENSMUSG00000034863	Ano8	anoctamin 8 [Source:MGI Symbol;Acc:MGI:2687327]	2.534163913	1.341509843	1.47E-35	2.54E-34	yes	up	31.78	29.99	31.52	14.02	14.5	11.21	31.09666667	13.24333333
ENSMUSG00000056492	Adgrf5	adhesion G protein-coupled receptor F5 [Source:MGI Symbol;Acc:MGI:2182928]	10.02624452	3.325709418	1.53E-35	2.64E-34	yes	up	15.75	6.78	13.79	26.65	20.08	36.64	12.10666667	27.79
ENSMUSG00000030761	Myo7a	myosin VIIA [Source:MGI Symbol;Acc:MGI:104510]	5.504485117	2.460607622	1.72E-35	2.96E-34	yes	up	4.14	5.41	4.47	0.97	1.18	1.07	4.673333333	1.073333333
ENSMUSG00000005447	Pafah1b3	platelet-activating factor acetylhydrolase, isoform 1b, subunit 3 [Source:MGI Symbol;Acc:MGI:108414]	2.702238429	1.434154975	1.76E-35	3.02E-34	yes	up	116.5	137.27	121.14	49.76	49.84	52.79	124.97	50.79666667
ENSMUSG00000040850	Psme4	proteasome (prosome, macropain) activator subunit 4 [Source:MGI Symbol;Acc:MGI:2143994]	0.371202412	-1.429722009	2.16E-35	3.71E-34	yes	down	10.93	8.81	11.59	29.7	29.23	31.83	10.44333333	30.25333333
ENSMUSG00000044617	Zbtb39	zinc finger and BTB domain containing 39 [Source:MGI Symbol;Acc:MGI:2443316]	0.375517525	-1.413047856	2.30E-35	3.93E-34	yes	down	3.1	2.7	3.22	8.55	8.51	8.87	3.006666667	8.643333333
ENSMUSG00000011877	Git1	GIT ArfGAP 1 [Source:MGI Symbol;Acc:MGI:1927140]	0.438544933	-1.189203428	2.38E-35	4.07E-34	yes	down	23.63	27.08	25.84	60.12	59.56	65.48	25.51666667	61.72
ENSMUSG00000028194	Ddah1	dimethylarginine dimethylaminohydrolase 1 [Source:MGI Symbol;Acc:MGI:1916469]	2.937107477	1.554396059	2.55E-35	4.36E-34	yes	up	9.58	10.09	9.4	3.2	4.04	3.42	9.69	3.553333333
ENSMUSG00000022855	Senp2	SUMO/sentrin specific peptidase 2 [Source:MGI Symbol;Acc:MGI:1923076]	0.460716499	-1.11804883	2.62E-35	4.48E-34	yes	down	13.09	11.85	14.54	35.83	33.57	35.96	13.16	35.12
ENSMUSG00000038059	Smim3	small integral membrane protein 3 [Source:MGI Symbol;Acc:MGI:1917088]	6.910119406	2.788710641	2.76E-35	4.72E-34	yes	up	8.28	9.29	8.6	1.63	1.24	1.29	8.723333333	1.386666667
ENSMUSG00000072872	Rybp	RING1 and YY1 binding protein [Source:MGI Symbol;Acc:MGI:1929059]	0.427999893	-1.224317658	2.85E-35	4.86E-34	yes	down	15.07	11.67	15.87	33.63	36.74	36.75	14.20333333	35.70666667
ENSMUSG00000027668	Mfn1	mitofusin 1 [Source:MGI Symbol;Acc:MGI:1914664]	0.49736007	-1.007637407	2.96E-35	5.05E-34	yes	down	22.51	21.54	29.52	43.19	56.49	46.04	24.52333333	48.57333333
ENSMUSG00000043895	S1pr2	sphingosine-1-phosphate receptor 2 [Source:MGI Symbol;Acc:MGI:99569]	2.4792581	1.309908469	3.09E-35	5.26E-34	yes	up	14.86	14.09	15.86	6.62	7.05	5.97	14.93666667	6.546666667
ENSMUSG00000097328	Tnfsf12	tumor necrosis factor (ligand) superfamily, member 12 [Source:MGI Symbol;Acc:MGI:1196259]	16.01516154	4.001366445	3.35E-35	5.69E-34	yes	up	11.13	17.7	12.24	1.08	0.44	1.19	13.69	0.903333333
ENSMUSG00000033444	Specc1l	sperm antigen with calponin homology and coiled-coil domains 1-like [Source:MGI Symbol;Acc:MGI:1921642]	0.458000298	-1.126579557	3.42E-35	5.80E-34	yes	down	14.08	15.17	13.78	33.23	32.44	36.22	14.34333333	33.96333333
ENSMUSG00000025260	Hsd17b10	hydroxysteroid (17-beta) dehydrogenase 10 [Source:MGI Symbol;Acc:MGI:1333871]	2.569121887	1.361275338	3.65E-35	6.19E-34	yes	up	141.42	165.75	143.26	66.88	63.35	65.02	150.1433333	65.08333333
ENSMUSG00000030852	Tacc2	transforming, acidic coiled-coil containing protein 2 [Source:MGI Symbol;Acc:MGI:1928899]	2.457684445	1.297299693	4.11E-35	6.95E-34	yes	up	25.25	20.08	22.99	9.42	9.25	8.94	22.77333333	9.203333333
ENSMUSG00000068115	Ninl	ninein-like [Source:MGI Symbol;Acc:MGI:1925427]	0.428171759	-1.223738452	4.12E-35	6.96E-34	yes	down	7.68	8.19	10.05	25.41	20.54	26.15	8.64	24.03333333
ENSMUSG00000050014	Apol10b	apolipoprotein L 10B [Source:MGI Symbol;Acc:MGI:3043522]	19.47967854	4.283897964	5.21E-35	8.81E-34	yes	up	5.2	4.9	6.29	0.35	0.35	0.21	5.463333333	0.303333333
ENSMUSG00000111058	Gm36033	predicted gene, 36033 [Source:MGI Symbol;Acc:MGI:5595192]	3.968613164	1.988634944	5.52E-35	9.33E-34	yes	up	9.21	10.53	10.09	2.41	3.16	2.75	9.943333333	2.773333333
ENSMUSG00000018736	Ndel1	nudE neurodevelopment protein 1 like 1 [Source:MGI Symbol;Acc:MGI:1932915]	0.439631415	-1.185633614	6.84E-35	1.15E-33	yes	down	24.56	26.23	24.77	69.87	67.02	58.3	25.18666667	65.06333333
ENSMUSG00000078517	Emc1	ER membrane protein complex subunit 1 [Source:MGI Symbol;Acc:MGI:2443696]	0.375649861	-1.412539527	6.88E-35	1.16E-33	yes	down	5.65	4.66	4.21	12.08	12.46	13.2	4.84	12.58
ENSMUSG00000037104	Socs5	suppressor of cytokine signaling 5 [Source:MGI Symbol;Acc:MGI:2385459]	2.683102961	1.423902417	7.36E-35	1.24E-33	yes	up	37.74	29.74	39.47	13.76	14.65	14.7	35.65	14.37
ENSMUSG00000024338	Psmb8	proteasome (prosome, macropain) subunit, beta type 8 (large multifunctional peptidase 7) [Source:MGI Symbol;Acc:MGI:1346527]	12.61610289	3.657194426	7.38E-35	1.24E-33	yes	up	15.11	20.34	16.49	1.62	1.46	1.87	17.31333333	1.65
ENSMUSG00000062991	Nrg1	neuregulin 1 [Source:MGI Symbol;Acc:MGI:96083]	2.975260597	1.573016036	7.53E-35	1.27E-33	yes	up	28.19	20.77	28.74	11.72	11.93	10.73	25.9	11.46
ENSMUSG00000024101	Washc1	WASH complex subunit 1 [Source:MGI Symbol;Acc:MGI:1916017]	0.437472664	-1.192735223	7.85E-35	1.32E-33	yes	down	25.05	27.56	26.23	69.49	68.39	66.76	26.28	68.21333333
ENSMUSG00000030638	Sh3gl3	SH3-domain GRB2-like 3 [Source:MGI Symbol;Acc:MGI:700011]	7.867438641	2.975894022	8.12E-35	1.36E-33	yes	up	12.39	11.58	13.43	1.75	1.5	2.2	12.46666667	1.816666667
ENSMUSG00000022464	Slc38a4	solute carrier family 38, member 4 [Source:MGI Symbol;Acc:MGI:1916604]	2.307533336	1.20635149	8.31E-35	1.39E-33	yes	up	26.71	23.25	26.22	11.19	12.16	12.57	25.39333333	11.97333333
ENSMUSG00000031066	Usp11	ubiquitin specific peptidase 11 [Source:MGI Symbol;Acc:MGI:2384312]	0.447785952	-1.159118827	8.35E-35	1.40E-33	yes	down	18.73	21.13	20.9	51.27	48.47	48.76	20.25333333	49.5
ENSMUSG00000027363	Usp8	ubiquitin specific peptidase 8 [Source:MGI Symbol;Acc:MGI:1934029]	0.492685711	-1.021260463	8.35E-35	1.40E-33	yes	down	29.49	25.6	32	62.93	61.66	63.77	29.03	62.78666667
ENSMUSG00000040987	Mill2	MHC I like leukocyte 2 [Source:MGI Symbol;Acc:MGI:2179989]	24.49428491	4.614373269	9.21E-35	1.54E-33	yes	up	3.03	3.07	3.07	0.07	0.12	0.57	3.056666667	0.253333333
ENSMUSG00000017716	Birc5	baculoviral IAP repeat-containing 5 [Source:MGI Symbol;Acc:MGI:1203517]	0.483286132	-1.049050499	9.61E-35	1.61E-33	yes	down	125.67	141.56	125.46	301.43	300.8	315.94	130.8966667	306.0566667
ENSMUSG00000063077	Kif1b	kinesin family member 1B [Source:MGI Symbol;Acc:MGI:108426]	0.43542518	-1.199503257	9.95E-35	1.66E-33	yes	down	16.32	13.68	19.17	34.99	33.02	40.2	16.39	36.07
ENSMUSG00000026701	Prdx6	peroxiredoxin 6 [Source:MGI Symbol;Acc:MGI:894320]	2.095390782	1.067219326	1.07E-34	1.79E-33	yes	up	183.03	213.28	179.21	94.32	90.6	98.4	191.84	94.44
ENSMUSG00000021280	Exoc3l4	exocyst complex component 3-like 4 [Source:MGI Symbol;Acc:MGI:1921363]	6.074654771	2.602802421	1.09E-34	1.81E-33	yes	up	19.09	23.77	20.2	2.83	3.73	3.92	21.02	3.493333333
ENSMUSG00000006423	Steep1	STING1 ER exit protein 1 [Source:MGI Symbol;Acc:MGI:1924894]	0.430746087	-1.215090403	1.11E-34	1.84E-33	yes	down	12.87	11.22	13.46	30.14	29.16	36.04	12.51666667	31.78
ENSMUSG00000087143	A830082K12Rik	RIKEN cDNA A830082K12 gene [Source:MGI Symbol;Acc:MGI:2443527]	4.311768618	2.108279761	1.26E-34	2.09E-33	yes	up	21.17	21.65	27.45	3.28	5.25	2.9	23.42333333	3.81
ENSMUSG00000035671	Zswim4	zinc finger SWIM-type containing 4 [Source:MGI Symbol;Acc:MGI:2443726]	0.446989911	-1.161685828	1.28E-34	2.13E-33	yes	down	15.83	18.14	16.8	39.13	40.54	43.32	16.92333333	40.99666667
ENSMUSG00000035274	Tpbg	trophoblast glycoprotein [Source:MGI Symbol;Acc:MGI:1341264]	3.530667837	1.8199411	1.31E-34	2.18E-33	yes	up	33.85	27.69	28.99	10.25	10.84	5.56	30.17666667	8.883333333
ENSMUSG00000038417	Fig4	FIG4 phosphoinositide 5-phosphatase [Source:MGI Symbol;Acc:MGI:2143585]	0.40018536	-1.321259707	1.44E-34	2.39E-33	yes	down	8.09	7.2	8.67	20.15	22.29	22.44	7.986666667	21.62666667
ENSMUSG00000001138	Cnnm3	cyclin M3 [Source:MGI Symbol;Acc:MGI:2151055]	0.391495144	-1.35293368	1.49E-34	2.48E-33	yes	down	6.55	4.9	5.31	15.11	12.99	15.02	5.586666667	14.37333333
ENSMUSG00000039742	Fam71f1	family with sequence similarity 71, member F1 [Source:MGI Symbol;Acc:MGI:3032524]	18.86189075	4.237402396	1.51E-34	2.49E-33	yes	up	6.16	7.28	7.11	0.2	0.47	0.41	6.85	0.36
ENSMUSG00000101952	Gm10550	predicted gene 10550 [Source:MGI Symbol;Acc:MGI:3704193]	0.288069125	-1.795513051	1.57E-34	2.59E-33	yes	down	5.44	6.23	4.69	15.02	15.42	17.89	5.453333333	16.11
ENSMUSG00000032840	Spring1	SREBF pathway regulator in golgi 1 [Source:MGI Symbol;Acc:MGI:1924042]	0.350266279	-1.513475992	1.61E-34	2.65E-33	yes	down	2.55	2.59	2.8	8.68	7.56	8.26	2.646666667	8.166666667
ENSMUSG00000037098	Rab11fip3	RAB11 family interacting protein 3 (class II) [Source:MGI Symbol;Acc:MGI:2444431]	0.488058926	-1.034872753	1.65E-34	2.73E-33	yes	down	12.82	12.38	13.08	27.64	28.37	31.51	12.76	29.17333333
ENSMUSG00000026421	Csrp1	cysteine and glycine-rich protein 1 [Source:MGI Symbol;Acc:MGI:88549]	0.475330457	-1.07299725	1.66E-34	2.74E-33	yes	down	40.74	43.87	41.19	93.66	93.47	101.21	41.93333333	96.11333333
ENSMUSG00000005686	Ampd3	adenosine monophosphate deaminase 3 [Source:MGI Symbol;Acc:MGI:1096344]	6.871704076	2.780667909	1.72E-34	2.84E-33	yes	up	3.72	3.98	4.98	0.7	0.69	0.52	4.226666667	0.636666667
ENSMUSG00000063524	Eno1	enolase 1, alpha non-neuron [Source:MGI Symbol;Acc:MGI:95393]	2.895090603	1.533608499	1.87E-34	3.07E-33	yes	up	579.96	760.73	615.43	231.86	227.84	268.67	652.04	242.79
ENSMUSG00000033420	Antxr1	anthrax toxin receptor 1 [Source:MGI Symbol;Acc:MGI:1916788]	2.640560069	1.400843961	2.04E-34	3.36E-33	yes	up	15.06	13.12	16.6	6.04	5.65	6.35	14.92666667	6.013333333
ENSMUSG00000050530	Fam171a1	family with sequence similarity 171, member A1 [Source:MGI Symbol;Acc:MGI:2442917]	2.321096861	1.214806729	2.13E-34	3.50E-33	yes	up	21.39	17.52	20.74	9.12	9.04	9.22	19.88333333	9.126666667
ENSMUSG00000001436	Slc19a1	solute carrier family 19 (folate transporter), member 1 [Source:MGI Symbol;Acc:MGI:103182]	3.592984452	1.845182692	2.23E-34	3.66E-33	yes	up	14.97	15.32	14.25	4.36	4.76	4.43	14.84666667	4.516666667
ENSMUSG00000020483	Dynll2	dynein light chain LC8-type 2 [Source:MGI Symbol;Acc:MGI:1915347]	0.331653447	-1.592251574	2.34E-34	3.84E-33	yes	down	37.8	38.47	34.34	127.95	139.3	102.62	36.87	123.29
ENSMUSG00000026730	Pter	phosphotriesterase related [Source:MGI Symbol;Acc:MGI:107372]	3.009949515	1.589739289	2.38E-34	3.90E-33	yes	up	31.06	26.79	31.52	11.43	14.08	11.78	29.79	12.43
ENSMUSG00000045095	Magi1	membrane associated guanylate kinase, WW and PDZ domain containing 1 [Source:MGI Symbol;Acc:MGI:1203522]	0.43742954	-1.192877446	2.47E-34	4.03E-33	yes	down	3.6	3.6	4.13	8.97	9.28	9.34	3.776666667	9.196666667
ENSMUSG00000039840	Epg5	ectopic P-granules autophagy protein 5 homolog (C. elegans) [Source:MGI Symbol;Acc:MGI:1918673]	0.399120544	-1.325103556	2.51E-34	4.10E-33	yes	down	3.84	3.51	4.2	9.93	9.71	12.58	3.85	10.74
ENSMUSG00000096965	3300005D01Rik	RIKEN cDNA 3300005D01 gene [Source:MGI Symbol;Acc:MGI:1925762]	5.482653862	2.454874394	2.64E-34	4.31E-33	yes	up	26.35	25.58	20.96	4.72	3.59	4.87	24.29666667	4.393333333
ENSMUSG00000037278	Tmem97	transmembrane protein 97 [Source:MGI Symbol;Acc:MGI:1916321]	2.691510748	1.428416186	2.82E-34	4.61E-33	yes	up	64.63	67.63	62.31	28.18	23.1	28.25	64.85666667	26.51
ENSMUSG00000022621	Rabl2	RAB, member RAS oncogene family-like 2 [Source:MGI Symbol;Acc:MGI:1915958]	0.351178843	-1.509722163	3.12E-34	5.09E-33	yes	down	12.47	10.93	12.75	34.71	35.6	38.58	12.05	36.29666667
ENSMUSG00000060450	Rnf14	ring finger protein 14 [Source:MGI Symbol;Acc:MGI:1929668]	0.460665388	-1.118208889	3.27E-34	5.32E-33	yes	down	60.3	47.42	64.24	129.3	132.25	134.52	57.32	132.0233333
ENSMUSG00000051586	Mical3	microtubule associated monooxygenase, calponin and LIM domain containing 3 [Source:MGI Symbol;Acc:MGI:2442733]	0.396298378	-1.335341031	3.41E-34	5.54E-33	yes	down	5.11	4.84	4.72	14.28	11.83	13.78	4.89	13.29666667
ENSMUSG00000029377	Ereg	epiregulin [Source:MGI Symbol;Acc:MGI:107508]	4.092952593	2.033141957	3.60E-34	5.85E-33	yes	up	23.88	16.96	24.45	5.94	4.49	6.79	21.76333333	5.74
ENSMUSG00000028524	Sgip1	SH3-domain GRB2-like (endophilin) interacting protein 1 [Source:MGI Symbol;Acc:MGI:1920344]	0.317317766	-1.655999798	3.65E-34	5.93E-33	yes	down	9.68	7.12	9.67	27.75	29.45	32.82	8.823333333	30.00666667
ENSMUSG00000029231	Pdgfra	platelet derived growth factor receptor, alpha polypeptide [Source:MGI Symbol;Acc:MGI:97530]	5.918904996	2.5653303	4.25E-34	6.90E-33	yes	up	2.89	2.74	3.18	0.5	0.46	0.62	2.936666667	0.526666667
ENSMUSG00000038831	Ralgps1	Ral GEF with PH domain and SH3 binding motif 1 [Source:MGI Symbol;Acc:MGI:1922008]	0.333133573	-1.585827339	4.50E-34	7.31E-33	yes	down	2.86	2.37	3.03	8.71	8.63	9.33	2.753333333	8.89
ENSMUSG00000071856	Mcc	mutated in colorectal cancers [Source:MGI Symbol;Acc:MGI:96930]	4.019362324	2.006966634	4.97E-34	8.06E-33	yes	up	9.28	6.31	9.99	2.32	2.1	2.74	8.526666667	2.386666667
ENSMUSG00000020267	Hint1	histidine triad nucleotide binding protein 1 [Source:MGI Symbol;Acc:MGI:1321133]	2.198951171	1.136815569	5.16E-34	8.36E-33	yes	up	639.02	633.83	625.74	340.21	338.81	304.62	632.8633333	327.88
ENSMUSG00000041571	Selenow	selenoprotein W [Source:MGI Symbol;Acc:MGI:1100878]	0.371661113	-1.427940348	5.29E-34	8.56E-33	yes	down	47.32	54.35	46.71	153.21	150.54	146.79	49.46	150.18
ENSMUSG00000032431	Crtap	cartilage associated protein [Source:MGI Symbol;Acc:MGI:1891221]	3.04546048	1.606660383	6.91E-34	1.12E-32	yes	up	42.71	51.88	45.4	16.67	16.32	15.72	46.66333333	16.23666667
ENSMUSG00000020326	Ccng1	cyclin G1 [Source:MGI Symbol;Acc:MGI:102890]	2.364044473	1.241257176	6.93E-34	1.12E-32	yes	up	89.06	66.35	82.95	35.56	36.06	37.49	79.45333333	36.37
ENSMUSG00000040345	Arhgap9	Rho GTPase activating protein 9 [Source:MGI Symbol;Acc:MGI:2143764]	2.987543422	1.578959682	7.06E-34	1.14E-32	yes	up	30.4	28.2	27.21	11.72	10.75	8.95	28.60333333	10.47333333
ENSMUSG00000017418	Arl5b	ADP-ribosylation factor-like 5B [Source:MGI Symbol;Acc:MGI:1923119]	0.345529403	-1.533119613	7.88E-34	1.27E-32	yes	down	6.4	5.36	6.97	21.68	21.97	17.18	6.243333333	20.27666667
ENSMUSG00000056763	Cspp1	centrosome and spindle pole associated protein 1 [Source:MGI Symbol;Acc:MGI:2681832]	0.372665129	-1.424048264	8.03E-34	1.29E-32	yes	down	10.91	9.61	11.41	30.32	31.6	29.95	10.64333333	30.62333333
ENSMUSG00000045216	Hs6st1	heparan sulfate 6-O-sulfotransferase 1 [Source:MGI Symbol;Acc:MGI:1354958]	0.483981492	-1.046976216	9.75E-34	1.57E-32	yes	down	11.73	11.95	12.44	27.74	27.33	25.92	12.04	26.99666667
ENSMUSG00000030717	Nupr1	nuclear protein transcription regulator 1 [Source:MGI Symbol;Acc:MGI:1891834]	2.636771016	1.398772289	9.87E-34	1.59E-32	yes	up	100.88	116.64	109.21	47.62	48.78	44.3	108.91	46.9
ENSMUSG00000053965	Pde5a	phosphodiesterase 5A, cGMP-specific [Source:MGI Symbol;Acc:MGI:2651499]	6.306678055	2.656880288	1.04E-33	1.68E-32	yes	up	4.32	3.38	4.82	0.83	1.05	0.61	4.173333333	0.83
ENSMUSG00000038679	Trps1	transcriptional repressor GATA binding 1 [Source:MGI Symbol;Acc:MGI:1927616]	3.65706074	1.870684588	1.10E-33	1.77E-32	yes	up	5.56	4.37	5.8	1.51	1.59	1.9	5.243333333	1.666666667
ENSMUSG00000038150	Ormdl3	ORM1-like 3 (S. cerevisiae) [Source:MGI Symbol;Acc:MGI:1913862]	0.417034737	-1.261760536	1.18E-33	1.90E-32	yes	down	12.33	10.51	11.97	29.8	30.83	30.29	11.60333333	30.30666667
ENSMUSG00000070939	Tgfbrap1	transforming growth factor, beta receptor associated protein 1 [Source:MGI Symbol;Acc:MGI:2447427]	0.414385487	-1.270954619	1.19E-33	1.91E-32	yes	down	7.85	6.17	7.75	19.17	19.37	20.26	7.256666667	19.6
ENSMUSG00000003528	Slc25a1	solute carrier family 25 (mitochondrial carrier, citrate transporter), member 1 [Source:MGI Symbol;Acc:MGI:1345283]	2.806414275	1.488727991	1.42E-33	2.27E-32	yes	up	92.4	110.14	95.64	37.28	40.16	35.47	99.39333333	37.63666667
ENSMUSG00000073591	Pcdhb22	protocadherin beta 22 [Source:MGI Symbol;Acc:MGI:2136760]	8.297169054	3.052619181	1.42E-33	2.27E-32	yes	up	4.4	3.09	3.95	0.71	0.54	0.37	3.813333333	0.54
ENSMUSG00000036986	Pml	promyelocytic leukemia [Source:MGI Symbol;Acc:MGI:104662]	2.002711693	1.001954748	1.44E-33	2.30E-32	yes	up	39.47	36.22	42.94	19.88	18.67	20.77	39.54333333	19.77333333
ENSMUSG00000039713	Plekhg5	pleckstrin homology domain containing, family G (with RhoGef domain) member 5 [Source:MGI Symbol;Acc:MGI:2652860]	0.375286711	-1.413934891	1.62E-33	2.58E-32	yes	down	5.52	5.89	5.79	14.97	16.34	16.86	5.733333333	16.05666667
ENSMUSG00000060657	Marf1	meiosis regulator and mRNA stability 1 [Source:MGI Symbol;Acc:MGI:2444505]	0.481518692	-1.054336293	1.75E-33	2.77E-32	yes	down	14.32	13.18	14.38	30.54	29.22	33.75	13.96	31.17
ENSMUSG00000004317	Clcn5	chloride channel, voltage-sensitive 5 [Source:MGI Symbol;Acc:MGI:99486]	0.39417117	-1.343105833	2.17E-33	3.44E-32	yes	down	2.62	2.18	2.51	8.94	6.51	6.96	2.436666667	7.47
ENSMUSG00000041836	Ptpre	protein tyrosine phosphatase, receptor type, E [Source:MGI Symbol;Acc:MGI:97813]	3.084927912	1.625236777	2.30E-33	3.65E-32	yes	up	9.11	9.31	8.82	2.67	3.87	3.71	9.08	3.416666667
ENSMUSG00000014850	Msh3	mutS homolog 3 [Source:MGI Symbol;Acc:MGI:109519]	0.398493044	-1.327373554	2.39E-33	3.79E-32	yes	down	7.34	7.89	7.72	20.33	21.44	22.68	7.65	21.48333333
ENSMUSG00000048078	Tenm4	teneurin transmembrane protein 4 [Source:MGI Symbol;Acc:MGI:2447063]	8.079003318	3.014177323	2.43E-33	3.84E-32	yes	up	2.24	2.06	2.93	0.39	0.35	0.17	2.41	0.303333333
ENSMUSG00000053317	Sec61b	Sec61 beta subunit [Source:MGI Symbol;Acc:MGI:1913462]	2.308246294	1.206797171	2.55E-33	4.04E-32	yes	up	348.54	338.01	369.25	181.5	180.98	164.16	351.9333333	175.5466667
ENSMUSG00000041734	Kirrel	kirre like nephrin family adhesion molecule 1 [Source:MGI Symbol;Acc:MGI:1891396]	2.165736514	1.114857734	2.67E-33	4.22E-32	yes	up	35.66	29.4	36.93	17.05	16.36	17.19	33.99666667	16.86666667
ENSMUSG00000001418	Glmp	glycosylated lysosomal membrane protein [Source:MGI Symbol;Acc:MGI:1913318]	0.450565895	-1.15018998	2.69E-33	4.25E-32	yes	down	61.83	85.06	68.46	170.18	163.66	174.94	71.78333333	169.5933333
ENSMUSG00000038736	Nudcd1	NudC domain containing 1 [Source:MGI Symbol;Acc:MGI:1914679]	2.149818552	1.104214899	2.70E-33	4.25E-32	yes	up	41.01	37.34	43.98	20.99	18.46	20.68	40.77666667	20.04333333
ENSMUSG00000018209	Stk4	serine/threonine kinase 4 [Source:MGI Symbol;Acc:MGI:1929004]	0.469961342	-1.089386006	2.77E-33	4.36E-32	yes	down	10.33	9.65	9.98	21.22	22.28	23.93	9.986666667	22.47666667
ENSMUSG00000031570	Plpp5	phospholipid phosphatase 5 [Source:MGI Symbol;Acc:MGI:1919160]	3.600049005	1.848016545	2.84E-33	4.47E-32	yes	up	24.11	20.84	24	6.17	6.37	8.59	22.98333333	7.043333333
ENSMUSG00000002014	Ssr4	signal sequence receptor, delta [Source:MGI Symbol;Acc:MGI:1099464]	2.140421074	1.097894638	3.00E-33	4.72E-32	yes	up	218.34	218.73	222.61	117.91	106.05	102.55	219.8933333	108.8366667
ENSMUSG00000028931	Kcnab2	potassium voltage-gated channel, shaker-related subfamily, beta member 2 [Source:MGI Symbol;Acc:MGI:109239]	6.109367758	2.611023087	3.26E-33	5.13E-32	yes	up	6.15	8.62	6.35	1.04	1.07	1.68	7.04	1.263333333
ENSMUSG00000015961	Adss	adenylosuccinate synthetase, non muscle [Source:MGI Symbol;Acc:MGI:87948]	2.188944825	1.13023559	3.30E-33	5.18E-32	yes	up	96.66	84.33	93.89	49.5	47.82	39.72	91.62666667	45.68
ENSMUSG00000040364	Sec1	secretory blood group 1 [Source:MGI Symbol;Acc:MGI:1928893]	23.85968417	4.576503041	3.62E-33	5.68E-32	yes	up	5.25	5.02	5.75	0.42	0.13	0.2	5.34	0.25
ENSMUSG00000030403	Vasp	vasodilator-stimulated phosphoprotein [Source:MGI Symbol;Acc:MGI:109268]	2.240826156	1.164030729	3.86E-33	6.04E-32	yes	up	61.3	59.26	64.32	32.76	29.96	25.53	61.62666667	29.41666667
ENSMUSG00000044285	Ubb-ps	ubiquitin B, pseudogene [Source:MGI Symbol;Acc:MGI:3037679]	0.456237734	-1.132142321	4.41E-33	6.90E-32	yes	down	595.28	460.5	633.04	1351.06	1397.63	1438.14	562.94	1395.61
ENSMUSG00000021537	Cetn3	centrin 3 [Source:MGI Symbol;Acc:MGI:1097706]	2.581054186	1.367960429	4.48E-33	7.00E-32	yes	up	82	68.43	68.37	33.2	29.05	34.96	72.93333333	32.40333333
ENSMUSG00000064043	Trerf1	transcriptional regulating factor 1 [Source:MGI Symbol;Acc:MGI:2442086]	2.713041499	1.439911115	4.55E-33	7.11E-32	yes	up	6.24	6.26	6.19	2.41	2.69	2.87	6.23	2.656666667
ENSMUSG00000019947	Arid5b	AT rich interactive domain 5B (MRF1-like) [Source:MGI Symbol;Acc:MGI:2175912]	2.841723253	1.506766062	4.77E-33	7.45E-32	yes	up	10.29	8.72	10.35	3.66	3.02	4.3	9.786666667	3.66
ENSMUSG00000031576	Kcnu1	potassium channel, subfamily U, member 1 [Source:MGI Symbol;Acc:MGI:1202300]	4.141823859	2.050266201	4.86E-33	7.57E-32	yes	up	6.96	6.77	7.32	2.39	1.86	2.16	7.016666667	2.136666667
ENSMUSG00000009090	Ap1b1	adaptor protein complex AP-1, beta 1 subunit [Source:MGI Symbol;Acc:MGI:1096368]	0.42728151	-1.226741206	4.99E-33	7.77E-32	yes	down	11.85	13.19	11.7	29.47	29.65	30.21	12.24666667	29.77666667
ENSMUSG00000103620	Gm37359	predicted gene, 37359 [Source:MGI Symbol;Acc:MGI:5610587]	17.96233512	4.166903009	5.80E-33	9.03E-32	yes	up	3.33	3.99	6.14	0.21	0.13	0.36	4.486666667	0.233333333
ENSMUSG00000039449	Prpf18	pre-mRNA processing factor 18 [Source:MGI Symbol;Acc:MGI:1914479]	0.486950797	-1.038152089	6.16E-33	9.58E-32	yes	down	15.52	13.9	16.11	34.23	38.41	34.63	15.17666667	35.75666667
ENSMUSG00000039384	Dusp10	dual specificity phosphatase 10 [Source:MGI Symbol;Acc:MGI:1927070]	2.669975658	1.416826589	7.43E-33	1.15E-31	yes	up	16.82	17.31	17.04	7.05	6.43	7.3	17.05666667	6.926666667
ENSMUSG00000037243	Zfp692	zinc finger protein 692 [Source:MGI Symbol;Acc:MGI:2144276]	3.400931227	1.765929833	8.55E-33	1.32E-31	yes	up	20.04	22.52	20.15	6.61	7.65	5.89	20.90333333	6.716666667
ENSMUSG00000040195	Nemp1	nuclear envelope integral membrane protein 1 [Source:MGI Symbol;Acc:MGI:2446113]	0.462868251	-1.111326486	9.15E-33	1.41E-31	yes	down	14.55	11.55	13.61	28.07	28.38	27.36	13.23666667	27.93666667
ENSMUSG00000031913	Vps4a	vacuolar protein sorting 4A [Source:MGI Symbol;Acc:MGI:1890520]	0.494190632	-1.016860432	9.67E-33	1.49E-31	yes	down	21.24	20.85	21.26	46.98	46.44	47.25	21.11666667	46.89
ENSMUSG00000028967	Errfi1	ERBB receptor feedback inhibitor 1 [Source:MGI Symbol;Acc:MGI:1921405]	2.003477916	1.002506607	1.00E-32	1.55E-31	yes	up	99.24	80.64	99.71	53.32	53.61	46.66	93.19666667	51.19666667
ENSMUSG00000022228	Zscan26	zinc finger and SCAN domain containing 26 [Source:MGI Symbol;Acc:MGI:3531417]	0.457599619	-1.127842244	1.03E-32	1.59E-31	yes	down	8.33	8.13	9.04	18.45	19.38	20.63	8.5	19.48666667
ENSMUSG00000029433	Diablo	diablo, IAP-binding mitochondrial protein [Source:MGI Symbol;Acc:MGI:1913843]	0.406306828	-1.299358486	1.05E-32	1.63E-31	yes	down	22.23	24.64	21.9	54.75	55.45	59.52	22.92333333	56.57333333
ENSMUSG00000031696	Vps35	VPS35 retromer complex component [Source:MGI Symbol;Acc:MGI:1890467]	0.490181604	-1.028611754	1.09E-32	1.68E-31	yes	down	63.22	52.58	62.39	125.99	126.19	139.34	59.39666667	130.5066667
ENSMUSG00000015189	Casd1	CAS1 domain containing 1 [Source:MGI Symbol;Acc:MGI:2384865]	2.549163535	1.350023928	1.23E-32	1.90E-31	yes	up	15.69	13.71	14.35	7.08	7.27	7.56	14.58333333	7.303333333
ENSMUSG00000052928	Ctif	CBP80/20-dependent translation initiation factor [Source:MGI Symbol;Acc:MGI:2685518]	0.435537314	-1.199131769	1.61E-32	2.47E-31	yes	down	4.33	4.18	4.21	10.16	10.62	10.78	4.24	10.52
ENSMUSG00000017734	Dbndd2	dysbindin (dystrobrevin binding protein 1) domain containing 2 [Source:MGI Symbol;Acc:MGI:106562]	2.919822776	1.545880805	1.92E-32	2.94E-31	yes	up	45.39	52.74	47.41	17.64	18.88	17.73	48.51333333	18.08333333
ENSMUSG00000047921	Trappc9	trafficking protein particle complex 9 [Source:MGI Symbol;Acc:MGI:1923760]	0.465520098	-1.103084639	2.01E-32	3.08E-31	yes	down	12.11	13.28	12.72	28.74	29.49	31.93	12.70333333	30.05333333
ENSMUSG00000024921	Smarca2	SWI/SNF related, matrix associated, actin dependent regulator of chromatin, subfamily a, member 2 [Source:MGI Symbol;Acc:MGI:99603]	3.053604207	1.610513079	2.20E-32	3.37E-31	yes	up	22.93	26.2	25.16	3.91	5.81	5.28	24.76333333	5
ENSMUSG00000113262	Gm48551	predicted gene, 48551 [Source:MGI Symbol;Acc:MGI:6098103]	0.197846409	-2.337547217	2.25E-32	3.44E-31	yes	down	1.38	0.84	1.11	6	4.73	6.32	1.11	5.683333333
ENSMUSG00000058317	Ube2e2	ubiquitin-conjugating enzyme E2E 2 [Source:MGI Symbol;Acc:MGI:2384997]	3.04542685	1.606644452	2.28E-32	3.49E-31	yes	up	31.85	26.59	28.63	13	10.58	12.33	29.02333333	11.97
ENSMUSG00000107092	Gm7993	predicted gene 7993 [Source:MGI Symbol;Acc:MGI:3647399]	0.428810349	-1.22158837	2.45E-32	3.74E-31	yes	down	53.08	57.87	52.54	148.08	145.13	125.7	54.49666667	139.6366667
ENSMUSG00000022744	Cldnd1	claudin domain containing 1 [Source:MGI Symbol;Acc:MGI:2447860]	2.085144308	1.060147233	2.66E-32	4.05E-31	yes	up	133.12	107.15	146.66	76.02	84.27	75.28	128.9766667	78.52333333
ENSMUSG00000000374	Trappc10	trafficking protein particle complex 10 [Source:MGI Symbol;Acc:MGI:1336209]	0.487766921	-1.035736173	2.95E-32	4.50E-31	yes	down	13.05	11.08	12.69	25.23	24.55	26.46	12.27333333	25.41333333
ENSMUSG00000091337	Eid1	EP300 interacting inhibitor of differentiation 1 [Source:MGI Symbol;Acc:MGI:1889651]	2.37572894	1.248370241	3.94E-32	5.99E-31	yes	up	110.45	120.11	107.12	57.11	51.76	46.68	112.56	51.85
ENSMUSG00000028613	Lrp8	low density lipoprotein receptor-related protein 8, apolipoprotein e receptor [Source:MGI Symbol;Acc:MGI:1340044]	2.255910934	1.173710109	4.17E-32	6.34E-31	yes	up	13.73	14.85	14.44	8.3	8.63	9.22	14.34	8.716666667
ENSMUSG00000022306	Zfpm2	zinc finger protein, multitype 2 [Source:MGI Symbol;Acc:MGI:1334444]	3.564796349	1.83381966	4.37E-32	6.63E-31	yes	up	16.49	10.75	16.24	4.03	4.35	4.68	14.49333333	4.353333333
ENSMUSG00000056612	Ppp1r14b	protein phosphatase 1, regulatory inhibitor subunit 14B [Source:MGI Symbol;Acc:MGI:107682]	2.989459884	1.579884852	4.42E-32	6.71E-31	yes	up	112.62	135.69	123.39	42.67	45.49	45.01	123.9	44.39
ENSMUSG00000028245	Nsmaf	neutral sphingomyelinase (N-SMase) activation associated factor [Source:MGI Symbol;Acc:MGI:1341864]	2.321097572	1.214807171	4.57E-32	6.92E-31	yes	up	19.14	24.67	24.29	8.74	9.28	11.29	22.7	9.77
ENSMUSG00000073530	Pappa2	pappalysin 2 [Source:MGI Symbol;Acc:MGI:3051647]	18.70827939	4.225604974	4.59E-32	6.95E-31	yes	up	1.68	1.55	3.11	0.21	0.18	0.11	2.113333333	0.166666667
ENSMUSG00000021556	Golm1	golgi membrane protein 1 [Source:MGI Symbol;Acc:MGI:1917329]	0.428151893	-1.223805391	4.70E-32	7.12E-31	yes	down	7.97	7.44	8.72	18.18	19.54	21.31	8.043333333	19.67666667
ENSMUSG00000097960	A330074K22Rik	RIKEN cDNA A330074K22 gene [Source:MGI Symbol;Acc:MGI:3045392]	13.27063866	3.730165898	4.71E-32	7.12E-31	yes	up	1.97	1.82	2.14	0.33	0.12	0.15	1.976666667	0.2
ENSMUSG00000032846	Zswim6	zinc finger SWIM-type containing 6 [Source:MGI Symbol;Acc:MGI:1914513]	0.354793602	-1.494948099	4.74E-32	7.17E-31	yes	down	8.7	6.12	7.59	20.77	21.56	21.8	7.47	21.37666667
ENSMUSG00000032026	Rexo2	RNA exonuclease 2 [Source:MGI Symbol;Acc:MGI:1888981]	2.847543999	1.509718134	5.23E-32	7.90E-31	yes	up	96.16	109.83	94.38	45.36	41.15	38.19	100.1233333	41.56666667
ENSMUSG00000051331	Cacna1c	calcium channel, voltage-dependent, L type, alpha 1C subunit [Source:MGI Symbol;Acc:MGI:103013]	3.419747982	1.77389001	5.58E-32	8.42E-31	yes	up	3.66	3.89	3.74	1.3	1.71	1.66	3.763333333	1.556666667
ENSMUSG00000047126	Cltc	clathrin, heavy polypeptide (Hc) [Source:MGI Symbol;Acc:MGI:2388633]	0.464230562	-1.107086591	6.09E-32	9.18E-31	yes	down	93.93	87.13	93.1	189.4	186.08	199.59	91.38666667	191.69
ENSMUSG00000003812	Dnase2a	deoxyribonuclease II alpha [Source:MGI Symbol;Acc:MGI:1329019]	0.4719923	-1.083164771	6.46E-32	9.72E-31	yes	down	13.46	12.09	15.51	33.98	31.65	38.27	13.68666667	34.63333333
ENSMUSG00000020381	Mrnip	MRN complex interacting protein [Source:MGI Symbol;Acc:MGI:1915317]	0.211785094	-2.23932704	6.64E-32	9.97E-31	yes	down	4.6	4.61	3.57	21.7	22.29	23.69	4.26	22.56
ENSMUSG00000038482	Tfdp1	transcription factor Dp 1 [Source:MGI Symbol;Acc:MGI:101934]	2.178034978	1.123027123	6.73E-32	1.01E-30	yes	up	105.78	78.36	105.98	47.83	46.64	47.45	96.70666667	47.30666667
ENSMUSG00000031823	Zdhhc7	zinc finger, DHHC domain containing 7 [Source:MGI Symbol;Acc:MGI:2142662]	0.426432865	-1.229609464	7.49E-32	1.12E-30	yes	down	16.34	16.55	14.87	40.17	38.32	38.37	15.92	38.95333333
ENSMUSG00000023830	Igf2r	insulin-like growth factor 2 receptor [Source:MGI Symbol;Acc:MGI:96435]	0.483528494	-1.048327187	7.78E-32	1.17E-30	yes	down	5.68	4.98	6.11	12.42	11.79	12.46	5.59	12.22333333
ENSMUSG00000031770	Herpud1	homocysteine-inducible, endoplasmic reticulum stress-inducible, ubiquitin-like domain member 1 [Source:MGI Symbol;Acc:MGI:1927406]	2.319151337	1.213596967	9.21E-32	1.38E-30	yes	up	47.19	43.8	47.96	23.96	22.23	20.85	46.31666667	22.34666667
ENSMUSG00000006127	Inpp5k	inositol polyphosphate 5-phosphatase K [Source:MGI Symbol;Acc:MGI:1194899]	0.440194676	-1.183786398	1.06E-31	1.58E-30	yes	down	15.77	13.74	16.64	36.77	36.01	40.53	15.38333333	37.77
ENSMUSG00000037426	Depdc5	DEP domain containing 5 [Source:MGI Symbol;Acc:MGI:2141101]	0.432191045	-1.210258915	1.27E-31	1.90E-30	yes	down	7.05	6.42	6.22	26.02	16.58	15.56	6.563333333	19.38666667
ENSMUSG00000040506	Ambra1	autophagy/beclin 1 regulator 1 [Source:MGI Symbol;Acc:MGI:2443564]	0.447954693	-1.158575271	1.29E-31	1.92E-30	yes	down	8.22	9.35	8.49	20.08	20.28	21.78	8.686666667	20.71333333
ENSMUSG00000030816	Rnf40	ring finger protein 40 [Source:MGI Symbol;Acc:MGI:2142048]	0.462747767	-1.111702067	1.29E-31	1.92E-30	yes	down	16.24	17.36	15.96	39.67	37.34	41.34	16.52	39.45
ENSMUSG00000020802	Ube2o	ubiquitin-conjugating enzyme E2O [Source:MGI Symbol;Acc:MGI:2444266]	0.473165545	-1.079583073	1.32E-31	1.97E-30	yes	down	10.5	11.86	11.29	25.13	25.62	25.92	11.21666667	25.55666667
ENSMUSG00000041488	Stx3	syntaxin 3 [Source:MGI Symbol;Acc:MGI:103077]	0.290203718	-1.784862094	1.39E-31	2.06E-30	yes	down	2.93	2.99	3.07	10.76	12.23	11.16	2.996666667	11.38333333
ENSMUSG00000073599	Ecscr	endothelial cell surface expressed chemotaxis and apoptosis regulator [Source:MGI Symbol;Acc:MGI:1915795]	8.141685753	3.025327538	1.47E-31	2.19E-30	yes	up	16.01	23.07	17.18	1.25	1.81	2.17	18.75333333	1.743333333
ENSMUSG00000006476	Nsmf	NMDA receptor synaptonuclear signaling and neuronal migration factor [Source:MGI Symbol;Acc:MGI:1861755]	0.455728054	-1.133754911	1.55E-31	2.31E-30	yes	down	49.51	40.64	39.08	88.24	100.37	85.15	43.07666667	91.25333333
ENSMUSG00000005107	Slc2a9	solute carrier family 2 (facilitated glucose transporter), member 9 [Source:MGI Symbol;Acc:MGI:2152844]	2.979316901	1.574981587	1.57E-31	2.33E-30	yes	up	18.08	22.53	19.08	10.48	11.72	12.91	19.89666667	11.70333333
ENSMUSG00000079020	Slc45a4	solute carrier family 45, member 4 [Source:MGI Symbol;Acc:MGI:2146236]	0.47554796	-1.072337247	1.64E-31	2.43E-30	yes	down	8.08	8.16	8.33	19.52	19.48	18.9	8.19	19.3
ENSMUSG00000000085	Scmh1	sex comb on midleg homolog 1 [Source:MGI Symbol;Acc:MGI:1352762]	3.023606361	1.59627033	1.85E-31	2.75E-30	yes	up	23.56	29.83	26.09	8.34	9.01	8.8	26.49333333	8.716666667
ENSMUSG00000053333	Dis3l2	DIS3 like 3'-5' exoribonuclease 2 [Source:MGI Symbol;Acc:MGI:2442555]	0.443745105	-1.172196889	1.97E-31	2.92E-30	yes	down	9.19	9.24	9.63	22.73	22.06	24.17	9.353333333	22.98666667
ENSMUSG00000053137	Mapk11	mitogen-activated protein kinase 11 [Source:MGI Symbol;Acc:MGI:1338024]	3.216813677	1.685632375	2.25E-31	3.32E-30	yes	up	15.49	18.1	16.08	6.19	5.84	5.1	16.55666667	5.71
ENSMUSG00000118590	Gm15433	predicted pseudogene 15433 [Source:MGI Symbol;Acc:MGI:3705860]	8.896476341	3.153234036	2.28E-31	3.38E-30	yes	up	17.8	16.07	15.91	1.2	3.06	2.1	16.59333333	2.12
ENSMUSG00000032123	Dpagt1	dolichyl-phosphate (UDP-N-acetylglucosamine) acetylglucosaminephosphotransferase 1 (GlcNAc-1-P transferase) [Source:MGI Symbol;Acc:MGI:1196396]	2.757967277	1.463605339	2.32E-31	3.43E-30	yes	up	20.48	21.09	21.31	7.47	8.86	7.47	20.96	7.933333333
ENSMUSG00000029726	Mepce	methylphosphate capping enzyme [Source:MGI Symbol;Acc:MGI:106477]	0.448623156	-1.156424008	2.36E-31	3.49E-30	yes	down	32.27	34.63	27.78	79.62	82.78	85.61	31.56	82.67
ENSMUSG00000037466	Tedc1	tubulin epsilon and delta complex 1 [Source:MGI Symbol;Acc:MGI:2144738]	0.408780975	-1.290600042	2.42E-31	3.57E-30	yes	down	15.39	17.65	22.72	52.84	46.19	33.1	18.58666667	44.04333333
ENSMUSG00000029175	Slc35f6	solute carrier family 35, member F6 [Source:MGI Symbol;Acc:MGI:1922169]	0.427655606	-1.225478642	2.43E-31	3.58E-30	yes	down	16.06	11.22	17.24	31.94	30.88	33.79	14.84	32.20333333
ENSMUSG00000040631	Dok4	docking protein 4 [Source:MGI Symbol;Acc:MGI:2148865]	0.290084496	-1.785454902	2.58E-31	3.79E-30	yes	down	3.81	4.06	3.77	13	14.08	16.71	3.88	14.59666667
ENSMUSG00000019122	Ccl9	chemokine (C-C motif) ligand 9 [Source:MGI Symbol;Acc:MGI:104533]	213.4999642	7.738092018	2.67E-31	3.93E-30	yes	up	11.77	17.47	12.83	0.1	0	0.03	14.02333333	0.043333333
ENSMUSG00000034602	Mon2	MON2 homolog, regulator of endosome to Golgi trafficking [Source:MGI Symbol;Acc:MGI:1914324]	0.461688188	-1.115009273	2.69E-31	3.95E-30	yes	down	23.2	24.52	24.3	56.04	52.01	70.28	24.00666667	59.44333333
ENSMUSG00000059810	Rgs3	regulator of G-protein signaling 3 [Source:MGI Symbol;Acc:MGI:1354734]	3.088436981	1.626876893	2.90E-31	4.25E-30	yes	up	18.73	21.3	21.77	6.91	7.51	7.02	20.6	7.146666667
ENSMUSG00000070690	Albfm1	albumin superfamily member 1 [Source:MGI Symbol;Acc:MGI:1923342]	4.255782161	2.089424306	2.94E-31	4.32E-30	yes	up	30.94	22.19	29.67	8.13	7.34	8.39	27.6	7.953333333
ENSMUSG00000035992	Fnip1	folliculin interacting protein 1 [Source:MGI Symbol;Acc:MGI:2444668]	0.281356311	-1.829529773	2.99E-31	4.38E-30	yes	down	8.22	4.88	8.5	26.07	27.64	28.67	7.2	27.46
ENSMUSG00000028744	Slc66a1	solute carrier family 66 member 1 [Source:MGI Symbol;Acc:MGI:2384837]	0.1675846	-2.577038511	3.08E-31	4.51E-30	yes	down	1.04	2.04	1.56	9.82	12.8	10.74	1.546666667	11.12
ENSMUSG00000029821	Gsdme	gasdermin E [Source:MGI Symbol;Acc:MGI:1889850]	2.508447488	1.326794737	3.45E-31	5.05E-30	yes	up	44.65	40.92	46.18	16.94	14.75	19.55	43.91666667	17.08
ENSMUSG00000074923	Pak6	p21 (RAC1) activated kinase 6 [Source:MGI Symbol;Acc:MGI:2679420]	7.14226001	2.836380655	3.50E-31	5.12E-30	yes	up	3.5	5.33	3.46	1.24	0.51	0.94	4.096666667	0.896666667
ENSMUSG00000053192	Mllt11	myeloid/lymphoid or mixed-lineage leukemia; translocated to, 11 [Source:MGI Symbol;Acc:MGI:1929671]	3.213140726	1.683984168	4.24E-31	6.18E-30	yes	up	28.41	25.76	29.65	6.02	9.59	9.04	27.94	8.216666667
ENSMUSG00000059316	Slc27a4	solute carrier family 27 (fatty acid transporter), member 4 [Source:MGI Symbol;Acc:MGI:1347347]	0.38648947	-1.371498987	4.28E-31	6.25E-30	yes	down	8.09	10.31	8.52	24.6	26.48	25.07	8.973333333	25.38333333
ENSMUSG00000037239	Spred3	sprouty-related EVH1 domain containing 3 [Source:MGI Symbol;Acc:MGI:2142186]	2.364132615	1.241310965	4.50E-31	6.55E-30	yes	up	10.71	11.72	11.82	6.04	5.61	4.4	11.41666667	5.35
ENSMUSG00000005674	Tomm40l	translocase of outer mitochondrial membrane 40-like [Source:MGI Symbol;Acc:MGI:3589112]	3.598156205	1.847257819	4.82E-31	7.02E-30	yes	up	17.81	19.23	21.09	7.96	5.77	9.21	19.37666667	7.646666667
ENSMUSG00000019210	Atp6v1e1	ATPase, H+ transporting, lysosomal V1 subunit E1 [Source:MGI Symbol;Acc:MGI:894326]	0.497032444	-1.008588068	5.17E-31	7.52E-30	yes	down	77.03	83.67	76.46	169.34	172.49	181.07	79.05333333	174.3
ENSMUSG00000030733	Sh2b1	SH2B adaptor protein 1 [Source:MGI Symbol;Acc:MGI:1201407]	0.47259251	-1.081331329	5.38E-31	7.81E-30	yes	down	14.25	15.56	14.17	34.49	35.17	36.95	14.66	35.53666667
ENSMUSG00000046841	Ckap4	cytoskeleton-associated protein 4 [Source:MGI Symbol;Acc:MGI:2444926]	2.14550485	1.101317163	5.39E-31	7.83E-30	yes	up	38.48	40.83	38.5	19.5	19.36	20.35	39.27	19.73666667
ENSMUSG00000030256	Bhlhe41	basic helix-loop-helix family, member e41 [Source:MGI Symbol;Acc:MGI:1930704]	3.696002733	1.885965824	5.52E-31	8.01E-30	yes	up	5.64	5.57	5.19	1.28	1.32	1.01	5.466666667	1.203333333
ENSMUSG00000002031	Ift46	intraflagellar transport 46 [Source:MGI Symbol;Acc:MGI:1923818]	0.456880854	-1.130110108	5.85E-31	8.48E-30	yes	down	49.61	65.88	56.32	138	134.34	135.01	57.27	135.7833333
ENSMUSG00000025401	Myo1a	myosin IA [Source:MGI Symbol;Acc:MGI:107732]	0.250378512	-1.997817342	6.18E-31	8.95E-30	yes	down	1.31	1.72	1.36	7.18	7.03	6.72	1.463333333	6.976666667
ENSMUSG00000072772	Grcc10	gene rich cluster, C10 gene [Source:MGI Symbol;Acc:MGI:1315201]	3.042407323	1.605213316	6.41E-31	9.28E-30	yes	up	106.35	140.05	119.45	44.4	48.18	38.64	121.95	43.74
ENSMUSG00000044636	Csrnp2	cysteine-serine-rich nuclear protein 2 [Source:MGI Symbol;Acc:MGI:2386852]	0.352058257	-1.506113915	6.49E-31	9.38E-30	yes	down	3.54	3.58	3.22	9.89	10.73	11.62	3.446666667	10.74666667
ENSMUSG00000000290	Itgb2	integrin beta 2 [Source:MGI Symbol;Acc:MGI:96611]	23.22635498	4.537690858	7.02E-31	1.01E-29	yes	up	3.89	4.04	3.61	0.41	0.14	0.25	3.846666667	0.266666667
ENSMUSG00000031816	Mthfsd	methenyltetrahydrofolate synthetase domain containing [Source:MGI Symbol;Acc:MGI:2679252]	0.473444663	-1.078732284	7.90E-31	1.14E-29	yes	down	29.1	31.18	33.15	43.37	44.88	50.92	31.14333333	46.39
ENSMUSG00000038637	Lrrc56	leucine rich repeat containing 56 [Source:MGI Symbol;Acc:MGI:1917802]	0.14683165	-2.76776512	8.32E-31	1.20E-29	yes	down	0.72	1.16	0.97	5.64	5.9	6.8	0.95	6.113333333
ENSMUSG00000053279	Aldh1a1	aldehyde dehydrogenase family 1, subfamily A1 [Source:MGI Symbol;Acc:MGI:1353450]	10.85574121	3.440386329	8.38E-31	1.21E-29	yes	up	6.33	5.77	5.79	0.51	0.65	0.56	5.963333333	0.573333333
ENSMUSG00000029162	Khk	ketohexokinase [Source:MGI Symbol;Acc:MGI:1096353]	3.163924977	1.661715391	8.90E-31	1.28E-29	yes	up	58.31	68.79	56.01	20.34	17.23	15.12	61.03666667	17.56333333
ENSMUSG00000026135	Zfp142	zinc finger protein 142 [Source:MGI Symbol;Acc:MGI:1924514]	0.481995456	-1.05290855	9.44E-31	1.36E-29	yes	down	8.55	7.94	9.37	19.94	20.83	23.74	8.62	21.50333333
ENSMUSG00000046402	Rbp1	retinol binding protein 1, cellular [Source:MGI Symbol;Acc:MGI:97876]	5.0958137	2.349312534	1.08E-30	1.54E-29	yes	up	7.74	9.75	7.52	1.85	1.67	1.84	8.336666667	1.786666667
ENSMUSG00000032000	Birc3	baculoviral IAP repeat-containing 3 [Source:MGI Symbol;Acc:MGI:1197007]	4.473480389	2.161397692	1.25E-30	1.79E-29	yes	up	7.59	5.93	7.88	1.94	1.29	1.95	7.133333333	1.726666667
ENSMUSG00000040265	Dnm3	dynamin 3 [Source:MGI Symbol;Acc:MGI:1341299]	30.36510333	4.924342374	1.27E-30	1.82E-29	yes	up	7.17	5.7	6.28	0.07	0.17	0.28	6.383333333	0.173333333
ENSMUSG00000024143	Rhoq	ras homolog family member Q [Source:MGI Symbol;Acc:MGI:1931553]	0.428097515	-1.223988632	1.43E-30	2.04E-29	yes	down	14.22	10.42	13.63	30.29	32.59	32.53	12.75666667	31.80333333
ENSMUSG00000019929	Dcn	decorin [Source:MGI Symbol;Acc:MGI:94872]	34.5498531	5.110607671	1.44E-30	2.06E-29	yes	up	9.4	5.61	7.93	0.09	0.26	0.39	7.646666667	0.246666667
ENSMUSG00000027394	Ttl	tubulin tyrosine ligase [Source:MGI Symbol;Acc:MGI:1916987]	0.475933219	-1.071168939	1.51E-30	2.15E-29	yes	down	9.27	8.35	9.3	20.94	19.12	20.95	8.973333333	20.33666667
ENSMUSG00000031927	1700012B09Rik	RIKEN cDNA 1700012B09 gene [Source:MGI Symbol;Acc:MGI:1916575]	4.586323639	2.197338164	1.66E-30	2.36E-29	yes	up	65.99	70.45	69.56	19.63	19.1	14.32	68.66666667	17.68333333
ENSMUSG00000029575	Mmab	methylmalonic aciduria (cobalamin deficiency) cblB type homolog (human) [Source:MGI Symbol;Acc:MGI:1924947]	2.252132642	1.171291799	1.70E-30	2.42E-29	yes	up	27.57	29.03	29.1	13.07	12.01	13.61	28.56666667	12.89666667
ENSMUSG00000040111	Gramd1b	GRAM domain containing 1B [Source:MGI Symbol;Acc:MGI:1925037]	3.797477057	1.925041248	1.78E-30	2.53E-29	yes	up	3.77	4.49	4.94	2.02	1.15	1.18	4.4	1.45
ENSMUSG00000030314	Atg7	autophagy related 7 [Source:MGI Symbol;Acc:MGI:1921494]	0.448199831	-1.15778599	1.95E-30	2.76E-29	yes	down	13.4	14.29	13.09	32.05	37.56	37.05	13.59333333	35.55333333
ENSMUSG00000045980	Tmem104	transmembrane protein 104 [Source:MGI Symbol;Acc:MGI:2444222]	0.296717212	-1.75283948	1.95E-30	2.76E-29	yes	down	2.98	2.83	2.15	7.29	7.2	8.62	2.653333333	7.703333333
ENSMUSG00000113424	Gm48161	predicted gene, 48161 [Source:MGI Symbol;Acc:MGI:6097531]	0.441349923	-1.18000515	1.99E-30	2.82E-29	yes	down	23.05	20.3	22.41	54.71	49.63	58.37	21.92	54.23666667
ENSMUSG00000054499	Dedd2	death effector domain-containing DNA binding protein 2 [Source:MGI Symbol;Acc:MGI:1914629]	0.311138663	-1.684370417	2.05E-30	2.90E-29	yes	down	7.8	10.59	6.45	30.58	28.53	22.38	8.28	27.16333333
ENSMUSG00000110588	Gm45774	predicted gene 45774 [Source:MGI Symbol;Acc:MGI:5804889]	0.184692519	-2.436802661	2.13E-30	3.01E-29	yes	down	1.31	1.22	1.05	6.19	7.87	7.15	1.193333333	7.07
ENSMUSG00000086145	Gm15479	predicted gene 15479 [Source:MGI Symbol;Acc:MGI:3705129]	2.293320581	1.197438042	2.20E-30	3.11E-29	yes	up	58.13	45.47	61.55	29.22	30.24	33.7	55.05	31.05333333
ENSMUSG00000035960	Apex1	apurinic/apyrimidinic endonuclease 1 [Source:MGI Symbol;Acc:MGI:88042]	2.278619766	1.188160202	2.23E-30	3.14E-29	yes	up	97.06	102.7	94.59	48.68	50.84	45.59	98.11666667	48.37
ENSMUSG00000042404	Dennd4b	DENN/MADD domain containing 4B [Source:MGI Symbol;Acc:MGI:2446201]	2.904271159	1.538176158	2.23E-30	3.15E-29	yes	up	7.9	9.6	9.64	2.63	2.9	2.7	9.046666667	2.743333333
ENSMUSG00000016252	Atp5e	ATP synthase, H+ transporting, mitochondrial F1 complex, epsilon subunit [Source:MGI Symbol;Acc:MGI:1855697]	3.161935692	1.660808026	2.27E-30	3.20E-29	yes	up	337.77	409.1	330.11	127.43	140.17	140.25	358.9933333	135.95
ENSMUSG00000073627	C130036L24Rik	RIKEN cDNA C130036L24 gene [Source:MGI Symbol;Acc:MGI:2441877]	0.26410508	-1.920816043	2.29E-30	3.22E-29	yes	down	1.27	1.44	1.52	5.78	5.83	4.91	1.41	5.506666667
ENSMUSG00000038025	Phf2	PHD finger protein 2 [Source:MGI Symbol;Acc:MGI:1338034]	2.030658582	1.021947698	2.47E-30	3.47E-29	yes	up	14.87	14.7	15.62	7.94	7.79	8.32	15.06333333	8.016666667
ENSMUSG00000034463	Scara3	scavenger receptor class A, member 3 [Source:MGI Symbol;Acc:MGI:2444418]	2.736456641	1.452308997	2.49E-30	3.51E-29	yes	up	12.03	11.71	12.38	5.38	4.32	4.6	12.04	4.766666667
ENSMUSG00000031398	Plxna3	plexin A3 [Source:MGI Symbol;Acc:MGI:107683]	0.484683915	-1.04488389	2.59E-30	3.63E-29	yes	down	21.03	18.75	26	46.92	40.85	44.66	21.92666667	44.14333333
ENSMUSG00000038485	Socs7	suppressor of cytokine signaling 7 [Source:MGI Symbol;Acc:MGI:2651588]	0.47152621	-1.084590128	3.03E-30	4.24E-29	yes	down	6.4	6.24	6.08	14.83	14.62	13.72	6.24	14.39
ENSMUSG00000043099	Hic1	hypermethylated in cancer 1 [Source:MGI Symbol;Acc:MGI:1338010]	4.702099504	2.233305069	3.44E-30	4.82E-29	yes	up	13.26	13.81	12.83	3.93	3.34	1.97	13.3	3.08
ENSMUSG00000038214	Bend3	BEN domain containing 3 [Source:MGI Symbol;Acc:MGI:2677212]	4.110486669	2.039309215	3.61E-30	5.05E-29	yes	up	3.17	2.83	3.31	0.8	0.81	0.8	3.103333333	0.803333333
ENSMUSG00000022296	Baalc	brain and acute leukemia, cytoplasmic [Source:MGI Symbol;Acc:MGI:1928704]	15.11603194	3.918007567	3.65E-30	5.11E-29	yes	up	4.7	3.95	4.79	0.47	0.17	0.29	4.48	0.31
ENSMUSG00000089762	Ier5l	immediate early response 5-like [Source:MGI Symbol;Acc:MGI:1919750]	13.9756246	3.804840857	3.83E-30	5.35E-29	yes	up	4.57	4.57	4.07	0.52	0.32	0.18	4.403333333	0.34
ENSMUSG00000040188	Scamp2	secretory carrier membrane protein 2 [Source:MGI Symbol;Acc:MGI:1346518]	0.436212693	-1.196896344	4.01E-30	5.60E-29	yes	down	16.39	19.06	18.02	41.85	40.25	46.57	17.82333333	42.89
ENSMUSG00000031506	Ptpn7	protein tyrosine phosphatase, non-receptor type 7 [Source:MGI Symbol;Acc:MGI:2156893]	14.08277426	3.815859663	4.39E-30	6.13E-29	yes	up	3.96	3.77	3.92	0.24	0.31	0.34	3.883333333	0.296666667
ENSMUSG00000015597	Zfp318	zinc finger protein 318 [Source:MGI Symbol;Acc:MGI:1889348]	0.397025665	-1.332695825	4.99E-30	6.95E-29	yes	down	6.24	4.93	5.12	17.45	11.67	14.56	5.43	14.56
ENSMUSG00000032643	Fhl3	four and a half LIM domains 3 [Source:MGI Symbol;Acc:MGI:1341092]	2.08061777	1.057011952	5.77E-30	8.03E-29	yes	up	56.9	60.34	59.24	32.35	31.74	27.69	58.82666667	30.59333333
ENSMUSG00000107881	Gm44250	predicted gene, 44250 [Source:MGI Symbol;Acc:MGI:5690642]	3.331308544	1.736088982	6.06E-30	8.43E-29	yes	up	6.55	5.78	6.92	2.27	2.08	1.9	6.416666667	2.083333333
ENSMUSG00000030876	Mettl9	methyltransferase like 9 [Source:MGI Symbol;Acc:MGI:1914862]	2.937024799	1.554355447	6.26E-30	8.71E-29	yes	up	54.22	47.21	49.72	23.19	21.97	16.27	50.38333333	20.47666667
ENSMUSG00000032422	Snx14	sorting nexin 14 [Source:MGI Symbol;Acc:MGI:2155664]	0.402388861	-1.313337728	6.40E-30	8.89E-29	yes	down	15.4	12.79	15.33	38.69	39.74	38.42	14.50666667	38.95
ENSMUSG00000102700	Gm38312	predicted gene, 38312 [Source:MGI Symbol;Acc:MGI:5611540]	32.15030069	5.006760326	6.99E-30	9.70E-29	yes	up	6.66	7.34	7.29	0.14	0.52	0.05	7.096666667	0.236666667
ENSMUSG00000051674	Dcun1d4	DCN1, defective in cullin neddylation 1, domain containing 4 (S. cerevisiae) [Source:MGI Symbol;Acc:MGI:2140972]	0.253738272	-1.978586952	7.58E-30	1.05E-28	yes	down	1.2	1.25	2.35	5.04	5.3	6.34	1.6	5.56
ENSMUSG00000020131	Pcsk4	proprotein convertase subtilisin/kexin type 4 [Source:MGI Symbol;Acc:MGI:97514]	6.067184977	2.601027297	8.90E-30	1.23E-28	yes	up	8.5	7.74	8.85	1.54	1.73	1.51	8.363333333	1.593333333
ENSMUSG00000026872	Zeb2	zinc finger E-box binding homeobox 2 [Source:MGI Symbol;Acc:MGI:1344407]	3.159819231	1.659842026	9.36E-30	1.30E-28	yes	up	19.92	12.66	20.29	6.06	5.51	9.86	17.62333333	7.143333333
ENSMUSG00000097006	9530082P21Rik	RIKEN cDNA 9530082P21 gene [Source:MGI Symbol;Acc:MGI:3603340]	3.615124762	1.854045437	9.75E-30	1.35E-28	yes	up	12.09	9.66	11.14	3.33	3.34	3.12	10.96333333	3.263333333
ENSMUSG00000078584	AU022252	expressed sequence AU022252 [Source:MGI Symbol;Acc:MGI:2140466]	0.384560969	-1.378715752	1.00E-29	1.38E-28	yes	down	3.4	2.44	3.67	7.94	8.94	5.61	3.17	7.496666667
ENSMUSG00000016382	Pls3	plastin 3 (T-isoform) [Source:MGI Symbol;Acc:MGI:104807]	2.18664339	1.128717957	1.07E-29	1.48E-28	yes	up	69.16	54.89	68.29	30.53	30.71	33.98	64.11333333	31.74
ENSMUSG00000037134	Prmt9	protein arginine methyltransferase 9 [Source:MGI Symbol;Acc:MGI:2142651]	0.427511471	-1.225964964	1.08E-29	1.48E-28	yes	down	9.39	7.78	8.66	21.26	23.41	22.69	8.61	22.45333333
ENSMUSG00000030748	Il4ra	interleukin 4 receptor, alpha [Source:MGI Symbol;Acc:MGI:105367]	2.796815072	1.483784865	1.16E-29	1.60E-28	yes	up	13.26	11.26	10.29	4.08	3.31	4.21	11.60333333	3.866666667
ENSMUSG00000037636	Slc25a43	solute carrier family 25, member 43 [Source:MGI Symbol;Acc:MGI:2684854]	3.068648523	1.617603412	1.17E-29	1.61E-28	yes	up	7.18	6.87	7.36	3.59	2.53	1.98	7.136666667	2.7
ENSMUSG00000002205	Vrk3	vaccinia related kinase 3 [Source:MGI Symbol;Acc:MGI:2182465]	0.480658802	-1.056914941	1.23E-29	1.69E-28	yes	down	25.72	22.14	27.09	54.51	54.55	64.22	24.98333333	57.76
ENSMUSG00000039157	Fam102a	family with sequence similarity 102, member A [Source:MGI Symbol;Acc:MGI:2138935]	0.303023246	-1.722499622	1.27E-29	1.75E-28	yes	down	2.31	3.32	2.82	10.43	10.9	10.86	2.816666667	10.73
ENSMUSG00000008318	Relt	RELT tumor necrosis factor receptor [Source:MGI Symbol;Acc:MGI:2443373]	0.315575057	-1.663944913	1.33E-29	1.82E-28	yes	down	3.45	4.15	3.98	13.72	16	11.2	3.86	13.64
ENSMUSG00000112716	4930471E19Rik	RIKEN cDNA 4930471E19 gene [Source:MGI Symbol;Acc:MGI:1922162]	8.159807986	3.028535204	1.34E-29	1.85E-28	yes	up	4.85	5.11	4.12	0.57	0.79	0.95	4.693333333	0.77
ENSMUSG00000062488	Ifit3b	interferon-induced protein with tetratricopeptide repeats 3B [Source:MGI Symbol;Acc:MGI:3698419]	25.0218713	4.645117783	1.41E-29	1.94E-28	yes	up	5.59	5.48	4.93	0.31	0.22	0.19	5.333333333	0.24
ENSMUSG00000001228	Uhrf1	ubiquitin-like, containing PHD and RING finger domains, 1 [Source:MGI Symbol;Acc:MGI:1338889]	2.125581818	1.087857792	1.42E-29	1.94E-28	yes	up	64.26	67.55	61.61	33.22	31.18	33.73	64.47333333	32.71
ENSMUSG00000071552	Tigit	T cell immunoreceptor with Ig and ITIM domains [Source:MGI Symbol;Acc:MGI:3642260]	4.108417286	2.038582722	1.43E-29	1.96E-28	yes	up	17.71	17.22	15.44	5.04	4.76	5.09	16.79	4.963333333
ENSMUSG00000018820	Zfyve27	zinc finger, FYVE domain containing 27 [Source:MGI Symbol;Acc:MGI:1919602]	0.488138966	-1.034636174	1.62E-29	2.21E-28	yes	down	18	17.43	16.54	41.78	42.27	44.69	17.32333333	42.91333333
ENSMUSG00000015837	Sqstm1	sequestosome 1 [Source:MGI Symbol;Acc:MGI:107931]	0.436135484	-1.197151721	1.70E-29	2.33E-28	yes	down	365.75	441.11	374.73	1043.26	1044.67	909.9	393.8633333	999.2766667
ENSMUSG00000025577	Cbx2	chromobox 2 [Source:MGI Symbol;Acc:MGI:88289]	0.423150483	-1.240757283	1.82E-29	2.48E-28	yes	down	5.18	4.84	5.06	13.29	13.7	12.86	5.026666667	13.28333333
ENSMUSG00000032491	Nradd	neurotrophin receptor associated death domain [Source:MGI Symbol;Acc:MGI:1914419]	3.380021296	1.757032336	1.92E-29	2.62E-28	yes	up	36.65	42.95	38.61	15.93	10.37	12.73	39.40333333	13.01
ENSMUSG00000001156	Mxd1	MAX dimerization protein 1 [Source:MGI Symbol;Acc:MGI:96908]	0.381143635	-1.391593313	2.00E-29	2.73E-28	yes	down	3.5	3.44	4.04	9.62	10.33	10.95	3.66	10.3
ENSMUSG00000029363	Rfc5	replication factor C (activator 1) 5 [Source:MGI Symbol;Acc:MGI:1919401]	0.440396104	-1.183126389	2.11E-29	2.88E-28	yes	down	21.41	26.15	26.9	63.74	62.33	52.45	24.82	59.50666667
ENSMUSG00000024165	Jpt2	Jupiter microtubule associated homolog 2 [Source:MGI Symbol;Acc:MGI:1196260]	2.121768629	1.085267344	2.13E-29	2.90E-28	yes	up	46.36	39.82	47.32	23.28	20.88	23.23	44.5	22.46333333
ENSMUSG00000031380	Vegfd	vascular endothelial growth factor D [Source:MGI Symbol;Acc:MGI:108037]	21.98665837	4.458556449	2.21E-29	3.01E-28	yes	up	4.66	5.66	6.78	0.29	0.26	0.28	5.7	0.276666667
ENSMUSG00000042359	Osbpl6	oxysterol binding protein-like 6 [Source:MGI Symbol;Acc:MGI:2139014]	0.438695171	-1.18870927	2.25E-29	3.06E-28	yes	down	8.63	7.15	8.54	17.74	19.18	16.29	8.106666667	17.73666667
ENSMUSG00000030222	Rerg	RAS-like, estrogen-regulated, growth-inhibitor [Source:MGI Symbol;Acc:MGI:2665139]	22.37931579	4.484094024	2.30E-29	3.13E-28	yes	up	5.54	3.93	6.35	0.23	0.23	0.24	5.273333333	0.233333333
ENSMUSG00000020798	Spns3	spinster homolog 3 [Source:MGI Symbol;Acc:MGI:1924827]	60.93140067	5.929114	2.34E-29	3.18E-28	yes	up	3.02	3.32	3.31	0.11	0.02	0.04	3.216666667	0.056666667
ENSMUSG00000029098	Acox3	acyl-Coenzyme A oxidase 3, pristanoyl [Source:MGI Symbol;Acc:MGI:1933156]	0.457238166	-1.128982264	2.38E-29	3.23E-28	yes	down	8.14	8.76	8.34	18.31	21.34	20.51	8.413333333	20.05333333
ENSMUSG00000073147	5031425E22Rik	RIKEN cDNA 5031425E22 gene [Source:MGI Symbol;Acc:MGI:1923227]	0.348764097	-1.519676563	2.53E-29	3.43E-28	yes	down	7.18	6.85	6.8	23.65	21.83	19.61	6.943333333	21.69666667
ENSMUSG00000039512	Uhrf1bp1	UHRF1 (ICBP90) binding protein 1 [Source:MGI Symbol;Acc:MGI:3041238]	0.476510772	-1.069419267	2.64E-29	3.58E-28	yes	down	5.6	4.82	5.89	12.71	12.24	14.18	5.436666667	13.04333333
ENSMUSG00000042766	Trim46	tripartite motif-containing 46 [Source:MGI Symbol;Acc:MGI:2673000]	3.879960752	1.956042059	2.73E-29	3.70E-28	yes	up	8.34	8.07	9.74	2.3	1.98	2.26	8.716666667	2.18
ENSMUSG00000033216	Eefsec	eukaryotic elongation factor, selenocysteine-tRNA-specific [Source:MGI Symbol;Acc:MGI:2137092]	0.424445164	-1.236349918	2.82E-29	3.81E-28	yes	down	13.42	12.06	11.75	36.71	40.87	25.76	12.41	34.44666667
ENSMUSG00000040093	Bmf	BCL2 modifying factor [Source:MGI Symbol;Acc:MGI:2176433]	7.481678642	2.903362	3.12E-29	4.21E-28	yes	up	3.47	3.77	4.17	0.38	1.2	0.34	3.803333333	0.64
ENSMUSG00000014786	Slc9a5	solute carrier family 9 (sodium/hydrogen exchanger), member 5 [Source:MGI Symbol;Acc:MGI:2685542]	2.704665351	1.4354501	3.37E-29	4.55E-28	yes	up	10.97	11.35	12.8	5.39	4.21	4.73	11.70666667	4.776666667
ENSMUSG00000033855	Ston1	stonin 1 [Source:MGI Symbol;Acc:MGI:1924307]	2.025079403	1.017978477	3.70E-29	4.99E-28	yes	up	26.18	22.59	27.34	12.37	13.01	14.15	25.37	13.17666667
ENSMUSG00000034320	Slc26a2	solute carrier family 26 (sulfate transporter), member 2 [Source:MGI Symbol;Acc:MGI:892977]	0.320792821	-1.64028624	4.35E-29	5.86E-28	yes	down	2.01	1.38	1.93	6.21	5.59	6.05	1.773333333	5.95
ENSMUSG00000063767	S100a7a	S100 calcium binding protein A7A [Source:MGI Symbol;Acc:MGI:2687194]	5.285629216	2.402075224	4.58E-29	6.16E-28	yes	up	27.38	17.84	13.74	2.43	4.03	3.66	19.65333333	3.373333333
ENSMUSG00000043323	Fbrsl1	fibrosin-like 1 [Source:MGI Symbol;Acc:MGI:1920907]	0.382733927	-1.385586304	4.59E-29	6.17E-28	yes	down	10.46	10.05	9.75	28.89	29.32	21.76	10.08666667	26.65666667
ENSMUSG00000072582	Ptrh2	peptidyl-tRNA hydrolase 2 [Source:MGI Symbol;Acc:MGI:2444848]	3.099934181	1.632237584	5.36E-29	7.20E-28	yes	up	9.24	9.24	10.77	3.51	3.2	3.52	9.75	3.41
ENSMUSG00000061852	Gm53056	predicted gene 53056 [Source:MGI Symbol;Acc:MGI:6435214]	5.743464574	2.521921262	5.43E-29	7.30E-28	yes	up	5.6	5.17	6.23	3.21	1.24	1.86	5.666666667	2.103333333
ENSMUSG00000036501	Fam13b	family with sequence similarity 13, member B [Source:MGI Symbol;Acc:MGI:2447834]	0.445479527	-1.166568964	6.44E-29	8.62E-28	yes	down	34.26	22.59	30.45	75.79	74.92	74.63	29.1	75.11333333
ENSMUSG00000042744	Hectd4	HECT domain E3 ubiquitin protein ligase 4 [Source:MGI Symbol;Acc:MGI:3647820]	0.45209129	-1.145313972	6.60E-29	8.84E-28	yes	down	3.75	3.41	4.13	8.85	9.23	9.77	3.763333333	9.283333333
ENSMUSG00000032353	Tmed3	transmembrane p24 trafficking protein 3 [Source:MGI Symbol;Acc:MGI:1913361]	2.164980269	1.114353876	7.83E-29	1.05E-27	yes	up	77.01	87.83	81.69	41.53	41.54	42.69	82.17666667	41.92
ENSMUSG00000040054	Baz2a	bromodomain adjacent to zinc finger domain, 2A [Source:MGI Symbol;Acc:MGI:2151152]	0.499551415	-1.001294925	8.21E-29	1.10E-27	yes	down	12.6	11.64	13.84	25.73	26.12	29.55	12.69333333	27.13333333
ENSMUSG00000057914	Cacnb2	calcium channel, voltage-dependent, beta 2 subunit [Source:MGI Symbol;Acc:MGI:894644]	2.822055432	1.496746326	8.62E-29	1.15E-27	yes	up	9.25	7.92	9.51	3.91	3.67	3.64	8.893333333	3.74
ENSMUSG00000118378	Gm50393	predicted gene, 50393 [Source:MGI Symbol;Acc:MGI:6303297]	7.643188349	2.934174583	1.02E-28	1.36E-27	yes	up	4.55	4.91	4.17	0.51	0.6	0.84	4.543333333	0.65
ENSMUSG00000031986	Sprtn	SprT-like N-terminal domain [Source:MGI Symbol;Acc:MGI:2685351]	0.453954047	-1.139381831	1.08E-28	1.44E-27	yes	down	6.92	6.33	7.67	16.45	15.34	15.44	6.973333333	15.74333333
ENSMUSG00000040697	Dnajc16	DnaJ heat shock protein family (Hsp40) member C16 [Source:MGI Symbol;Acc:MGI:2442146]	0.388701233	-1.363266411	1.17E-28	1.56E-27	yes	down	2.83	2.79	3.11	7.75	7.68	8.82	2.91	8.083333333
ENSMUSG00000018796	Acsl1	acyl-CoA synthetase long-chain family member 1 [Source:MGI Symbol;Acc:MGI:102797]	0.367082969	-1.445821912	1.21E-28	1.61E-27	yes	down	3.68	3.74	4.04	10.68	11.31	11.21	3.82	11.06666667
ENSMUSG00000021226	Acot2	acyl-CoA thioesterase 2 [Source:MGI Symbol;Acc:MGI:2159605]	5.32151749	2.411837705	1.23E-28	1.63E-27	yes	up	9.63	10.02	9.32	2.33	2.26	1.29	9.656666667	1.96
ENSMUSG00000047090	Tmem198b	transmembrane protein 198b [Source:MGI Symbol;Acc:MGI:1921077]	3.339797894	1.739760802	1.43E-28	1.90E-27	yes	up	13.18	15.63	13.89	5.25	4.02	4.6	14.23333333	4.623333333
ENSMUSG00000035640	Cbarp	calcium channel, voltage-dependent, beta subunit associated regulatory protein [Source:MGI Symbol;Acc:MGI:1354170]	0.317063756	-1.657155124	1.60E-28	2.12E-27	yes	down	9.59	11.13	10	34.94	35.55	29.87	10.24	33.45333333
ENSMUSG00000039759	Thap3	THAP domain containing, apoptosis associated protein 3 [Source:MGI Symbol;Acc:MGI:1917126]	2.526083729	1.336902459	1.82E-28	2.40E-27	yes	up	64.59	74.59	71.94	33.52	31.22	33.61	70.37333333	32.78333333
ENSMUSG00000015312	Gadd45b	growth arrest and DNA-damage-inducible 45 beta [Source:MGI Symbol;Acc:MGI:107776]	0.497263249	-1.007918285	1.88E-28	2.49E-27	yes	down	46.63	47.54	51.92	113.95	106.61	103.5	48.69666667	108.02
ENSMUSG00000050471	Fam118b	family with sequence similarity 118, member B [Source:MGI Symbol;Acc:MGI:1924483]	0.417697714	-1.259468848	2.02E-28	2.67E-27	yes	down	12.47	15.47	14.38	38.27	37.39	38.16	14.10666667	37.94
ENSMUSG00000006736	Tspan31	tetraspanin 31 [Source:MGI Symbol;Acc:MGI:1914375]	0.473763371	-1.077761432	2.25E-28	2.97E-27	yes	down	73.37	83.69	80.93	169.1	172.86	189.52	79.33	177.16
ENSMUSG00000006442	Srm	spermidine synthase [Source:MGI Symbol;Acc:MGI:102690]	2.696921613	1.43131359	2.26E-28	2.99E-27	yes	up	94.95	113.65	93.7	35.03	40.93	40.92	100.7666667	38.96
ENSMUSG00000061728	Btnl7-ps	butyrophilin-like 7, pseudogene [Source:MGI Symbol;Acc:MGI:2388054]	2.858098836	1.515055807	2.36E-28	3.10E-27	yes	up	6.36	6.44	7.45	2.53	2.18	2.21	6.75	2.306666667
ENSMUSG00000069662	Marcks	myristoylated alanine rich protein kinase C substrate [Source:MGI Symbol;Acc:MGI:96907]	2.997683848	1.583848237	2.36E-28	3.11E-27	yes	up	8.21	7.39	7.24	2.67	2.98	2.61	7.613333333	2.753333333
ENSMUSG00000036473	Tbc1d24	TBC1 domain family, member 24 [Source:MGI Symbol;Acc:MGI:2443456]	0.295165678	-1.760403121	3.12E-28	4.11E-27	yes	down	3.86	1.75	2.24	7.14	6.03	8.77	2.616666667	7.313333333
ENSMUSG00000116289	Gm31342	predicted gene, 31342 [Source:MGI Symbol;Acc:MGI:5590501]	27.65801037	4.789625472	3.14E-28	4.12E-27	yes	up	2.46	1.91	6.83	0.69	0.05	0.04	3.733333333	0.26
ENSMUSG00000066443	Gm10163	predicted pseudogene 10163 [Source:MGI Symbol;Acc:MGI:3704341]	2.195864594	1.134789095	3.30E-28	4.32E-27	yes	up	939.81	1039.36	890.94	512.46	484.67	556.27	956.7033333	517.8
ENSMUSG00000001755	Coasy	Coenzyme A synthase [Source:MGI Symbol;Acc:MGI:1918993]	0.474103887	-1.076724875	3.37E-28	4.41E-27	yes	down	17.48	18.54	19.44	38.84	42.53	40.49	18.48666667	40.62
ENSMUSG00000058258	Idi1	isopentenyl-diphosphate delta isomerase [Source:MGI Symbol;Acc:MGI:2442264]	2.337568583	1.225008694	3.55E-28	4.65E-27	yes	up	55.47	42.44	52.39	23.89	22.39	24.99	50.1	23.75666667
ENSMUSG00000025133	Ints4	integrator complex subunit 4 [Source:MGI Symbol;Acc:MGI:1917164]	0.499586521	-1.001193543	3.62E-28	4.74E-27	yes	down	21.46	25.12	23.77	51.89	40.77	47.43	23.45	46.69666667
ENSMUSG00000078812	Eif5a	eukaryotic translation initiation factor 5A [Source:MGI Symbol;Acc:MGI:106248]	2.121856677	1.085327211	3.69E-28	4.81E-27	yes	up	903.09	1046.54	878.88	500.03	512.81	483.05	942.8366667	498.63
ENSMUSG00000053687	Dpep2	dipeptidase 2 [Source:MGI Symbol;Acc:MGI:2442042]	31.59751144	4.981739034	3.69E-28	4.82E-27	yes	up	5.6	6.53	6.93	0.31	0.27	0.05	6.353333333	0.21
ENSMUSG00000054537	Tmprss11e	transmembrane protease, serine 11e [Source:MGI Symbol;Acc:MGI:3513175]	61.03617304	5.931592603	3.78E-28	4.93E-27	yes	up	2.62	1.98	3.07	0.02	0.03	0.14	2.556666667	0.063333333
ENSMUSG00000085133	B930095G15Rik	RIKEN cDNA B930095G15 gene [Source:MGI Symbol;Acc:MGI:2443701]	5.533559655	2.468207843	3.79E-28	4.94E-27	yes	up	2.87	3.45	3.46	0.58	0.75	0.58	3.26	0.636666667
ENSMUSG00000012114	Med15	mediator complex subunit 15 [Source:MGI Symbol;Acc:MGI:2137379]	0.483221812	-1.049242518	3.91E-28	5.10E-27	yes	down	27.63	32.01	28.84	59.47	60.32	59.53	29.49333333	59.77333333
ENSMUSG00000031803	B3gnt3	UDP-GlcNAc:betaGal beta-1,3-N-acetylglucosaminyltransferase 3 [Source:MGI Symbol;Acc:MGI:2152535]	2.41497019	1.272005381	4.09E-28	5.33E-27	yes	up	44.38	50.37	44.61	22.26	23	17.1	46.45333333	20.78666667
ENSMUSG00000027611	Procr	protein C receptor, endothelial [Source:MGI Symbol;Acc:MGI:104596]	3.217885517	1.686113	4.46E-28	5.81E-27	yes	up	19.37	24.01	21.21	7.01	7.24	7.05	21.53	7.1
ENSMUSG00000025534	Gusb	glucuronidase, beta [Source:MGI Symbol;Acc:MGI:95872]	2.536486254	1.342831342	4.56E-28	5.93E-27	yes	up	15.66	14.51	17.42	7.44	6.49	8.49	15.86333333	7.473333333
ENSMUSG00000070564	Ntn5	netrin 5 [Source:MGI Symbol;Acc:MGI:2685330]	3.03644821	1.602384763	4.82E-28	6.25E-27	yes	up	5.7	6.14	6.37	2	1.73	1.29	6.07	1.673333333
ENSMUSG00000022109	Med4	mediator complex subunit 4 [Source:MGI Symbol;Acc:MGI:1914631]	0.479360136	-1.060818156	4.83E-28	6.27E-27	yes	down	25.72	26.49	25.96	59.66	60.05	59.68	26.05666667	59.79666667
ENSMUSG00000034951	Cog7	component of oligomeric golgi complex 7 [Source:MGI Symbol;Acc:MGI:2685013]	2.512304717	1.329011459	5.50E-28	7.12E-27	yes	up	17.25	16.95	16.89	7.34	6.62	8.12	17.03	7.36
ENSMUSG00000031586	Rbpms	RNA binding protein gene with multiple splicing [Source:MGI Symbol;Acc:MGI:1334446]	3.776170179	1.916923783	5.81E-28	7.52E-27	yes	up	12.28	13.64	10.15	5.18	6.04	5.2	12.02333333	5.473333333
ENSMUSG00000056666	Retsat	retinol saturase (all trans retinol 13,14 reductase) [Source:MGI Symbol;Acc:MGI:1914692]	2.176654446	1.122112391	5.89E-28	7.61E-27	yes	up	26.79	27.12	25.53	12.78	11.69	12.87	26.48	12.44666667
ENSMUSG00000055334	Snupn	snurportin 1 [Source:MGI Symbol;Acc:MGI:1913319]	0.352500538	-1.504302634	6.16E-28	7.96E-27	yes	down	8.96	8.23	8.96	25.13	27.37	29	8.716666667	27.16666667
ENSMUSG00000029093	Sorcs2	sortilin-related VPS10 domain containing receptor 2 [Source:MGI Symbol;Acc:MGI:1932289]	10.98532286	3.457505367	6.25E-28	8.07E-27	yes	up	1.6	2.16	2.81	0.15	0.19	0.22	2.19	0.186666667
ENSMUSG00000019842	Traf3ip2	TRAF3 interacting protein 2 [Source:MGI Symbol;Acc:MGI:2143599]	3.593911156	1.845554745	6.97E-28	8.99E-27	yes	up	11.24	12.27	11.73	4.72	2.7	2.99	11.74666667	3.47
ENSMUSG00000031168	Ebp	phenylalkylamine Ca2+ antagonist (emopamil) binding protein [Source:MGI Symbol;Acc:MGI:107822]	2.363931485	1.241188222	8.44E-28	1.09E-26	yes	up	89.47	87.21	85.47	48.98	45.57	34.95	87.38333333	43.16666667
ENSMUSG00000051177	Plcb1	phospholipase C, beta 1 [Source:MGI Symbol;Acc:MGI:97613]	3.148351656	1.654596692	9.34E-28	1.20E-26	yes	up	4.82	3.78	4.84	1.43	1.72	1.61	4.48	1.586666667
ENSMUSG00000032226	Gcnt3	glucosaminyl (N-acetyl) transferase 3, mucin type [Source:MGI Symbol;Acc:MGI:1919327]	8.430536577	3.075624457	9.37E-28	1.20E-26	yes	up	3.39	3.54	4.13	0.28	0.42	0.73	3.686666667	0.476666667
ENSMUSG00000037315	Jade3	jade family PHD finger 3 [Source:MGI Symbol;Acc:MGI:2148019]	0.332130277	-1.590178852	9.45E-28	1.21E-26	yes	down	4.82	3.15	3.99	12.23	13.01	13.79	3.986666667	13.01
ENSMUSG00000037375	Hhat	hedgehog acyltransferase [Source:MGI Symbol;Acc:MGI:2444681]	3.676122487	1.878184837	1.06E-27	1.37E-26	yes	up	7.82	6.67	7.65	2.19	2.29	2.84	7.38	2.44
ENSMUSG00000030056	Isy1	ISY1 splicing factor homolog [Source:MGI Symbol;Acc:MGI:1923310]	2.030137157	1.0215772	1.19E-27	1.52E-26	yes	up	75.17	89.42	79.39	51.53	46.89	42.61	81.32666667	47.01
ENSMUSG00000000127	Fer	fer (fms/fps related) protein kinase [Source:MGI Symbol;Acc:MGI:105917]	2.261103413	1.177026976	1.20E-27	1.54E-26	yes	up	22.05	18.41	20.09	10.24	10.81	12.23	20.18333333	11.09333333
ENSMUSG00000009687	Fxyd5	FXYD domain-containing ion transport regulator 5 [Source:MGI Symbol;Acc:MGI:1201785]	2.480317351	1.310524722	1.27E-27	1.63E-26	yes	up	183.95	226.98	188.79	90.15	89.71	90.77	199.9066667	90.21
ENSMUSG00000004897	Hdgf	heparin binding growth factor [Source:MGI Symbol;Acc:MGI:1194494]	2.023294271	1.016706163	1.28E-27	1.64E-26	yes	up	373.49	432.45	364.56	220.53	213.48	195.38	390.1666667	209.7966667
ENSMUSG00000044080	S100a1	S100 calcium binding protein A1 [Source:MGI Symbol;Acc:MGI:1338917]	4.784014992	2.258221911	1.34E-27	1.72E-26	yes	up	44.11	58.39	44.21	10.38	12.62	12	48.90333333	11.66666667
ENSMUSG00000022428	Cby1	chibby family member 1, beta catenin antagonist [Source:MGI Symbol;Acc:MGI:1920989]	0.419302568	-1.253936429	1.71E-27	2.18E-26	yes	down	21.17	22.87	22.03	53.49	58.38	59.09	22.02333333	56.98666667
ENSMUSG00000033658	Ddx19b	DEAD box helicase 19b [Source:MGI Symbol;Acc:MGI:2148251]	0.497765556	-1.006461692	1.91E-27	2.43E-26	yes	down	24.15	19.23	16.72	44.19	38.21	43.5	20.03333333	41.96666667
ENSMUSG00000019837	Gtf3c6	general transcription factor IIIC, polypeptide 6, alpha [Source:MGI Symbol;Acc:MGI:1914621]	3.862010474	1.949352077	1.93E-27	2.46E-26	yes	up	19.45	21.84	20.46	10.39	4.6	4.86	20.58333333	6.616666667
ENSMUSG00000103308	Gm37800	predicted gene, 37800 [Source:MGI Symbol;Acc:MGI:5611028]	32.5113889	5.022873285	1.94E-27	2.46E-26	yes	up	24.72	21.93	31.46	0.98	1.29	0.15	26.03666667	0.806666667
ENSMUSG00000031198	Fundc2	FUN14 domain containing 2 [Source:MGI Symbol;Acc:MGI:1914641]	2.182255704	1.125820158	1.96E-27	2.49E-26	yes	up	26.81	24.99	28.19	12.54	12.51	15.43	26.66333333	13.49333333
ENSMUSG00000022742	Cpox	coproporphyrinogen oxidase [Source:MGI Symbol;Acc:MGI:104841]	2.119056024	1.08342173	2.01E-27	2.55E-26	yes	up	70.26	60.37	72.4	31.2	34.21	30.29	67.67666667	31.9
ENSMUSG00000033862	Cdk10	cyclin-dependent kinase 10 [Source:MGI Symbol;Acc:MGI:2448549]	0.392155147	-1.350503559	2.04E-27	2.59E-26	yes	down	23.24	28.95	24.82	82.02	65.38	81.9	25.67	76.43333333
ENSMUSG00000048756	Foxo3	forkhead box O3 [Source:MGI Symbol;Acc:MGI:1890081]	0.490753202	-1.026930415	2.23E-27	2.82E-26	yes	down	7.39	6.3	7.35	15.88	16.25	14.36	7.013333333	15.49666667
ENSMUSG00000031789	Cngb1	cyclic nucleotide gated channel beta 1 [Source:MGI Symbol;Acc:MGI:2664102]	6.794623192	2.764393546	2.30E-27	2.91E-26	yes	up	2.91	2.5	2.55	0.36	0.67	0.39	2.653333333	0.473333333
ENSMUSG00000028042	Zbtb7b	zinc finger and BTB domain containing 7B [Source:MGI Symbol;Acc:MGI:102755]	2.11534126	1.080890426	2.40E-27	3.03E-26	yes	up	40.47	54.55	46.89	23.36	21.84	21.87	47.30333333	22.35666667
ENSMUSG00000056116	H2-T22	histocompatibility 2, T region locus 22 [Source:MGI Symbol;Acc:MGI:95956]	2.336620803	1.224423626	2.42E-27	3.05E-26	yes	up	45.65	50.37	46.42	23.09	19.67	22.12	47.48	21.62666667
ENSMUSG00000030407	Qpctl	glutaminyl-peptide cyclotransferase-like [Source:MGI Symbol;Acc:MGI:1914619]	0.307028598	-1.703555053	2.53E-27	3.19E-26	yes	down	3.55	3.49	3.23	10.81	11.8	13.54	3.423333333	12.05
ENSMUSG00000040767	Snrnp25	small nuclear ribonucleoprotein 25 (U11/U12) [Source:MGI Symbol;Acc:MGI:1925622]	0.370130906	-1.433892489	2.54E-27	3.20E-26	yes	down	21.49	22.4	20.62	63	65.19	70.6	21.50333333	66.26333333
ENSMUSG00000054836	Elp6	elongator acetyltransferase complex subunit 6 [Source:MGI Symbol;Acc:MGI:1919349]	3.212883734	1.683868775	2.65E-27	3.34E-26	yes	up	21.98	23.28	20.82	8.11	8.04	8.71	22.02666667	8.286666667
ENSMUSG00000038354	Ankrd35	ankyrin repeat domain 35 [Source:MGI Symbol;Acc:MGI:2442590]	0.094811759	-3.398790189	2.69E-27	3.39E-26	yes	down	0.17	0.24	0.46	3.13	3.13	4.37	0.29	3.543333333
ENSMUSG00000071256	Zfp213	zinc finger protein 213 [Source:MGI Symbol;Acc:MGI:3053094]	0.333358331	-1.584854313	2.70E-27	3.40E-26	yes	down	3.49	4.11	3.57	12.22	12.58	11.63	3.723333333	12.14333333
ENSMUSG00000030322	Mbd4	methyl-CpG binding domain protein 4 [Source:MGI Symbol;Acc:MGI:1333850]	0.41770397	-1.259447241	2.81E-27	3.53E-26	yes	down	4.67	4.02	4.12	11.89	10.31	12.86	4.27	11.68666667
ENSMUSG00000060012	Kif13b	kinesin family member 13B [Source:MGI Symbol;Acc:MGI:1098265]	0.49894361	-1.003051322	3.00E-27	3.77E-26	yes	down	3.99	4.3	4.16	8.52	8.67	8.54	4.15	8.576666667
ENSMUSG00000027261	Hao1	hydroxyacid oxidase 1, liver [Source:MGI Symbol;Acc:MGI:96011]	36.21800867	5.178635321	3.04E-27	3.82E-26	yes	up	4.26	3.64	4.19	0.12	0.07	0.24	4.03	0.143333333
ENSMUSG00000043300	B3galnt1	UDP-GalNAc:betaGlcNAc beta 1,3-galactosaminyltransferase, polypeptide 1 [Source:MGI Symbol;Acc:MGI:1349405]	3.683691453	1.881152226	3.32E-27	4.16E-26	yes	up	10.87	9.53	10.43	3.2	3.06	2.86	10.27666667	3.04
ENSMUSG00000074272	Ceacam1	carcinoembryonic antigen-related cell adhesion molecule 1 [Source:MGI Symbol;Acc:MGI:1347245]	6.142066319	2.61872409	3.42E-27	4.28E-26	yes	up	5.71	4.5	4.76	0.8	0.67	0.81	4.99	0.76
ENSMUSG00000027654	Fam83d	family with sequence similarity 83, member D [Source:MGI Symbol;Acc:MGI:1919128]	0.421704044	-1.245697237	3.93E-27	4.92E-26	yes	down	16.97	13.98	16.84	42.89	42.66	34.5	15.93	40.01666667
ENSMUSG00000060063	Alox5ap	arachidonate 5-lipoxygenase activating protein [Source:MGI Symbol;Acc:MGI:107505]	20.81703116	4.379692427	4.24E-27	5.29E-26	yes	up	9.47	9.38	8.62	0.53	1.16	0.44	9.156666667	0.71
ENSMUSG00000004127	Trmt10a	tRNA methyltransferase 10A [Source:MGI Symbol;Acc:MGI:1920421]	2.392658575	1.258614543	4.29E-27	5.35E-26	yes	up	18.72	15.3	19.4	9.27	9.27	10.89	17.80666667	9.81
ENSMUSG00000040998	Npnt	nephronectin [Source:MGI Symbol;Acc:MGI:2148811]	12.64287549	3.660252722	4.40E-27	5.49E-26	yes	up	3.29	2.73	3.28	0.24	0.23	0.31	3.1	0.26
ENSMUSG00000019254	Ppp1r12c	protein phosphatase 1, regulatory subunit 12C [Source:MGI Symbol;Acc:MGI:1924258]	0.456721406	-1.130613685	4.68E-27	5.83E-26	yes	down	47.03	55.94	46.49	99.22	98.27	103.9	49.82	100.4633333
ENSMUSG00000093577	Gm20632	predicted gene 20632 [Source:MGI Symbol;Acc:MGI:5313079]	0.191659458	-2.383382901	4.70E-27	5.84E-26	yes	down	1.51	1.06	2.15	8.71	9.39	8.56	1.573333333	8.886666667
ENSMUSG00000078921	Tgtp2	T cell specific GTPase 2 [Source:MGI Symbol;Acc:MGI:3710083]	45.91801168	5.520988267	4.80E-27	5.97E-26	yes	up	3.45	4.06	3.71	0.05	0.1	2.07	3.74	0.74
ENSMUSG00000030409	Dmpk	dystrophia myotonica-protein kinase [Source:MGI Symbol;Acc:MGI:94906]	2.580536406	1.367670984	5.08E-27	6.31E-26	yes	up	53.27	59.97	54.31	23.01	25.15	16.76	55.85	21.64
ENSMUSG00000021950	Anxa8	annexin A8 [Source:MGI Symbol;Acc:MGI:1201374]	17.14636706	4.099831028	5.08E-27	6.31E-26	yes	up	5.37	6.27	5.6	0.65	0.32	0.18	5.746666667	0.383333333
ENSMUSG00000030643	Rab30	RAB30, member RAS oncogene family [Source:MGI Symbol;Acc:MGI:1923235]	4.197873821	2.069658803	5.11E-27	6.35E-26	yes	up	6.51	6.74	6.61	1.95	2.1	2.65	6.62	2.233333333
ENSMUSG00000041406	BC055324	cDNA sequence BC055324 [Source:MGI Symbol;Acc:MGI:3590554]	0.445805356	-1.165514146	5.19E-27	6.44E-26	yes	down	12.91	10.16	10.96	27.98	24.35	30.01	11.34333333	27.44666667
ENSMUSG00000063018	2010204K13Rik	RIKEN cDNA 2010204K13 gene [Source:MGI Symbol;Acc:MGI:1922859]	9.526581928	3.251958678	5.19E-27	6.44E-26	yes	up	30.26	24.19	26.25	2.15	2.02	3.25	26.9	2.473333333
ENSMUSG00000058979	Hdhd5	haloacid dehalogenase like hydrolase domain containing 5 [Source:MGI Symbol;Acc:MGI:2136976]	0.395976466	-1.336513406	5.69E-27	7.04E-26	yes	down	8.92	8.7	10.44	25.89	24.28	26.88	9.353333333	25.68333333
ENSMUSG00000048249	Crebrf	CREB3 regulatory factor [Source:MGI Symbol;Acc:MGI:1924378]	0.427022071	-1.227617455	6.25E-27	7.74E-26	yes	down	9.5	8.5	6.75	23.92	23.84	23.83	8.25	23.86333333
ENSMUSG00000020962	Gtf2a1	general transcription factor II A, 1 [Source:MGI Symbol;Acc:MGI:1933277]	0.403854742	-1.308091614	8.21E-27	1.02E-25	yes	down	3.06	2.51	3.2	8.87	8.05	7.71	2.923333333	8.21
ENSMUSG00000027068	Dhrs9	dehydrogenase/reductase (SDR family) member 9 [Source:MGI Symbol;Acc:MGI:2442798]	4.184532236	2.065066361	8.31E-27	1.03E-25	yes	up	7.69	6.22	8.08	2.12	1.35	2.21	7.33	1.893333333
ENSMUSG00000048732	Klhl11	kelch-like 11 [Source:MGI Symbol;Acc:MGI:2388648]	0.383195993	-1.383845618	8.31E-27	1.03E-25	yes	down	5.06	4.03	4.63	12.87	12.48	14.36	4.573333333	13.23666667
ENSMUSG00000026207	Speg	SPEG complex locus [Source:MGI Symbol;Acc:MGI:109282]	2.797056748	1.483909524	8.78E-27	1.08E-25	yes	up	29.59	30.58	28.46	12.49	14.21	13.67	29.54333333	13.45666667
ENSMUSG00000018008	Cyth4	cytohesin 4 [Source:MGI Symbol;Acc:MGI:2441702]	10.31656765	3.366891157	8.88E-27	1.10E-25	yes	up	4.91	4.95	4.26	0.52	0.47	0.44	4.706666667	0.476666667
ENSMUSG00000035958	Tdp2	tyrosyl-DNA phosphodiesterase 2 [Source:MGI Symbol;Acc:MGI:1860486]	0.388841413	-1.362746217	9.06E-27	1.12E-25	yes	down	21.54	15.14	21.37	49.94	53.92	48.59	19.35	50.81666667
ENSMUSG00000017176	Nt5c3b	5'-nucleotidase, cytosolic IIIB [Source:MGI Symbol;Acc:MGI:1915356]	2.616244822	1.387497551	9.27E-27	1.14E-25	yes	up	42.01	44.69	41.13	16.92	18.75	22.26	42.61	19.31
ENSMUSG00000042743	Sgtb	small glutamine-rich tetratricopeptide repeat (TPR)-containing, beta [Source:MGI Symbol;Acc:MGI:2444615]	0.404085762	-1.307266577	1.05E-26	1.30E-25	yes	down	5.03	4.44	5.34	13.08	14	13.34	4.936666667	13.47333333
ENSMUSG00000029777	Gars	glycyl-tRNA synthetase [Source:MGI Symbol;Acc:MGI:2449057]	2.064788231	1.045993823	1.10E-26	1.35E-25	yes	up	159.61	188.25	160.06	84.26	90.41	90.98	169.3066667	88.55
ENSMUSG00000108207	1810059H22Rik	RIKEN cDNA 1810059H22 gene [Source:MGI Symbol;Acc:MGI:1917070]	6.783014019	2.761926474	1.14E-26	1.39E-25	yes	up	12.63	12.51	13.24	1.66	1.86	1.8	12.79333333	1.773333333
ENSMUSG00000028010	Gar1	GAR1 ribonucleoprotein [Source:MGI Symbol;Acc:MGI:1930948]	2.987825198	1.579095746	1.16E-26	1.42E-25	yes	up	169.59	181.99	171.66	74.64	76.33	69.64	174.4133333	73.53666667
ENSMUSG00000041671	Pyroxd1	pyridine nucleotide-disulphide oxidoreductase domain 1 [Source:MGI Symbol;Acc:MGI:2676395]	2.650902269	1.406483483	1.18E-26	1.44E-25	yes	up	17.74	17.69	19.17	6.59	6.72	7.26	18.2	6.856666667
ENSMUSG00000031639	Tlr3	toll-like receptor 3 [Source:MGI Symbol;Acc:MGI:2156367]	5.09873523	2.350139423	1.19E-26	1.46E-25	yes	up	6	3.96	4.27	0.84	2.12	1.67	4.743333333	1.543333333
ENSMUSG00000038732	Mboat1	membrane bound O-acyltransferase domain containing 1 [Source:MGI Symbol;Acc:MGI:2387184]	2.447823276	1.291499405	1.36E-26	1.66E-25	yes	up	25.27	20.31	26.58	11.54	12.23	10.49	24.05333333	11.42
ENSMUSG00000003549	Ercc1	excision repair cross-complementing rodent repair deficiency, complementation group 1 [Source:MGI Symbol;Acc:MGI:95412]	2.109800239	1.077106408	1.39E-26	1.70E-25	yes	up	216.04	243.86	213.41	130	117.39	125.96	224.4366667	124.45
ENSMUSG00000054555	Adam12	a disintegrin and metallopeptidase domain 12 (meltrin alpha) [Source:MGI Symbol;Acc:MGI:105378]	52.07544902	5.702531469	1.42E-26	1.74E-25	yes	up	1.76	1.67	1.67	0.12	0.03	0.02	1.7	0.056666667
ENSMUSG00000054545	Ugt1a6a	UDP glucuronosyltransferase 1 family, polypeptide A6A [Source:MGI Symbol;Acc:MGI:2137698]	40.92493163	5.354908101	1.50E-26	1.83E-25	yes	up	5.76	5.29	4.21	0.04	0.09	0.3	5.086666667	0.143333333
ENSMUSG00000069920	B3gnt9	UDP-GlcNAc:betaGal beta-1,3-N-acetylglucosaminyltransferase 9 [Source:MGI Symbol;Acc:MGI:2142841]	3.698821857	1.887065819	1.50E-26	1.83E-25	yes	up	14.07	12.8	14.35	3.97	4.91	2.94	13.74	3.94
ENSMUSG00000030659	Nucb2	nucleobindin 2 [Source:MGI Symbol;Acc:MGI:1858179]	2.665673739	1.414500215	1.58E-26	1.92E-25	yes	up	18.86	20.87	21.41	8.39	9.07	9.8	20.38	9.086666667
ENSMUSG00000054894	Dmac2l	distal membrane arm assembly complex 2 like [Source:MGI Symbol;Acc:MGI:1915305]	0.342727614	-1.544865661	1.61E-26	1.96E-25	yes	down	10.67	6.71	9.31	17.3	16.9	19.06	8.896666667	17.75333333
ENSMUSG00000020918	Kat2a	K(lysine) acetyltransferase 2A [Source:MGI Symbol;Acc:MGI:1343101]	2.011344362	1.008160107	1.64E-26	2.00E-25	yes	up	29.79	33.02	32.36	17.14	16.75	17.53	31.72333333	17.14
ENSMUSG00000036718	Micall2	MICAL-like 2 [Source:MGI Symbol;Acc:MGI:2444818]	2.345857053	1.230115104	1.66E-26	2.02E-25	yes	up	18.56	19.78	18.06	7.98	8.01	8.57	18.8	8.186666667
ENSMUSG00000036499	Eea1	early endosome antigen 1 [Source:MGI Symbol;Acc:MGI:2442192]	0.440622911	-1.182383583	1.86E-26	2.25E-25	yes	down	17.87	14.67	20.22	40.32	43.04	46.64	17.58666667	43.33333333
ENSMUSG00000053929	Cyhr1	cysteine and histidine rich 1 [Source:MGI Symbol;Acc:MGI:1859320]	0.488563362	-1.033382416	1.88E-26	2.28E-25	yes	down	30.64	36.73	29.47	73.75	70.39	77.18	32.28	73.77333333
ENSMUSG00000002147	Stat6	signal transducer and activator of transcription 6 [Source:MGI Symbol;Acc:MGI:103034]	2.040684968	1.029053483	1.88E-26	2.28E-25	yes	up	56.22	65.06	58.61	28.78	27.16	35.06	59.96333333	30.33333333
ENSMUSG00000002204	Napsa	napsin A aspartic peptidase [Source:MGI Symbol;Acc:MGI:109365]	2.308757901	1.207116899	1.97E-26	2.38E-25	yes	up	35.99	37.19	36.09	15.67	17.94	17.36	36.42333333	16.99
ENSMUSG00000028923	Necap2	NECAP endocytosis associated 2 [Source:MGI Symbol;Acc:MGI:1913397]	0.486594539	-1.039207966	2.07E-26	2.51E-25	yes	down	36.93	35.89	34.08	69.08	72.6	85.22	35.63333333	75.63333333
ENSMUSG00000035443	Thyn1	thymocyte nuclear protein 1 [Source:MGI Symbol;Acc:MGI:1925112]	2.342342723	1.227952181	2.17E-26	2.63E-25	yes	up	84.53	79.87	78.76	38.39	36.44	42.95	81.05333333	39.26
ENSMUSG00000048332	Lhfp	lipoma HMGIC fusion partner [Source:MGI Symbol;Acc:MGI:1920048]	2.009040006	1.006506293	2.21E-26	2.67E-25	yes	up	89.91	73.76	88.9	47.86	46.65	45.32	84.19	46.61
ENSMUSG00000001157	Gmcl1	germ cell-less, spermatogenesis associated 1 [Source:MGI Symbol;Acc:MGI:1345156]	0.47432325	-1.076057508	2.25E-26	2.72E-25	yes	down	11.45	9.79	10.79	24	25.38	22.18	10.67666667	23.85333333
ENSMUSG00000039497	Dse	dermatan sulfate epimerase [Source:MGI Symbol;Acc:MGI:2443455]	2.95173677	1.561564071	2.34E-26	2.83E-25	yes	up	11.85	8.71	12.46	4.21	3.8	4.04	11.00666667	4.016666667
ENSMUSG00000043102	Qrfp	pyroglutamylated RFamide peptide [Source:MGI Symbol;Acc:MGI:3630329]	2.269540733	1.182400382	2.58E-26	3.11E-25	yes	up	14.05	15.89	15.48	6.53	6.79	7.22	15.14	6.846666667
ENSMUSG00000026726	Cubn	cubilin (intrinsic factor-cobalamin receptor) [Source:MGI Symbol;Acc:MGI:1931256]	9.23870091	3.207690003	2.62E-26	3.15E-25	yes	up	2.6	2.57	3.7	0.41	0.1	0.11	2.956666667	0.206666667
ENSMUSG00000001962	Fam50a	family with sequence similarity 50, member A [Source:MGI Symbol;Acc:MGI:1351626]	0.463364495	-1.109780592	2.64E-26	3.18E-25	yes	down	35.1	39.73	34.23	90.26	87.41	81.48	36.35333333	86.38333333
ENSMUSG00000045319	Proser2	proline and serine rich 2 [Source:MGI Symbol;Acc:MGI:2442238]	6.714844244	2.747353936	3.18E-26	3.82E-25	yes	up	4.34	4.96	4.5	0.56	0.85	0.76	4.6	0.723333333
ENSMUSG00000031146	Plp2	proteolipid protein 2 [Source:MGI Symbol;Acc:MGI:1298382]	2.025026005	1.017940435	3.42E-26	4.11E-25	yes	up	427.48	465.75	422.83	219.98	230.96	268.03	438.6866667	239.6566667
ENSMUSG00000066640	Fbxl18	F-box and leucine-rich repeat protein 18 [Source:MGI Symbol;Acc:MGI:2444450]	0.494464611	-1.016060824	3.52E-26	4.22E-25	yes	down	5.19	5.2	5.88	13.65	13.88	13.75	5.423333333	13.76
ENSMUSG00000024646	Cyb5a	cytochrome b5 type A (microsomal) [Source:MGI Symbol;Acc:MGI:1926952]	2.076244208	1.053976143	3.88E-26	4.65E-25	yes	up	89.09	85.95	100.85	49.11	53.52	51.85	91.96333333	51.49333333
ENSMUSG00000040462	Os9	amplified in osteosarcoma [Source:MGI Symbol;Acc:MGI:1924301]	0.495932729	-1.011783656	3.89E-26	4.66E-25	yes	down	57.72	65.67	56.28	124.32	128.25	136.49	59.89	129.6866667
ENSMUSG00000059277	R74862	expressed sequence R74862 [Source:MGI Symbol;Acc:MGI:2142382]	5.345023198	2.418196209	4.00E-26	4.78E-25	yes	up	8.48	8.87	8.94	1.67	2.62	1.23	8.763333333	1.84
ENSMUSG00000044792	Isca1	iron-sulfur cluster assembly 1 [Source:MGI Symbol;Acc:MGI:1916296]	0.421192015	-1.247450009	4.03E-26	4.82E-25	yes	down	21.87	17.59	21.34	56.37	53.74	44.09	20.26666667	51.4
ENSMUSG00000055725	Paqr3	progestin and adipoQ receptor family member III [Source:MGI Symbol;Acc:MGI:2679683]	0.25218643	-1.987437448	4.03E-26	4.82E-25	yes	down	3.36	2.23	4.48	13.06	13.77	11.45	3.356666667	12.76
ENSMUSG00000096370	Gm21992	predicted gene 21992 [Source:MGI Symbol;Acc:MGI:5439461]	0.218938321	-2.191403603	4.25E-26	5.08E-25	yes	down	3.13	1.34	2.05	13.08	11.6	10.27	2.173333333	11.65
ENSMUSG00000040859	Bsdc1	BSD domain containing 1 [Source:MGI Symbol;Acc:MGI:1913466]	0.424258966	-1.236982945	4.35E-26	5.19E-25	yes	down	11.06	12.05	9.44	25.79	27.09	29.47	10.85	27.45
ENSMUSG00000020134	Peli1	pellino 1 [Source:MGI Symbol;Acc:MGI:1914495]	0.430048171	-1.217429827	4.49E-26	5.36E-25	yes	down	8.43	7.06	8.92	15.8	16.99	15.11	8.136666667	15.96666667
ENSMUSG00000034574	Daam1	dishevelled associated activator of morphogenesis 1 [Source:MGI Symbol;Acc:MGI:1914596]	0.382869136	-1.385076728	4.58E-26	5.46E-25	yes	down	2.52	1.97	2.47	6.5	6.65	6.55	2.32	6.566666667
ENSMUSG00000054428	Atpif1	ATPase inhibitory factor 1 [Source:MGI Symbol;Acc:MGI:1196457]	2.187383166	1.129205961	4.67E-26	5.57E-25	yes	up	296.05	334.22	294.12	156.86	153.5	185.82	308.13	165.3933333
ENSMUSG00000020205	Phlda1	pleckstrin homology like domain, family A, member 1 [Source:MGI Symbol;Acc:MGI:1096880]	2.983298512	1.576908343	5.09E-26	6.07E-25	yes	up	106.21	106.95	106.12	41.84	46.69	27.55	106.4266667	38.69333333
ENSMUSG00000041278	Ttc1	tetratricopeptide repeat domain 1 [Source:MGI Symbol;Acc:MGI:1914077]	0.463680985	-1.10879553	6.00E-26	7.13E-25	yes	down	31.89	38.05	38.57	104.85	83.76	110.99	36.17	99.86666667
ENSMUSG00000014470	Rnf166	ring finger protein 166 [Source:MGI Symbol;Acc:MGI:1915968]	0.470223612	-1.088581111	6.19E-26	7.35E-25	yes	down	20.31	22.82	23.58	50.22	50.01	51.34	22.23666667	50.52333333
ENSMUSG00000029446	Psph	phosphoserine phosphatase [Source:MGI Symbol;Acc:MGI:97788]	2.026985965	1.0193361	6.44E-26	7.65E-25	yes	up	56.46	53.44	58.62	30.9	28.29	22.35	56.17333333	27.18
ENSMUSG00000024747	Aldh1a7	aldehyde dehydrogenase family 1, subfamily A7 [Source:MGI Symbol;Acc:MGI:1347050]	19.74523944	4.303432957	8.13E-26	9.63E-25	yes	up	4.1	4.34	4.43	0.25	0.18	0.28	4.29	0.236666667
ENSMUSG00000003559	As3mt	arsenite methyltransferase [Source:MGI Symbol;Acc:MGI:1929882]	2.629952541	1.395036766	8.42E-26	9.96E-25	yes	up	19.51	18.7	19.07	8.54	8.16	7.81	19.09333333	8.17
ENSMUSG00000004707	Ly9	lymphocyte antigen 9 [Source:MGI Symbol;Acc:MGI:96885]	2.68328119	1.423998247	8.51E-26	1.01E-24	yes	up	19.14	20.64	17.66	7.1	7.58	8.36	19.14666667	7.68
ENSMUSG00000025140	Pycr1	pyrroline-5-carboxylate reductase 1 [Source:MGI Symbol;Acc:MGI:2384795]	6.821636786	2.770117942	8.57E-26	1.01E-24	yes	up	7.37	8.65	8.63	1.22	1.65	0.9	8.216666667	1.256666667
ENSMUSG00000026785	Pkn3	protein kinase N3 [Source:MGI Symbol;Acc:MGI:2388285]	2.591933853	1.374028901	8.80E-26	1.04E-24	yes	up	16.34	21.18	17.24	7.05	6.12	7.21	18.25333333	6.793333333
ENSMUSG00000024885	Aldh3b1	aldehyde dehydrogenase 3 family, member B1 [Source:MGI Symbol;Acc:MGI:1914939]	3.661725128	1.872523497	8.98E-26	1.06E-24	yes	up	10.45	10.77	10.64	3.39	3.21	2.82	10.62	3.14
ENSMUSG00000021772	Nkiras1	NFKB inhibitor interacting Ras-like protein 1 [Source:MGI Symbol;Acc:MGI:1916971]	0.27805616	-1.846551798	9.43E-26	1.11E-24	yes	down	3.41	2.74	3.43	12.18	13.58	12.85	3.193333333	12.87
ENSMUSG00000030157	Clec2d	C-type lectin domain family 2, member d [Source:MGI Symbol;Acc:MGI:2135589]	33.73670732	5.076247269	9.95E-26	1.17E-24	yes	up	8.66	8.4	8.84	0.27	0.48	0.08	8.633333333	0.276666667
ENSMUSG00000025782	Taf3	TATA-box binding protein associated factor 3 [Source:MGI Symbol;Acc:MGI:2388097]	0.422130819	-1.244237934	1.01E-25	1.19E-24	yes	down	6.39	4.93	4.84	13.57	13.93	16.4	5.386666667	14.63333333
ENSMUSG00000031387	Renbp	renin binding protein [Source:MGI Symbol;Acc:MGI:105940]	0.495905423	-1.011863092	1.03E-25	1.21E-24	yes	down	54.6	62.96	52.63	123.53	128.8	124.56	56.73	125.63
ENSMUSG00000029598	Plbd2	phospholipase B domain containing 2 [Source:MGI Symbol;Acc:MGI:1919022]	0.413624838	-1.273605275	1.23E-25	1.44E-24	yes	down	17.37	23.52	16.76	49.06	54.09	47.12	19.21666667	50.09
ENSMUSG00000030729	Pgm2l1	phosphoglucomutase 2-like 1 [Source:MGI Symbol;Acc:MGI:1918224]	0.375221751	-1.414184636	1.27E-25	1.49E-24	yes	down	1.68	1.68	1.92	5.55	5.33	5.88	1.76	5.586666667
ENSMUSG00000054723	Vmac	vimentin-type intermediate filament associated coiled-coil protein [Source:MGI Symbol;Acc:MGI:2146912]	0.380340867	-1.394635131	1.30E-25	1.53E-24	yes	down	6.7	7.4	7.07	20.9	21.83	20.58	7.056666667	21.10333333
ENSMUSG00000052794	1700030K09Rik	RIKEN cDNA 1700030K09 gene [Source:MGI Symbol;Acc:MGI:1919504]	3.262763689	1.706094502	1.31E-25	1.53E-24	yes	up	7.61	9.1	7.78	2.42	2.43	6.64	8.163333333	3.83
ENSMUSG00000062995	Ica1	islet cell autoantigen 1 [Source:MGI Symbol;Acc:MGI:96391]	2.618187518	1.388568428	1.31E-25	1.53E-24	yes	up	20.03	20.48	20.87	8.51	7.73	8.88	20.46	8.373333333
ENSMUSG00000021390	Ogn	osteoglycin [Source:MGI Symbol;Acc:MGI:109278]	1751.470189	10.77435072	1.35E-25	1.58E-24	yes	up	32.76	25.08	36.93	0.03	0	0.03	31.59	0.02
ENSMUSG00000022905	Kpna1	karyopherin (importin) alpha 1 [Source:MGI Symbol;Acc:MGI:103560]	0.433923246	-1.204488219	1.47E-25	1.72E-24	yes	down	9.98	7.71	9.97	22.39	23.05	22.05	9.22	22.49666667
ENSMUSG00000030533	Unc45a	unc-45 myosin chaperone A [Source:MGI Symbol;Acc:MGI:2142246]	0.462027943	-1.113947987	1.51E-25	1.76E-24	yes	down	23.93	22.5	16.5	40.68	39.65	54.09	20.97666667	44.80666667
ENSMUSG00000074916	Chst14	carbohydrate sulfotransferase 14 [Source:MGI Symbol;Acc:MGI:1919386]	2.556689292	1.354276844	1.54E-25	1.80E-24	yes	up	16.42	17.36	17.48	7.49	7.48	6.91	17.08666667	7.293333333
ENSMUSG00000047261	Gap43	growth associated protein 43 [Source:MGI Symbol;Acc:MGI:95639]	4.156759238	2.055459189	1.57E-25	1.83E-24	yes	up	13.63	15.91	14.39	3.55	4.48	3.57	14.64333333	3.866666667
ENSMUSG00000064215	Ifi27	interferon, alpha-inducible protein 27 [Source:MGI Symbol;Acc:MGI:1277180]	2.3379074	1.225217788	1.64E-25	1.92E-24	yes	up	105.21	127.46	112.42	55.41	52.49	63.66	115.03	57.18666667
ENSMUSG00000022369	Mtbp	Mdm2, transformed 3T3 cell double minute p53 binding protein [Source:MGI Symbol;Acc:MGI:2146005]	2.330410885	1.220584345	1.69E-25	1.97E-24	yes	up	24.68	20.2	24.33	11.23	13.61	11.27	23.07	12.03666667
ENSMUSG00000021258	Ccnk	cyclin K [Source:MGI Symbol;Acc:MGI:1276106]	0.459729803	-1.121141898	1.72E-25	2.00E-24	yes	down	13.98	18.12	15	35.77	34.37	36.63	15.7	35.59
ENSMUSG00000025427	Rnf165	ring finger protein 165 [Source:MGI Symbol;Acc:MGI:2444521]	12.52741951	3.647017363	1.79E-25	2.08E-24	yes	up	2.11	3.62	4.07	0.21	0.07	0.38	3.266666667	0.22
ENSMUSG00000037499	Nenf	neuron derived neurotrophic factor [Source:MGI Symbol;Acc:MGI:1913458]	4.228522458	2.080153641	1.79E-25	2.08E-24	yes	up	105.63	123.76	95.07	27.56	37.52	21.13	108.1533333	28.73666667
ENSMUSG00000055067	Smyd3	SET and MYND domain containing 3 [Source:MGI Symbol;Acc:MGI:1916976]	0.380810957	-1.392853106	1.81E-25	2.10E-24	yes	down	7.91	11.46	11.79	20.27	19.72	24.59	10.38666667	21.52666667
ENSMUSG00000028013	Ppa2	pyrophosphatase (inorganic) 2 [Source:MGI Symbol;Acc:MGI:1922026]	2.230562291	1.157407437	2.13E-25	2.47E-24	yes	up	52.85	50.97	50.49	25.03	27.18	23.31	51.43666667	25.17333333
ENSMUSG00000037784	Dzip1l	DAZ interacting protein 1-like [Source:MGI Symbol;Acc:MGI:1919757]	2.067646238	1.04798937	2.23E-25	2.58E-24	yes	up	16.22	13.66	17.49	8.53	8.56	8.76	15.79	8.616666667
ENSMUSG00000063445	Nmral1	NmrA-like family domain containing 1 [Source:MGI Symbol;Acc:MGI:1915074]	3.074146703	1.620186014	2.27E-25	2.63E-24	yes	up	17.92	19.41	19.96	6.59	5.99	6.84	19.09666667	6.473333333
ENSMUSG00000034333	Zbed4	zinc finger, BED type containing 4 [Source:MGI Symbol;Acc:MGI:2682302]	0.499791454	-1.000601862	2.31E-25	2.67E-24	yes	down	9.82	8.37	8.7	19.45	18.43	20.66	8.963333333	19.51333333
ENSMUSG00000025040	Fundc1	FUN14 domain containing 1 [Source:MGI Symbol;Acc:MGI:1919268]	2.896403938	1.534262818	2.34E-25	2.70E-24	yes	up	27.43	19.34	22	9.46	7.98	7.29	22.92333333	8.243333333
ENSMUSG00000020712	Tcam1	testicular cell adhesion molecule 1 [Source:MGI Symbol;Acc:MGI:1923120]	10.75638503	3.427121398	2.71E-25	3.13E-24	yes	up	2.35	2.76	2.84	0.26	0.24	0.31	2.65	0.27
ENSMUSG00000075419	Dolk	dolichol kinase [Source:MGI Symbol;Acc:MGI:2677836]	0.342577434	-1.545497971	2.75E-25	3.17E-24	yes	down	4.49	3.94	4.16	12.85	13.68	13.59	4.196666667	13.37333333
ENSMUSG00000031072	LTO1	ABCE maturation factor [Source:MGI Symbol;Acc:MGI:1919534]	0.434443086	-1.202760904	2.86E-25	3.29E-24	yes	down	13.09	14.15	12.85	50.47	37.46	42.95	13.36333333	43.62666667
ENSMUSG00000024007	Ppil1	peptidylprolyl isomerase (cyclophilin)-like 1 [Source:MGI Symbol;Acc:MGI:1916066]	2.359323618	1.238373321	3.76E-25	4.32E-24	yes	up	49.36	58.39	54.62	24.1	23.77	28	54.12333333	25.29
ENSMUSG00000022827	Rabl3	RAB, member RAS oncogene family-like 3 [Source:MGI Symbol;Acc:MGI:1914907]	4.870265711	2.284000485	3.78E-25	4.34E-24	yes	up	7.49	7.63	7.35	1.35	2.06	1.77	7.49	1.726666667
ENSMUSG00000119807	Gm24803	predicted gene, 24803 [Source:MGI Symbol;Acc:MGI:5454580]	3.802541024	1.926963813	4.66E-25	5.35E-24	yes	up	4.97	5.22	4.49	79.04	1.69	1.31	4.893333333	27.34666667
ENSMUSG00000025353	Ormdl2	ORM1-like 2 (S. cerevisiae) [Source:MGI Symbol;Acc:MGI:1914094]	0.459864944	-1.12071787	4.78E-25	5.48E-24	yes	down	30.44	38.81	31.44	79.25	81.21	78.7	33.56333333	79.72
ENSMUSG00000027254	Map1a	microtubule-associated protein 1 A [Source:MGI Symbol;Acc:MGI:1306776]	2.09164878	1.064640621	5.86E-25	6.69E-24	yes	up	6.95	7.45	6.56	3.49	3.02	3.53	6.986666667	3.346666667
ENSMUSG00000021127	Zfp36l1	zinc finger protein 36, C3H type-like 1 [Source:MGI Symbol;Acc:MGI:107946]	2.600154307	1.378597243	6.01E-25	6.86E-24	yes	up	31.9	25.79	37.88	14.47	13.85	10.45	31.85666667	12.92333333
ENSMUSG00000111465	Gm47113	predicted gene, 47113 [Source:MGI Symbol;Acc:MGI:6095855]	0.112186933	-3.156023448	6.63E-25	7.56E-24	yes	down	0.1	0.1	0.1	0.9	0.99	0.95	0.1	0.946666667
ENSMUSG00000074634	Tmem267	transmembrane protein 267 [Source:MGI Symbol;Acc:MGI:3648543]	0.328493559	-1.606063013	6.99E-25	7.96E-24	yes	down	6.77	5.45	6.6	20.26	21.06	22.79	6.273333333	21.37
ENSMUSG00000041538	H2-Ob	histocompatibility 2, O region beta locus [Source:MGI Symbol;Acc:MGI:95925]	3.644926535	1.865889737	7.00E-25	7.96E-24	yes	up	10.24	8.08	8.73	2.44	3.3	2.04	9.016666667	2.593333333
ENSMUSG00000046949	Nqo2	N-ribosyldihydronicotinamide quinone reductase 2 [Source:MGI Symbol;Acc:MGI:104513]	2.161256948	1.111870602	7.48E-25	8.49E-24	yes	up	20.71	18.57	20.81	9.94	12.59	10.72	20.03	11.08333333
ENSMUSG00000056220	Pla2g4a	phospholipase A2, group IVA (cytosolic, calcium-dependent) [Source:MGI Symbol;Acc:MGI:1195256]	2.303079171	1.203564006	7.74E-25	8.78E-24	yes	up	45.86	33.68	45.47	19.19	20.51	19.7	41.67	19.8
ENSMUSG00000044337	Ackr3	atypical chemokine receptor 3 [Source:MGI Symbol;Acc:MGI:109562]	14.77259056	3.884850938	8.81E-25	9.99E-24	yes	up	2.91	2.57	3.98	0.14	0.23	0.23	3.153333333	0.2
ENSMUSG00000042369	Rbm45	RNA binding motif protein 45 [Source:MGI Symbol;Acc:MGI:2387367]	0.461851222	-1.114499909	8.88E-25	1.01E-23	yes	down	15.41	13.3	15.36	37.35	39.72	33.35	14.69	36.80666667
ENSMUSG00000022747	St3gal6	ST3 beta-galactoside alpha-2,3-sialyltransferase 6 [Source:MGI Symbol;Acc:MGI:1888707]	3.379177256	1.756672029	9.08E-25	1.03E-23	yes	up	15.83	12.46	16.29	6.39	3.49	5.9	14.86	5.26
ENSMUSG00000028159	Dapp1	dual adaptor for phosphotyrosine and 3-phosphoinositides 1 [Source:MGI Symbol;Acc:MGI:1347063]	3.906231446	1.965777432	9.12E-25	1.03E-23	yes	up	5.43	6	5.86	1.52	1.57	2.31	5.763333333	1.8
ENSMUSG00000097028	Ptgs2os	prostaglandin-endoperoxide synthase 2, opposite strand [Source:MGI Symbol;Acc:MGI:2443180]	5.436400676	2.44265179	9.27E-25	1.05E-23	yes	up	5.33	4.42	5.27	1.04	1.08	0.87	5.006666667	0.996666667
ENSMUSG00000031163	Glod5	glyoxalase domain containing 5 [Source:MGI Symbol;Acc:MGI:1917074]	124.5123612	6.960145165	9.50E-25	1.07E-23	yes	up	30.68	30.81	27.51	0.31	0.15	0.36	29.66666667	0.273333333
ENSMUSG00000038481	Cdk19	cyclin-dependent kinase 19 [Source:MGI Symbol;Acc:MGI:1925584]	0.377297362	-1.40622608	9.99E-25	1.13E-23	yes	down	5.99	4.15	6.49	16.82	16.22	17.65	5.543333333	16.89666667
ENSMUSG00000020448	Rnf185	ring finger protein 185 [Source:MGI Symbol;Acc:MGI:1922078]	0.471273641	-1.085363104	1.04E-24	1.18E-23	yes	down	10.89	10.95	11.24	24.28	24.06	27.69	11.02666667	25.34333333
ENSMUSG00000002233	Rhoc	ras homolog family member C [Source:MGI Symbol;Acc:MGI:106028]	2.02647682	1.018973673	1.08E-24	1.22E-23	yes	up	289.35	323.67	302.16	159.76	159.65	144.85	305.06	154.7533333
ENSMUSG00000027833	Shox2	short stature homeobox 2 [Source:MGI Symbol;Acc:MGI:1201673]	2.572663182	1.363262589	1.28E-24	1.44E-23	yes	up	14.35	12.4	13.26	6.05	5.82	5.21	13.33666667	5.693333333
ENSMUSG00000038664	Herc1	HECT and RLD domain containing E3 ubiquitin protein ligase family member 1 [Source:MGI Symbol;Acc:MGI:2384589]	0.461166683	-1.116639806	1.30E-24	1.46E-23	yes	down	8.91	7.54	8.76	19.6	17.36	21.71	8.403333333	19.55666667
ENSMUSG00000021779	Thrb	thyroid hormone receptor beta [Source:MGI Symbol;Acc:MGI:98743]	3.682692846	1.880761075	1.48E-24	1.66E-23	yes	up	4.06	3.08	4.49	1.36	1.57	1.1	3.876666667	1.343333333
ENSMUSG00000007207	Stx1a	syntaxin 1A (brain) [Source:MGI Symbol;Acc:MGI:109355]	0.454524293	-1.137570692	1.60E-24	1.79E-23	yes	down	8.17	8.39	10.33	20.76	23.65	23.08	8.963333333	22.49666667
ENSMUSG00000049985	Ankrd55	ankyrin repeat domain 55 [Source:MGI Symbol;Acc:MGI:1924568]	5.011437025	2.325224354	1.64E-24	1.84E-23	yes	up	5.61	5.31	5.49	1.1	1.12	1.34	5.47	1.186666667
ENSMUSG00000061313	Ddhd2	DDHD domain containing 2 [Source:MGI Symbol;Acc:MGI:1919358]	0.495123252	-1.014140393	1.83E-24	2.05E-23	yes	down	13.83	11.28	13.37	31.72	28.06	30.17	12.82666667	29.98333333
ENSMUSG00000003378	Grik5	glutamate receptor, ionotropic, kainate 5 (gamma 2) [Source:MGI Symbol;Acc:MGI:95818]	2.265889974	1.180077809	2.00E-24	2.24E-23	yes	up	22.49	26.56	23.6	9.84	9.79	10.12	24.21666667	9.916666667
ENSMUSG00000022561	Gpaa1	GPI anchor attachment protein 1 [Source:MGI Symbol;Acc:MGI:1202392]	0.462150499	-1.113565355	2.11E-24	2.36E-23	yes	down	33.72	35.21	31.04	59.5	68.82	73.19	33.32333333	67.17
ENSMUSG00000045362	Tnfrsf26	tumor necrosis factor receptor superfamily, member 26 [Source:MGI Symbol;Acc:MGI:2651928]	2.543370426	1.346741597	2.40E-24	2.68E-23	yes	up	10.42	10.5	10.35	4.44	4.26	4.77	10.42333333	4.49
ENSMUSG00000090124	Ugt1a7c	UDP glucuronosyltransferase 1 family, polypeptide A7C [Source:MGI Symbol;Acc:MGI:3032636]	21.42070087	4.420933779	2.43E-24	2.71E-23	yes	up	3.52	2.31	3.17	0.12	0.16	0.12	3	0.133333333
ENSMUSG00000080242	Atp6v0c-ps2	ATPase, H+ transporting, lysosomal V0 subunit C, pseudogene 2 [Source:MGI Symbol;Acc:MGI:2151816]	0.44516209	-1.167597356	2.43E-24	2.71E-23	yes	down	94.57	95.9	102.11	264.29	253.62	261.67	97.52666667	259.86
ENSMUSG00000031536	Polb	polymerase (DNA directed), beta [Source:MGI Symbol;Acc:MGI:97740]	0.464115669	-1.107443691	2.50E-24	2.78E-23	yes	down	19.92	19.36	17.49	45.74	44.1	47.16	18.92333333	45.66666667
ENSMUSG00000042303	Sgsm3	small G protein signaling modulator 3 [Source:MGI Symbol;Acc:MGI:1916329]	0.434240453	-1.203433965	2.57E-24	2.85E-23	yes	down	11.32	14.37	14.57	30.78	28.54	30.93	13.42	30.08333333
ENSMUSG00000032434	Cmtm6	CKLF-like MARVEL transmembrane domain containing 6 [Source:MGI Symbol;Acc:MGI:2447165]	0.465938482	-1.101788608	2.77E-24	3.07E-23	yes	down	10.21	8.92	10.44	21.68	23.11	23.71	9.856666667	22.83333333
ENSMUSG00000038080	Kdm1b	lysine (K)-specific demethylase 1B [Source:MGI Symbol;Acc:MGI:2145261]	0.474089861	-1.076767555	2.80E-24	3.11E-23	yes	down	5.67	5.21	6.17	13.31	12.32	14.01	5.683333333	13.21333333
ENSMUSG00000059714	Flot1	flotillin 1 [Source:MGI Symbol;Acc:MGI:1100500]	2.304637468	1.204539825	2.85E-24	3.16E-23	yes	up	47.38	54.55	47.13	24.05	25.7	32.28	49.68666667	27.34333333
ENSMUSG00000039007	Cpq	carboxypeptidase Q [Source:MGI Symbol;Acc:MGI:1889205]	2.024035669	1.017234715	2.94E-24	3.25E-23	yes	up	39.48	36.45	40.81	21.5	23.88	24.04	38.91333333	23.14
ENSMUSG00000063275	Hacd1	3-hydroxyacyl-CoA dehydratase 1 [Source:MGI Symbol;Acc:MGI:1353592]	3.251378177	1.70105137	2.94E-24	3.25E-23	yes	up	41.81	42.7	35.37	12.89	14.32	12.02	39.96	13.07666667
ENSMUSG00000050002	Idnk	idnK gluconokinase homolog (E. coli) [Source:MGI Symbol;Acc:MGI:1922981]	0.446139479	-1.164433278	2.99E-24	3.30E-23	yes	down	10.58	12.57	10.48	26.32	27.78	26.37	11.21	26.82333333
ENSMUSG00000087366	Junos	jun proto-oncogene, opposite strand [Source:MGI Symbol;Acc:MGI:2652837]	17.08820343	4.094928822	3.37E-24	3.73E-23	yes	up	7.73	5.61	6.78	0.04	1.38	0.31	6.706666667	0.576666667
ENSMUSG00000083844	Ube2d-ps	ubiquitin-conjugating enzyme E2D, pseudogene [Source:MGI Symbol;Acc:MGI:1913774]	0.291511654	-1.778374534	3.38E-24	3.73E-23	yes	down	4.53	5.54	3.96	16.78	13.52	19.51	4.676666667	16.60333333
ENSMUSG00000021594	Srd5a1	steroid 5 alpha-reductase 1 [Source:MGI Symbol;Acc:MGI:98400]	0.286178452	-1.805013046	3.78E-24	4.17E-23	yes	down	3.93	2.87	3	11.92	11.11	11.82	3.266666667	11.61666667
ENSMUSG00000021938	Pspc1	paraspeckle protein 1 [Source:MGI Symbol;Acc:MGI:1913895]	2.353902352	1.235054473	4.61E-24	5.08E-23	yes	up	10.65	11.56	13.24	6.09	6.54	8	11.81666667	6.876666667
ENSMUSG00000020057	Dram1	DNA-damage regulated autophagy modulator 1 [Source:MGI Symbol;Acc:MGI:1918962]	3.475953236	1.797408673	4.76E-24	5.23E-23	yes	up	18.69	21.43	18.86	6.46	6.44	6.51	19.66	6.47
ENSMUSG00000020807	4933427D14Rik	RIKEN cDNA 4933427D14 gene [Source:MGI Symbol;Acc:MGI:1921727]	2.427240763	1.279317219	4.79E-24	5.26E-23	yes	up	8.22	7.36	9.06	3.19	3.75	3.37	8.213333333	3.436666667
ENSMUSG00000007867	Ift43	intraflagellar transport 43 [Source:MGI Symbol;Acc:MGI:1923661]	2.517842747	1.332188182	5.02E-24	5.52E-23	yes	up	51.85	50.61	57.18	23.27	23.03	25.5	53.21333333	23.93333333
ENSMUSG00000045867	Cradd	CASP2 and RIPK1 domain containing adaptor with death domain [Source:MGI Symbol;Acc:MGI:1336168]	4.785082654	2.258543845	5.14E-24	5.64E-23	yes	up	15.49	15.47	13.97	2.55	4.79	3.95	14.97666667	3.763333333
ENSMUSG00000038954	Supt3	SPT3, SAGA and STAGA complex component [Source:MGI Symbol;Acc:MGI:1923723]	2.689272864	1.427216144	5.31E-24	5.83E-23	yes	up	28.44	34.2	29.32	11.88	12.3	13.59	30.65333333	12.59
ENSMUSG00000038069	Cdkn2aip	CDKN2A interacting protein [Source:MGI Symbol;Acc:MGI:1918175]	0.420924461	-1.248366744	5.38E-24	5.90E-23	yes	down	8.55	6.13	7.81	19.92	21.25	17.66	7.496666667	19.61
ENSMUSG00000035392	Dennd1a	DENN/MADD domain containing 1A [Source:MGI Symbol;Acc:MGI:2442794]	3.033697412	1.601077195	5.55E-24	6.08E-23	yes	up	6.66	6.33	7.43	2.93	2.31	3.07	6.806666667	2.77
ENSMUSG00000020474	Polm	polymerase (DNA directed), mu [Source:MGI Symbol;Acc:MGI:1860191]	2.35672095	1.236780945	5.80E-24	6.36E-23	yes	up	18.42	21	26.06	9.73	9.42	9.26	21.82666667	9.47
ENSMUSG00000046364	Rpl27a	ribosomal protein L27A [Source:MGI Symbol;Acc:MGI:1347076]	2.059405771	1.042228117	6.14E-24	6.72E-23	yes	up	658.67	684.18	672.35	390.46	403.9	301.94	671.7333333	365.4333333
ENSMUSG00000007613	Tgfbr1	transforming growth factor, beta receptor I [Source:MGI Symbol;Acc:MGI:98728]	0.396790622	-1.333550168	6.56E-24	7.18E-23	yes	down	5.1	3.56	4.99	12.03	12.23	13.26	4.55	12.50666667
ENSMUSG00000024944	Arl2	ADP-ribosylation factor-like 2 [Source:MGI Symbol;Acc:MGI:1928393]	2.61909393	1.389067801	6.78E-24	7.41E-23	yes	up	43.02	56.19	45.16	18.81	22.08	20.46	48.12333333	20.45
ENSMUSG00000024201	Kdm4b	lysine (K)-specific demethylase 4B [Source:MGI Symbol;Acc:MGI:2442355]	0.491407924	-1.025006974	7.27E-24	7.94E-23	yes	down	12.28	13.76	12.79	27.47	28.26	29.39	12.94333333	28.37333333
ENSMUSG00000036835	Psenen	presenilin enhancer gamma secretase subunit [Source:MGI Symbol;Acc:MGI:1913590]	2.369497844	1.244581348	7.96E-24	8.68E-23	yes	up	120.49	139.33	119.08	64.1	63.25	74.49	126.3	67.28
ENSMUSG00000000690	Hoxb6	homeobox B6 [Source:MGI Symbol;Acc:MGI:96187]	3.336843243	1.738483914	8.14E-24	8.87E-23	yes	up	3.11	3.11	3.89	1.07	1.05	0.95	3.37	1.023333333
ENSMUSG00000073557	Ppp1r12b	protein phosphatase 1, regulatory subunit 12B [Source:MGI Symbol;Acc:MGI:1916417]	2.1973959	1.13579482	8.81E-24	9.59E-23	yes	up	15.7	12.12	14.59	4.56	4.5	4.97	14.13666667	4.676666667
ENSMUSG00000019814	Ltv1	LTV1 ribosome biogenesis factor [Source:MGI Symbol;Acc:MGI:2447810]	2.495270055	1.319195962	9.01E-24	9.81E-23	yes	up	20.41	18.59	19.27	7.78	8.48	12.37	19.42333333	9.543333333
ENSMUSG00000007989	Fzd3	frizzled class receptor 3 [Source:MGI Symbol;Acc:MGI:108476]	0.392721957	-1.348419834	9.08E-24	9.88E-23	yes	down	1.47	1.08	1.4	3.5	3.55	3.8	1.316666667	3.616666667
ENSMUSG00000048486	Fitm2	fat storage-inducing transmembrane protein 2 [Source:MGI Symbol;Acc:MGI:2444508]	0.458373915	-1.125403149	9.28E-24	1.01E-22	yes	down	5.58	5.46	5.55	12.31	12.48	10.82	5.53	11.87
ENSMUSG00000025656	Arhgef9	CDC42 guanine nucleotide exchange factor (GEF) 9 [Source:MGI Symbol;Acc:MGI:2442233]	4.756765425	2.249980882	9.38E-24	1.02E-22	yes	up	2.82	3.3	3.31	1.23	1.04	0.9	3.143333333	1.056666667
ENSMUSG00000006345	Ggt1	gamma-glutamyltransferase 1 [Source:MGI Symbol;Acc:MGI:95706]	3.029464689	1.59906289	9.41E-24	1.02E-22	yes	up	15.35	19.45	14.96	4.65	4.8	7.67	16.58666667	5.706666667
ENSMUSG00000087159	Gm15246	predicted gene 15246 [Source:MGI Symbol;Acc:MGI:3708120]	0.215713483	-2.212811742	9.71E-24	1.05E-22	yes	down	2.3	1.29	3.05	10.24	9.54	9.07	2.213333333	9.616666667
ENSMUSG00000031245	Hmgn5	high-mobility group nucleosome binding domain 5 [Source:MGI Symbol;Acc:MGI:1355295]	0.440006461	-1.184403387	9.89E-24	1.07E-22	yes	down	17.14	20.52	21.71	46.2	47.53	53.44	19.79	49.05666667
ENSMUSG00000001366	Fbxo9	f-box protein 9 [Source:MGI Symbol;Acc:MGI:1918788]	0.391512954	-1.352868054	1.03E-23	1.12E-22	yes	down	14.74	18	14.42	36.43	44.39	36.19	15.72	39.00333333
ENSMUSG00000041842	Fhdc1	FH2 domain containing 1 [Source:MGI Symbol;Acc:MGI:2684972]	0.230380817	-2.117907499	1.15E-23	1.24E-22	yes	down	0.82	0.71	1.57	3.51	2.91	3.93	1.033333333	3.45
ENSMUSG00000021993	Mipep	mitochondrial intermediate peptidase [Source:MGI Symbol;Acc:MGI:1917728]	0.399637728	-1.323235305	1.19E-23	1.29E-22	yes	down	5.59	6.26	4.98	14.71	15.76	15.07	5.61	15.18
ENSMUSG00000022601	Zbtb11	zinc finger and BTB domain containing 11 [Source:MGI Symbol;Acc:MGI:2443876]	0.43173828	-1.21177108	1.29E-23	1.40E-22	yes	down	6.39	5.08	6.86	15.82	15.05	14.52	6.11	15.13
ENSMUSG00000029634	Rnf6	ring finger protein (C3H2C3 type) 6 [Source:MGI Symbol;Acc:MGI:1921382]	0.498959187	-1.00300628	1.31E-23	1.41E-22	yes	down	29.52	24.15	32.85	64.86	59.62	64.73	28.84	63.07
ENSMUSG00000021809	Nudt13	nudix (nucleoside diphosphate linked moiety X)-type motif 13 [Source:MGI Symbol;Acc:MGI:1914975]	2.362851117	1.240528728	1.35E-23	1.46E-22	yes	up	28.1	26.09	29.09	14.88	11.59	13.31	27.76	13.26
ENSMUSG00000005973	Rcn1	reticulocalbin 1 [Source:MGI Symbol;Acc:MGI:104559]	2.217509793	1.148940476	1.46E-23	1.58E-22	yes	up	16.45	15.03	15.76	7.95	7.81	7.4	15.74666667	7.72
ENSMUSG00000052302	Tbc1d30	TBC1 domain family, member 30 [Source:MGI Symbol;Acc:MGI:1921944]	6.387471084	2.675244855	1.50E-23	1.62E-22	yes	up	2.29	3.49	3.42	0.67	0.6	0.61	3.066666667	0.626666667
ENSMUSG00000021668	Polk	polymerase (DNA directed), kappa [Source:MGI Symbol;Acc:MGI:1349767]	2.941637996	1.556619717	1.62E-23	1.74E-22	yes	up	16.41	11.21	18.06	5.72	5.05	7.17	15.22666667	5.98
ENSMUSG00000079262	Slco1a6	solute carrier organic anion transporter family, member 1a6 [Source:MGI Symbol;Acc:MGI:1351906]	3.104919983	1.634556089	1.88E-23	2.02E-22	yes	up	11.68	11.45	8.95	7.07	5.88	5.23	10.69333333	6.06
ENSMUSG00000024544	Ldlrad4	low density lipoprotein receptor class A domain containing 4 [Source:MGI Symbol;Acc:MGI:1277150]	3.648701337	1.867383064	2.01E-23	2.16E-22	yes	up	4.01	3.74	3.7	1.68	1.34	1.22	3.816666667	1.413333333
ENSMUSG00000019054	Fis1	fission, mitochondrial 1 [Source:MGI Symbol;Acc:MGI:1913687]	2.196846714	1.135434208	2.04E-23	2.18E-22	yes	up	207.05	240.69	198.95	107.23	103.29	114.3	215.5633333	108.2733333
ENSMUSG00000031266	Gla	galactosidase, alpha [Source:MGI Symbol;Acc:MGI:1347344]	0.423334343	-1.240130563	2.05E-23	2.20E-22	yes	down	4.63	4.57	4.9	12.25	12.76	12.12	4.7	12.37666667
ENSMUSG00000061898	Rbak	RB-associated KRAB zinc finger [Source:MGI Symbol;Acc:MGI:1927369]	0.460114769	-1.11993433	2.10E-23	2.25E-22	yes	down	7.23	7.33	7.41	16.87	18.04	15.1	7.323333333	16.67
ENSMUSG00000019039	Dalrd3	DALR anticodon binding domain containing 3 [Source:MGI Symbol;Acc:MGI:1915039]	0.420058119	-1.251339144	2.17E-23	2.32E-22	yes	down	23.69	35.69	27.88	64.8	67.25	63.7	29.08666667	65.25
ENSMUSG00000028037	Ifi44	interferon-induced protein 44 [Source:MGI Symbol;Acc:MGI:2443016]	1202.071517	10.23130702	2.56E-23	2.74E-22	yes	up	21.38	17.76	22.26	0.03	0	0.03	20.46666667	0.02
ENSMUSG00000037461	Ints7	integrator complex subunit 7 [Source:MGI Symbol;Acc:MGI:1924315]	0.488957847	-1.032217998	2.62E-23	2.80E-22	yes	down	12.75	14.96	13.36	28.24	28.15	33.9	13.69	30.09666667
ENSMUSG00000097729	2310015A10Rik	RIKEN cDNA 2310015A10 gene [Source:MGI Symbol;Acc:MGI:1916798]	4.967099147	2.312403544	2.69E-23	2.87E-22	yes	up	4.81	3.86	3.52	0.72	0.51	1.15	4.063333333	0.793333333
ENSMUSG00000038855	Itpkb	inositol 1,4,5-trisphosphate 3-kinase B [Source:MGI Symbol;Acc:MGI:109235]	2.565122393	1.359027664	2.71E-23	2.89E-22	yes	up	4.48	4.73	4.97	2.14	1.94	1.88	4.726666667	1.986666667
ENSMUSG00000056209	Npm3	nucleoplasmin 3 [Source:MGI Symbol;Acc:MGI:894653]	2.112079012	1.078663806	2.75E-23	2.93E-22	yes	up	129.51	131.32	130.69	73.27	75.94	60.88	130.5066667	70.03
ENSMUSG00000025420	Katnal2	katanin p60 subunit A-like 2 [Source:MGI Symbol;Acc:MGI:1924234]	0.244690053	-2.030972641	3.21E-23	3.41E-22	yes	down	2.31	2.02	2.18	9.92	9.46	10.97	2.17	10.11666667
ENSMUSG00000017132	Cyth1	cytohesin 1 [Source:MGI Symbol;Acc:MGI:1334257]	0.418555882	-1.256507842	3.29E-23	3.50E-22	yes	down	5.62	5.95	7.26	13.52	13.82	13.73	6.276666667	13.69
ENSMUSG00000078776	9530053A07Rik	RIKEN cDNA 9530053A07 gene [Source:MGI Symbol;Acc:MGI:2442118]	12.34896149	3.626317816	3.37E-23	3.58E-22	yes	up	6.09	6.7	6.56	0.43	0.36	0.67	6.45	0.486666667
ENSMUSG00000022848	Slc49a4	solute carrier family 49 member 4 [Source:MGI Symbol;Acc:MGI:2387188]	0.461172847	-1.116620522	3.41E-23	3.62E-22	yes	down	7.8	7.58	6.46	16.16	16.35	14.45	7.28	15.65333333
ENSMUSG00000027981	Rnpc3	RNA-binding region (RNP1, RRM) containing 3 [Source:MGI Symbol;Acc:MGI:1914475]	0.444319599	-1.170330313	3.48E-23	3.69E-22	yes	down	13.15	10.66	12.42	30.67	30.58	29.97	12.07666667	30.40666667
ENSMUSG00000032046	Abhd12	abhydrolase domain containing 12 [Source:MGI Symbol;Acc:MGI:1923442]	0.44885769	-1.155669984	3.51E-23	3.72E-22	yes	down	20.63	24.19	19.35	51.21	51.85	51.79	21.39	51.61666667
ENSMUSG00000092569	Gm20544	predicted gene 20544 [Source:MGI Symbol;Acc:MGI:5142009]	10.26484041	3.359639292	3.54E-23	3.75E-22	yes	up	3.15	3.89	3.1	0.33	0.45	0.29	3.38	0.356666667
ENSMUSG00000038524	Fchsd1	FCH and double SH3 domains 1 [Source:MGI Symbol;Acc:MGI:2441771]	0.483525018	-1.048337556	3.63E-23	3.84E-22	yes	down	9.47	14.33	9.66	28.57	30.14	31.61	11.15333333	30.10666667
ENSMUSG00000021257	Angel1	angel homolog 1 [Source:MGI Symbol;Acc:MGI:1915987]	0.208757641	-2.260099088	3.86E-23	4.08E-22	yes	down	0.7	0.69	0.95	4.05	3.88	3.92	0.78	3.95
ENSMUSG00000021056	Tex21	testis expressed gene 21 [Source:MGI Symbol;Acc:MGI:1931131]	3.84110752	1.941522348	3.93E-23	4.15E-22	yes	up	35.33	22.62	33.68	7.72	8.48	8.93	30.54333333	8.376666667
ENSMUSG00000034601	2700049A03Rik	RIKEN cDNA 2700049A03 gene [Source:MGI Symbol;Acc:MGI:1924217]	0.373394282	-1.421228259	4.46E-23	4.70E-22	yes	down	3.18	2.69	2.83	7.68	9.15	10.13	2.9	8.986666667
ENSMUSG00000035521	Gnptg	N-acetylglucosamine-1-phosphotransferase, gamma subunit [Source:MGI Symbol;Acc:MGI:2147006]	0.40107171	-1.318067888	4.74E-23	4.99E-22	yes	down	11.28	10.87	11.05	32.71	33.7	30.35	11.06666667	32.25333333
ENSMUSG00000004798	Ulk2	unc-51 like kinase 2 [Source:MGI Symbol;Acc:MGI:1352758]	0.46423533	-1.107071773	5.23E-23	5.49E-22	yes	down	7.54	6.17	8.18	17.6	18.07	19.44	7.296666667	18.37
ENSMUSG00000022974	Paxbp1	PAX3 and PAX7 binding protein 1 [Source:MGI Symbol;Acc:MGI:1914617]	0.457528573	-1.12806625	5.30E-23	5.56E-22	yes	down	25.45	20.23	25.36	47.63	46.91	49.69	23.68	48.07666667
ENSMUSG00000070583	Fv1	Friend virus susceptibility 1 [Source:MGI Symbol;Acc:MGI:95595]	0.429362945	-1.219730405	5.51E-23	5.77E-22	yes	down	8.51	7.87	8.91	22.46	20.79	21	8.43	21.41666667
ENSMUSG00000035735	Dagla	diacylglycerol lipase, alpha [Source:MGI Symbol;Acc:MGI:2677061]	2.260055196	1.176358007	5.53E-23	5.79E-22	yes	up	7.17	6.39	6.89	2.95	3.67	3.18	6.816666667	3.266666667
ENSMUSG00000038028	Tigar	Trp53 induced glycolysis regulatory phosphatase [Source:MGI Symbol;Acc:MGI:2442752]	0.387893527	-1.366267393	5.76E-23	6.03E-22	yes	down	3.36	2.96	3.78	7.94	9.82	9.61	3.366666667	9.123333333
ENSMUSG00000002489	Tiam1	T cell lymphoma invasion and metastasis 1 [Source:MGI Symbol;Acc:MGI:103306]	4.043085818	2.015456826	5.82E-23	6.09E-22	yes	up	18.55	21.81	21.97	20.43	16.08	18.6	20.77666667	18.37
ENSMUSG00000030045	Mrpl19	mitochondrial ribosomal protein L19 [Source:MGI Symbol;Acc:MGI:1926274]	2.45771172	1.297315703	5.88E-23	6.15E-22	yes	up	9.34	9.36	8.66	3.96	4.88	4.15	9.12	4.33
ENSMUSG00000099162	Gm27168	predicted gene 27168 [Source:MGI Symbol;Acc:MGI:5521011]	11.00937508	3.460660675	6.09E-23	6.37E-22	yes	up	5.12	6.49	4.64	0.67	0.59	0.48	5.416666667	0.58
ENSMUSG00000039795	Zfand1	zinc finger, AN1-type domain 1 [Source:MGI Symbol;Acc:MGI:1913611]	2.305483566	1.205069382	6.19E-23	6.47E-22	yes	up	29.75	27.41	32.52	12.72	16	12.38	29.89333333	13.7
ENSMUSG00000024975	Pdcd4	programmed cell death 4 [Source:MGI Symbol;Acc:MGI:107490]	0.466020307	-1.101535273	6.29E-23	6.57E-22	yes	down	12.18	12.34	14.4	31.76	29.04	32.98	12.97333333	31.26
ENSMUSG00000097183	Gm17501	predicted gene, 17501 [Source:MGI Symbol;Acc:MGI:4937135]	5.258599862	2.394678723	6.44E-23	6.72E-22	yes	up	18.5	21.27	15.91	3.73	4.38	3.38	18.56	3.83
ENSMUSG00000034813	Grip1	glutamate receptor interacting protein 1 [Source:MGI Symbol;Acc:MGI:1921303]	5.271907506	2.398325059	6.44E-23	6.72E-22	yes	up	2.87	2.71	3.16	0.76	0.49	0.45	2.913333333	0.566666667
ENSMUSG00000023043	Krt18	keratin 18 [Source:MGI Symbol;Acc:MGI:96692]	2.306859359	1.20593005	7.18E-23	7.47E-22	yes	up	68.72	81.75	68.62	38.05	33.49	32.84	73.03	34.79333333
ENSMUSG00000038990	Cables2	CDK5 and Abl enzyme substrate 2 [Source:MGI Symbol;Acc:MGI:2182335]	0.449595116	-1.153301732	7.29E-23	7.58E-22	yes	down	6.37	5.94	6.28	13.9	15.71	15.65	6.196666667	15.08666667
ENSMUSG00000093445	Lrch4	leucine-rich repeats and calponin homology (CH) domain containing 4 [Source:MGI Symbol;Acc:MGI:1917193]	0.399374513	-1.324185827	7.38E-23	7.66E-22	yes	down	9.46	12.87	9.51	26.96	25.74	29.25	10.61333333	27.31666667
ENSMUSG00000004356	Utp20	UTP20 small subunit processome component [Source:MGI Symbol;Acc:MGI:1917933]	2.187691173	1.129409093	7.66E-23	7.96E-22	yes	up	23.54	26.01	28.08	13.41	9.22	11.12	25.87666667	11.25
ENSMUSG00000054932	Afp	alpha fetoprotein [Source:MGI Symbol;Acc:MGI:87951]	3.80259363	1.926983771	8.71E-23	9.03E-22	yes	up	10.44	11.99	10.9	2.73	3.68	4.99	11.11	3.8
ENSMUSG00000027203	Dut	deoxyuridine triphosphatase [Source:MGI Symbol;Acc:MGI:1346051]	2.990329147	1.580304291	8.87E-23	9.18E-22	yes	up	91.98	92.58	85.8	42.81	44.45	32.98	90.12	40.08
ENSMUSG00000066720	Cldn9	claudin 9 [Source:MGI Symbol;Acc:MGI:1913100]	5.240315209	2.389653594	8.97E-23	9.29E-22	yes	up	8.31	9.14	9.29	1.99	1.65	1.97	8.913333333	1.87
ENSMUSG00000035198	Tubg1	tubulin, gamma 1 [Source:MGI Symbol;Acc:MGI:101834]	0.469234544	-1.091618871	9.65E-23	9.97E-22	yes	down	28.39	34.15	29.03	66.54	68.77	75.58	30.52333333	70.29666667
ENSMUSG00000030826	Bcat2	branched chain aminotransferase 2, mitochondrial [Source:MGI Symbol;Acc:MGI:1276534]	2.432450408	1.282410392	9.92E-23	1.02E-21	yes	up	33.02	35.65	34.42	16.61	13.49	16.19	34.36333333	15.43
ENSMUSG00000048856	Slc25a47	solute carrier family 25, member 47 [Source:MGI Symbol;Acc:MGI:2144766]	0.272890237	-1.873607313	9.99E-23	1.03E-21	yes	down	4.04	3.82	2.97	12.46	11.36	11.96	3.61	11.92666667
ENSMUSG00000027316	Gfra4	glial cell line derived neurotrophic factor family receptor alpha 4 [Source:MGI Symbol;Acc:MGI:1341873]	24.78934482	4.631648237	1.07E-22	1.10E-21	yes	up	3.27	3.83	2.78	0.2	0.1	0.11	3.293333333	0.136666667
ENSMUSG00000038564	Ift172	intraflagellar transport 172 [Source:MGI Symbol;Acc:MGI:2682064]	0.490707473	-1.027064854	1.08E-22	1.11E-21	yes	down	9.81	11.39	8.14	18.85	19.45	16.96	9.78	18.42
ENSMUSG00000021033	Gstz1	glutathione transferase zeta 1 (maleylacetoacetate isomerase) [Source:MGI Symbol;Acc:MGI:1341859]	2.322525123	1.215694202	1.10E-22	1.13E-21	yes	up	25.4	29.69	27.66	12.72	10.59	11.13	27.58333333	11.48
ENSMUSG00000033538	Casp4	caspase 4, apoptosis-related cysteine peptidase [Source:MGI Symbol;Acc:MGI:107700]	11.21707349	3.487624424	1.12E-22	1.15E-21	yes	up	7.28	6.48	5.69	1.25	0.57	1.31	6.483333333	1.043333333
ENSMUSG00000073131	Vma21	VMA21 vacuolar H+-ATPase homolog (S. cerevisiae) [Source:MGI Symbol;Acc:MGI:1914298]	2.106682953	1.074973211	1.13E-22	1.15E-21	yes	up	21.05	17.42	20.09	10.33	10.33	10.83	19.52	10.49666667
ENSMUSG00000020437	Myo1g	myosin IG [Source:MGI Symbol;Acc:MGI:1927091]	8.528722392	3.092329641	1.27E-22	1.30E-21	yes	up	3.65	3.02	2.86	0.46	0.39	0.32	3.176666667	0.39
ENSMUSG00000036036	Zfp57	zinc finger protein 57 [Source:MGI Symbol;Acc:MGI:99204]	2.208147972	1.142836853	1.35E-22	1.38E-21	yes	up	39.84	46.28	37.19	21.81	22.33	20.17	41.10333333	21.43666667
ENSMUSG00000037151	Lrrc20	leucine rich repeat containing 20 [Source:MGI Symbol;Acc:MGI:2387182]	0.428351142	-1.223134159	1.36E-22	1.38E-21	yes	down	4.93	5.27	5.18	13.46	12.19	13.75	5.126666667	13.13333333
ENSMUSG00000045817	Zfp36l2	zinc finger protein 36, C3H type-like 2 [Source:MGI Symbol;Acc:MGI:107945]	3.026440775	1.597622119	1.41E-22	1.43E-21	yes	up	91.27	77.88	89.19	36.07	35.77	20.71	86.11333333	30.85
ENSMUSG00000033752	Mnd1	meiotic nuclear divisions 1 [Source:MGI Symbol;Acc:MGI:1924165]	3.508793152	1.810974901	1.47E-22	1.50E-21	yes	up	23.98	27.38	26.33	8.49	7.93	8.29	25.89666667	8.236666667
ENSMUSG00000039648	Kyat1	kynurenine aminotransferase 1 [Source:MGI Symbol;Acc:MGI:1917516]	0.229098331	-2.125961148	1.48E-22	1.51E-21	yes	down	1.9	2.43	1.54	9.58	8.86	9.39	1.956666667	9.276666667
ENSMUSG00000042182	Bend6	BEN domain containing 6 [Source:MGI Symbol;Acc:MGI:2444572]	3.911808975	1.967835921	1.48E-22	1.51E-21	yes	up	7.38	5.91	7.62	1.72	1.99	2.09	6.97	1.933333333
ENSMUSG00000035776	Cd99l2	CD99 antigen-like 2 [Source:MGI Symbol;Acc:MGI:2177151]	2.05299419	1.037729544	1.49E-22	1.51E-21	yes	up	17.15	16.83	16.89	9.29	9	8.14	16.95666667	8.81
ENSMUSG00000072501	Phf20l1	PHD finger protein 20-like 1 [Source:MGI Symbol;Acc:MGI:2444412]	0.396449291	-1.334791749	1.55E-22	1.58E-21	yes	down	14.8	11.86	16.03	33.81	37.53	36.79	14.23	36.04333333
ENSMUSG00000024122	Pdpk1	3-phosphoinositide dependent protein kinase 1 [Source:MGI Symbol;Acc:MGI:1338068]	0.355158551	-1.493464875	1.64E-22	1.67E-21	yes	down	12.95	7.5	12.69	34.11	33.29	33.54	11.04666667	33.64666667
ENSMUSG00000024866	Acy3	aspartoacylase (aminoacylase) 3 [Source:MGI Symbol;Acc:MGI:1918920]	5.462686721	2.449610689	1.98E-22	2.01E-21	yes	up	13.32	14.01	16.68	2.15	2.23	4.64	14.67	3.006666667
ENSMUSG00000039221	Rpl22l1	ribosomal protein L22 like 1 [Source:MGI Symbol;Acc:MGI:1915278]	2.002453958	1.001769071	2.08E-22	2.10E-21	yes	up	209.83	222.59	201.84	110.89	118.2	117.32	211.42	115.47
ENSMUSG00000026279	Thap4	THAP domain containing 4 [Source:MGI Symbol;Acc:MGI:1914276]	2.086560473	1.061126733	2.23E-22	2.25E-21	yes	up	50.54	53.66	46.68	27.28	24.16	25.62	50.29333333	25.68666667
ENSMUSG00000021589	Rhobtb3	Rho-related BTB domain containing 3 [Source:MGI Symbol;Acc:MGI:1920546]	2.181232511	1.125143564	2.61E-22	2.63E-21	yes	up	33.16	24.05	30.02	13.77	14.66	16.22	29.07666667	14.88333333
ENSMUSG00000021275	Tecpr2	tectonin beta-propeller repeat containing 2 [Source:MGI Symbol;Acc:MGI:2144865]	0.487752959	-1.035777471	2.72E-22	2.73E-21	yes	down	4.07	3.76	3.9	8.51	8.39	9.23	3.91	8.71
ENSMUSG00000075467	Dnlz	DNL-type zinc finger [Source:MGI Symbol;Acc:MGI:106559]	2.868468638	1.520280745	2.91E-22	2.92E-21	yes	up	19.8	25.97	18.14	5.78	9.75	6.24	21.30333333	7.256666667
ENSMUSG00000027827	Kcnab1	potassium voltage-gated channel, shaker-related subfamily, beta member 1 [Source:MGI Symbol;Acc:MGI:109155]	8.386557344	3.06807871	2.93E-22	2.94E-21	yes	up	5.33	2.86	5.82	1.07	0.59	0.54	4.67	0.733333333
ENSMUSG00000045639	Zfp629	zinc finger protein 629 [Source:MGI Symbol;Acc:MGI:2444524]	0.386697114	-1.370724098	2.94E-22	2.95E-21	yes	down	2.14	2.14	2.51	6.5	5.37	5.69	2.263333333	5.853333333
ENSMUSG00000042606	Hirip3	HIRA interacting protein 3 [Source:MGI Symbol;Acc:MGI:2142364]	2.299224356	1.20114725	3.05E-22	3.06E-21	yes	up	66.22	70.82	65.39	38.13	29.78	29.59	67.47666667	32.5
ENSMUSG00000069874	Irgm2	immunity-related GTPase family M member 2 [Source:MGI Symbol;Acc:MGI:1926262]	4.224772201	2.078873554	3.45E-22	3.45E-21	yes	up	5.08	3.69	4.91	1.27	1.16	1.07	4.56	1.166666667
ENSMUSG00000035227	Spcs2	signal peptidase complex subunit 2 homolog (S. cerevisiae) [Source:MGI Symbol;Acc:MGI:1913874]	2.004250802	1.003063052	3.51E-22	3.51E-21	yes	up	118.85	104.24	116.78	80.25	65.13	69.43	113.29	71.60333333
ENSMUSG00000029094	Afap1	actin filament associated protein 1 [Source:MGI Symbol;Acc:MGI:1917542]	0.481013274	-1.055851387	3.74E-22	3.73E-21	yes	down	7.6	5.86	7.61	15.66	15.24	16.13	7.023333333	15.67666667
ENSMUSG00000042349	Ikbke	inhibitor of kappaB kinase epsilon [Source:MGI Symbol;Acc:MGI:1929612]	2.510132569	1.32776356	3.93E-22	3.91E-21	yes	up	10.89	11.1	13.19	5.59	3.95	4.72	11.72666667	4.753333333
ENSMUSG00000002580	Mien1	migration and invasion enhancer 1 [Source:MGI Symbol;Acc:MGI:1913678]	0.374238684	-1.4179694	4.53E-22	4.50E-21	yes	down	31.64	38.74	29.35	104.5	100.25	95.95	33.24333333	100.2333333
ENSMUSG00000064284	Cdpf1	cysteine rich, DPF motif domain containing 1 [Source:MGI Symbol;Acc:MGI:1919605]	0.352707675	-1.503455125	4.57E-22	4.54E-21	yes	down	19	18.14	20.01	58.83	58.19	55.63	19.05	57.55
ENSMUSG00000030484	Lypd5	Ly6/Plaur domain containing 5 [Source:MGI Symbol;Acc:MGI:1924192]	17.82574139	4.155890176	5.10E-22	5.06E-21	yes	up	3.49	3.24	3.31	0.13	0.3	0.18	3.346666667	0.203333333
ENSMUSG00000041921	Metap1d	methionyl aminopeptidase type 1D (mitochondrial) [Source:MGI Symbol;Acc:MGI:1913809]	2.03697409	1.026427629	5.11E-22	5.08E-21	yes	up	26.1	27.9	29.45	12.49	13.19	12.36	27.81666667	12.68
ENSMUSG00000018906	P4ha2	procollagen-proline, 2-oxoglutarate 4-dioxygenase (proline 4-hydroxylase), alpha II polypeptide [Source:MGI Symbol;Acc:MGI:894286]	2.346837728	1.230718091	5.74E-22	5.69E-21	yes	up	31.53	36.59	33.72	15.84	13.1	16.75	33.94666667	15.23
ENSMUSG00000009585	Apobec3	apolipoprotein B mRNA editing enzyme, catalytic polypeptide 3 [Source:MGI Symbol;Acc:MGI:1933111]	2.018109027	1.013004117	5.77E-22	5.72E-21	yes	up	36.52	36.78	38.78	19.47	19.01	22.82	37.36	20.43333333
ENSMUSG00000006611	Hfe	homeostatic iron regulator [Source:MGI Symbol;Acc:MGI:109191]	11.13763558	3.477371089	5.78E-22	5.73E-21	yes	up	5.33	3.91	3.8	0.16	0.23	0.26	4.346666667	0.216666667
ENSMUSG00000015659	Serac1	serine active site containing 1 [Source:MGI Symbol;Acc:MGI:2447813]	0.494129234	-1.017039684	5.97E-22	5.91E-21	yes	down	6.21	5.72	5.76	14.06	15.58	14.87	5.896666667	14.83666667
ENSMUSG00000056531	Ccdc18	coiled-coil domain containing 18 [Source:MGI Symbol;Acc:MGI:1922974]	0.333393873	-1.584700503	7.02E-22	6.93E-21	yes	down	1.91	1.8	3.84	5.73	6.32	6.99	2.516666667	6.346666667
ENSMUSG00000024098	Twsg1	twisted gastrulation BMP signaling modulator 1 [Source:MGI Symbol;Acc:MGI:2137520]	0.478381291	-1.063767125	7.34E-22	7.25E-21	yes	down	25.14	18.74	25.22	53.08	55.36	57.66	23.03333333	55.36666667
ENSMUSG00000106426	Gm36211	predicted gene, 36211 [Source:MGI Symbol;Acc:MGI:5595370]	4.436120943	2.149298699	8.48E-22	8.35E-21	yes	up	2.52	2.17	3.15	0.57	0.59	0.72	2.613333333	0.626666667
ENSMUSG00000040721	Zfhx2	zinc finger homeobox 2 [Source:MGI Symbol;Acc:MGI:2686934]	0.335078808	-1.57742765	9.32E-22	9.17E-21	yes	down	1.01	0.73	0.71	2.29	2.28	2.78	0.816666667	2.45
ENSMUSG00000060227	Golm2	golgi membrane protein 2 [Source:MGI Symbol;Acc:MGI:2443129]	0.471001395	-1.086196761	9.55E-22	9.40E-21	yes	down	19.13	11.79	16.79	37.05	42.83	47.83	15.90333333	42.57
ENSMUSG00000035725	Prkx	protein kinase, X-linked [Source:MGI Symbol;Acc:MGI:1309999]	0.324908102	-1.621896373	9.56E-22	9.40E-21	yes	down	2.96	1.99	3.31	8.5	9.23	9.48	2.753333333	9.07
ENSMUSG00000028696	Ipp	IAP promoted placental gene [Source:MGI Symbol;Acc:MGI:96581]	0.447648921	-1.159560384	1.00E-21	9.87E-21	yes	down	9.41	8.09	9.6	21.58	21.17	23.07	9.033333333	21.94
ENSMUSG00000022099	Dmtn	dematin actin binding protein [Source:MGI Symbol;Acc:MGI:99670]	4.614723124	2.206244091	1.04E-21	1.02E-20	yes	up	6.24	7.08	6	1.56	1.13	1.79	6.44	1.493333333
ENSMUSG00000056228	Cars2	cysteinyl-tRNA synthetase 2 (mitochondrial)(putative) [Source:MGI Symbol;Acc:MGI:1919191]	0.499341053	-1.001902573	1.09E-21	1.07E-20	yes	down	13.32	13.83	13	21.85	24.74	25.16	13.38333333	23.91666667
ENSMUSG00000024261	Syt4	synaptotagmin IV [Source:MGI Symbol;Acc:MGI:101759]	94.18517496	6.557428088	1.10E-21	1.08E-20	yes	up	3	2.52	2.58	0.04	0.02	0.04	2.7	0.033333333
ENSMUSG00000027222	Pex16	peroxisomal biogenesis factor 16 [Source:MGI Symbol;Acc:MGI:1338829]	0.364497927	-1.456017486	1.14E-21	1.11E-20	yes	down	7.13	8.87	8.5	23.75	24.9	25.55	8.166666667	24.73333333
ENSMUSG00000022999	Lmbr1l	limb region 1 like [Source:MGI Symbol;Acc:MGI:1289247]	0.457087491	-1.129457758	1.35E-21	1.33E-20	yes	down	38.26	40.29	46.91	103.79	104.24	50.01	41.82	86.01333333
ENSMUSG00000021408	Ripk1	receptor (TNFRSF)-interacting serine-threonine kinase 1 [Source:MGI Symbol;Acc:MGI:108212]	0.491115305	-1.025866312	1.36E-21	1.33E-20	yes	down	8.46	10.8	9.27	21.66	22.19	19.27	9.51	21.04
ENSMUSG00000043542	Zc2hc1a	zinc finger, C2HC-type containing 1A [Source:MGI Symbol;Acc:MGI:1914556]	2.241245679	1.164300801	1.40E-21	1.37E-20	yes	up	16.38	13.27	15.37	11.28	8.34	9.12	15.00666667	9.58
ENSMUSG00000038070	Cntln	centlein, centrosomal protein [Source:MGI Symbol;Acc:MGI:2443104]	3.085534334	1.625520348	1.41E-21	1.38E-20	yes	up	8.49	8.13	9.15	2.22	3.21	3.55	8.59	2.993333333
ENSMUSG00000030538	Cib1	calcium and integrin binding 1 (calmyrin) [Source:MGI Symbol;Acc:MGI:1344418]	0.46598567	-1.101642505	1.45E-21	1.42E-20	yes	down	35.1	39.25	38.57	86.15	77.36	80.44	37.64	81.31666667
ENSMUSG00000054057	A930004D18Rik	RIKEN cDNA A930004D18 gene [Source:MGI Symbol;Acc:MGI:1925190]	5.575078001	2.47899199	1.48E-21	1.45E-20	yes	up	6.7	4.33	6.86	1.3	1.08	0.61	5.963333333	0.996666667
ENSMUSG00000039307	Hexdc	hexosaminidase (glycosyl hydrolase family 20, catalytic domain) containing [Source:MGI Symbol;Acc:MGI:3605542]	0.477627669	-1.066041679	1.53E-21	1.49E-20	yes	down	10.74	12.19	11.41	27.48	26.97	27.04	11.44666667	27.16333333
ENSMUSG00000033323	Ctdp1	CTD (carboxy-terminal domain, RNA polymerase II, polypeptide A) phosphatase, subunit 1 [Source:MGI Symbol;Acc:MGI:1926953]	0.482693856	-1.050819633	1.54E-21	1.50E-20	yes	down	10.44	13.67	10.16	24.89	25.53	26.02	11.42333333	25.48
ENSMUSG00000068114	Ccdc134	coiled-coil domain containing 134 [Source:MGI Symbol;Acc:MGI:1923707]	0.370759055	-1.431446169	1.59E-21	1.55E-20	yes	down	5.2	4.53	5.7	15.5	13.75	15.84	5.143333333	15.03
ENSMUSG00000079179	Rab10os	RAB10, member RAS oncogene family, opposite strand [Source:MGI Symbol;Acc:MGI:1921423]	0.451942119	-1.145790077	1.63E-21	1.59E-20	yes	down	13.47	12.13	15.82	33.04	32.7	25.77	13.80666667	30.50333333
ENSMUSG00000006705	Pknox1	Pbx/knotted 1 homeobox [Source:MGI Symbol;Acc:MGI:1201409]	0.495463454	-1.013149449	1.66E-21	1.62E-20	yes	down	7.44	6.69	8.92	17.89	17.23	16.32	7.683333333	17.14666667
ENSMUSG00000003546	Klc4	kinesin light chain 4 [Source:MGI Symbol;Acc:MGI:1922014]	0.42618321	-1.230454339	1.71E-21	1.66E-20	yes	down	7.44	8.82	7.22	19.91	19.89	19.79	7.826666667	19.86333333
ENSMUSG00000006800	Sulf2	sulfatase 2 [Source:MGI Symbol;Acc:MGI:1919293]	44.31560925	5.469743042	1.92E-21	1.87E-20	yes	up	3.54	2.96	3.24	0.11	0.03	0.09	3.246666667	0.076666667
ENSMUSG00000091962	Vmn2r78	vomeronasal 2, receptor 78 [Source:MGI Symbol;Acc:MGI:3761335]	8.327503246	3.057884011	2.02E-21	1.96E-20	yes	up	4.15	3.78	5.44	0.43	0.47	0.35	4.456666667	0.416666667
ENSMUSG00000032598	Nckipsd	NCK interacting protein with SH3 domain [Source:MGI Symbol;Acc:MGI:1931834]	0.434732464	-1.20180026	2.26E-21	2.20E-20	yes	down	9.16	5.69	6.49	15.69	22.47	13.85	7.113333333	17.33666667
ENSMUSG00000079197	Psme2	proteasome (prosome, macropain) activator subunit 2 (PA28 beta) [Source:MGI Symbol;Acc:MGI:1096365]	2.093317578	1.0657912	2.45E-21	2.37E-20	yes	up	209.43	233.93	292.75	87.07	83.78	82.1	245.37	84.31666667
ENSMUSG00000106820	D5Ertd605e	DNA segment, Chr 5, ERATO Doi 605, expressed [Source:MGI Symbol;Acc:MGI:1277165]	4.385457606	2.13272739	2.46E-21	2.38E-20	yes	up	13.3	14.66	15.57	4.11	3.7	3.12	14.51	3.643333333
ENSMUSG00000034429	Zfp707	zinc finger protein 707 [Source:MGI Symbol;Acc:MGI:1916270]	0.399153935	-1.324982862	2.59E-21	2.50E-20	yes	down	6.41	6.16	6.59	17.1	15.57	18.41	6.386666667	17.02666667
ENSMUSG00000090215	Trim34b	tripartite motif-containing 34B [Source:MGI Symbol;Acc:MGI:4821264]	5.883668884	2.556716058	2.84E-21	2.75E-20	yes	up	2.51	2.17	2.49	0.42	0.47	0.47	2.39	0.453333333
ENSMUSG00000020744	Slc25a19	solute carrier family 25 (mitochondrial thiamine pyrophosphate carrier), member 19 [Source:MGI Symbol;Acc:MGI:1914533]	0.440027653	-1.184333904	2.88E-21	2.78E-20	yes	down	11.47	8.87	9.47	24.87	23.84	26.8	9.936666667	25.17
ENSMUSG00000029070	Mxra8	matrix-remodelling associated 8 [Source:MGI Symbol;Acc:MGI:1922011]	2.328038753	1.219115074	2.90E-21	2.80E-20	yes	up	40.55	39.62	43.84	20.7	19.08	16.98	41.33666667	18.92
ENSMUSG00000025008	Tctn3	tectonic family member 3 [Source:MGI Symbol;Acc:MGI:1914840]	0.387673114	-1.367087411	3.06E-21	2.95E-20	yes	down	3.53	3.35	3.63	9.18	9.1	9.63	3.503333333	9.303333333
ENSMUSG00000006143	Upk3bl	uroplakin 3B-like [Source:MGI Symbol;Acc:MGI:1916915]	20.54217128	4.360516776	3.21E-21	3.09E-20	yes	up	11.4	11.39	10.39	0.4	0.56	0.68	11.06	0.546666667
ENSMUSG00000021236	Entpd5	ectonucleoside triphosphate diphosphohydrolase 5 [Source:MGI Symbol;Acc:MGI:1321385]	0.396417826	-1.334906257	3.26E-21	3.13E-20	yes	down	2.18	2.14	1.99	5.85	5.75	5.56	2.103333333	5.72
ENSMUSG00000075327	Zbtb2	zinc finger and BTB domain containing 2 [Source:MGI Symbol;Acc:MGI:2685949]	3.54063719	1.824009018	3.37E-21	3.24E-20	yes	up	5.74	5.18	5.84	1.98	1.35	1.67	5.586666667	1.666666667
ENSMUSG00000040964	Arhgef10l	Rho guanine nucleotide exchange factor (GEF) 10-like [Source:MGI Symbol;Acc:MGI:1920004]	2.070977919	1.050312172	3.37E-21	3.24E-20	yes	up	13.9	15.49	15.38	7.53	7.45	7.91	14.92333333	7.63
ENSMUSG00000041429	Nthl1	nth (endonuclease III)-like 1 (E.coli) [Source:MGI Symbol;Acc:MGI:1313275]	3.782518143	1.919347003	3.80E-21	3.65E-20	yes	up	16.36	21.59	17.59	5.81	6.06	5.52	18.51333333	5.796666667
ENSMUSG00000051427	Ccdc157	coiled-coil domain containing 157 [Source:MGI Symbol;Acc:MGI:3041210]	0.486179733	-1.040438342	4.11E-21	3.95E-20	yes	down	4.27	4.56	4.66	9.26	9.57	10.36	4.496666667	9.73
ENSMUSG00000038387	Rras	related RAS viral (r-ras) oncogene [Source:MGI Symbol;Acc:MGI:98179]	2.131781392	1.092059502	4.14E-21	3.97E-20	yes	up	126.3	144.88	122.24	66.45	72.06	68.21	131.14	68.90666667
ENSMUSG00000044786	Zfp36	zinc finger protein 36 [Source:MGI Symbol;Acc:MGI:99180]	0.477943913	-1.065086767	4.17E-21	3.99E-20	yes	down	8.09	9.5	9.41	20.87	21	20.33	9	20.73333333
ENSMUSG00000020019	Ntn4	netrin 4 [Source:MGI Symbol;Acc:MGI:1888978]	10.67684156	3.416413024	4.17E-21	3.99E-20	yes	up	2.71	2.53	2.77	0.34	0.48	0.2	2.67	0.34
ENSMUSG00000089922	Gm43517	predicted gene 43517 [Source:MGI Symbol;Acc:MGI:5663654]	12.38822025	3.630897033	4.17E-21	3.99E-20	yes	up	6.81	4.56	4.8	0.59	0.69	0.45	5.39	0.576666667
ENSMUSG00000054720	Lrrc8c	leucine rich repeat containing 8 family, member C [Source:MGI Symbol;Acc:MGI:2140839]	2.390864606	1.257532433	4.51E-21	4.31E-20	yes	up	5.2	4.79	5.44	2.39	2.04	2.54	5.143333333	2.323333333
ENSMUSG00000027215	Cd82	CD82 antigen [Source:MGI Symbol;Acc:MGI:104651]	2.461362143	1.299456939	4.52E-21	4.32E-20	yes	up	19.62	16.66	16.67	7.41	7.11	8.27	17.65	7.596666667
ENSMUSG00000003435	Supt5	suppressor of Ty 5, DSIF elongation factor subunit [Source:MGI Symbol;Acc:MGI:1202400]	0.494334991	-1.016439066	4.54E-21	4.33E-20	yes	down	71.93	89.98	74.14	171.98	173.18	176.67	78.68333333	173.9433333
ENSMUSG00000061132	Blnk	B cell linker [Source:MGI Symbol;Acc:MGI:96878]	2.217453312	1.148903729	4.55E-21	4.34E-20	yes	up	28.17	32.27	28.08	13.36	14.97	13.68	29.50666667	14.00333333
ENSMUSG00000024776	Stambpl1	STAM binding protein like 1 [Source:MGI Symbol;Acc:MGI:1923880]	5.027249154	2.329769192	4.56E-21	4.35E-20	yes	up	5.85	7.02	5.5	1.2	1.78	1.18	6.123333333	1.386666667
ENSMUSG00000084989	Crocc2	ciliary rootlet coiled-coil, rootletin family member 2 [Source:MGI Symbol;Acc:MGI:3045962]	52.03954438	5.701536426	5.12E-21	4.88E-20	yes	up	1.2	1	1.14	0	0.02	0.05	1.113333333	0.023333333
ENSMUSG00000031889	Phaf1	phagosome assembly factor 1 [Source:MGI Symbol;Acc:MGI:2443049]	0.480953147	-1.056031737	5.28E-21	5.02E-20	yes	down	10.16	9.51	8.99	22.67	21.45	21.44	9.553333333	21.85333333
ENSMUSG00000019590	Cyb561	cytochrome b-561 [Source:MGI Symbol;Acc:MGI:103253]	2.89392563	1.533027847	5.29E-21	5.03E-20	yes	up	10.33	10.07	10.84	2.82	4.81	3.55	10.41333333	3.726666667
ENSMUSG00000013150	Gfod2	glucose-fructose oxidoreductase domain containing 2 [Source:MGI Symbol;Acc:MGI:1917825]	0.369828904	-1.435070111	5.37E-21	5.09E-20	yes	down	5.44	3.68	3.85	10.27	9.87	10.6	4.323333333	10.24666667
ENSMUSG00000068101	Cenpm	centromere protein M [Source:MGI Symbol;Acc:MGI:1913820]	2.413182564	1.270937063	5.51E-21	5.23E-20	yes	up	36.95	44.18	39.72	16.51	15.73	17.66	40.28333333	16.63333333
ENSMUSG00000040565	Btaf1	B-TFIID TATA-box binding protein associated factor 1 [Source:MGI Symbol;Acc:MGI:2147538]	0.451041697	-1.148667285	5.83E-21	5.53E-20	yes	down	5.42	4.43	5.52	11.36	11.68	13.98	5.123333333	12.34
ENSMUSG00000037017	Zscan21	zinc finger and SCAN domain containing 21 [Source:MGI Symbol;Acc:MGI:99182]	0.453671262	-1.140280819	6.09E-21	5.77E-20	yes	down	10.86	9.92	9.45	23.39	23.35	26.35	10.07666667	24.36333333
ENSMUSG00000069631	Strada	STE20-related kinase adaptor alpha [Source:MGI Symbol;Acc:MGI:1919399]	0.46112192	-1.116779849	7.61E-21	7.18E-20	yes	down	11.03	9.9	10.4	22.32	27.08	29	10.44333333	26.13333333
ENSMUSG00000052763	Zfp212	Zinc finger protein 212 [Source:MGI Symbol;Acc:MGI:2682609]	0.472749472	-1.080852247	8.04E-21	7.58E-20	yes	down	7.71	8.52	8.33	18.05	18.51	19.92	8.186666667	18.82666667
ENSMUSG00000005949	Ctns	cystinosis, nephropathic [Source:MGI Symbol;Acc:MGI:1932872]	0.408447696	-1.29177675	8.07E-21	7.61E-20	yes	down	6.22	6.64	6.11	17	16.63	16.72	6.323333333	16.78333333
ENSMUSG00000021179	Nrde2	nrde-2 necessary for RNA interference, domain containing [Source:MGI Symbol;Acc:MGI:2670969]	3.053167088	1.610306545	8.45E-21	7.94E-20	yes	up	9.38	11.67	10.45	3.06	5.96	5.34	10.5	4.786666667
ENSMUSG00000002550	Uck1	uridine-cytidine kinase 1 [Source:MGI Symbol;Acc:MGI:98904]	0.480093547	-1.058612549	1.00E-20	9.42E-20	yes	down	26.07	29.72	25.14	62.21	66.43	63.22	26.97666667	63.95333333
ENSMUSG00000020284	Cfap410	cilia and flagella associated protein 410 [Source:MGI Symbol;Acc:MGI:1915134]	0.421116275	-1.247709462	1.02E-20	9.58E-20	yes	down	14.77	15.27	12.48	33.21	36.17	41.62	14.17333333	37
ENSMUSG00000017288	Vps53	VPS53 GARP complex subunit [Source:MGI Symbol;Acc:MGI:1915549]	0.495979059	-1.011648887	1.04E-20	9.78E-20	yes	down	14.46	15.77	12.42	25.49	26.28	25.93	14.21666667	25.9
ENSMUSG00000027358	Bmp2	bone morphogenetic protein 2 [Source:MGI Symbol;Acc:MGI:88177]	3.508352128	1.810793556	1.19E-20	1.11E-19	yes	up	4.31	4.36	4.06	1.32	1.35	1.26	4.243333333	1.31
ENSMUSG00000097694	G730013B05Rik	RIKEN cDNA G730013B05 gene [Source:MGI Symbol;Acc:MGI:3588276]	4.660595626	2.220514344	1.24E-20	1.15E-19	yes	up	6.81	7.09	8.78	1.66	1.66	2.31	7.56	1.876666667
ENSMUSG00000004151	Etv1	ets variant 1 [Source:MGI Symbol;Acc:MGI:99254]	2.298911464	1.200950906	1.35E-20	1.26E-19	yes	up	18.24	13.86	18.54	7.09	8.26	9.41	16.88	8.253333333
ENSMUSG00000012640	Zfp715	zinc finger protein 715 [Source:MGI Symbol;Acc:MGI:1917180]	0.389941715	-1.358669595	1.46E-20	1.36E-19	yes	down	4.03	3	4.92	9.77	9.74	12.32	3.983333333	10.61
ENSMUSG00000029287	Tgfbr3	transforming growth factor, beta receptor III [Source:MGI Symbol;Acc:MGI:104637]	2.138059223	1.096301815	1.48E-20	1.38E-19	yes	up	19.78	15.29	20.54	10.05	9.24	9.08	18.53666667	9.456666667
ENSMUSG00000041258	Zfp236	zinc finger protein 236 [Source:MGI Symbol;Acc:MGI:1926950]	2.230267233	1.157216586	1.53E-20	1.42E-19	yes	up	9.97	7.12	10.28	4.87	5.95	5.07	9.123333333	5.296666667
ENSMUSG00000040264	Gbp2b	guanylate binding protein 2b [Source:MGI Symbol;Acc:MGI:95666]	4.907973833	2.295127557	1.56E-20	1.45E-19	yes	up	4.3	4.88	4.13	0.85	1.22	0.87	4.436666667	0.98
ENSMUSG00000030199	Etv6	ets variant 6 [Source:MGI Symbol;Acc:MGI:109336]	2.381751387	1.252022829	1.58E-20	1.47E-19	yes	up	5.37	5.03	5.96	2.38	2.81	2.6	5.453333333	2.596666667
ENSMUSG00000024795	Kif20b	kinesin family member 20B [Source:MGI Symbol;Acc:MGI:2444576]	0.41573499	-1.26626392	1.60E-20	1.49E-19	yes	down	19.4	17.98	19.77	37.58	36.23	46.08	19.05	39.96333333
ENSMUSG00000048368	Omd	osteomodulin [Source:MGI Symbol;Acc:MGI:1350918]	9.125581397	3.189916477	1.69E-20	1.57E-19	yes	up	6.51	4.49	6.45	0.74	0.52	0.25	5.816666667	0.503333333
ENSMUSG00000062590	Armc9	armadillo repeat containing 9 [Source:MGI Symbol;Acc:MGI:1926045]	0.450223515	-1.151286685	1.71E-20	1.59E-19	yes	down	7.61	6.08	9.02	14.04	15.62	15.71	7.57	15.12333333
ENSMUSG00000042918	Mamstr	MEF2 activating motif and SAP domain containing transcriptional regulator [Source:MGI Symbol;Acc:MGI:1921740]	63.67799663	5.992723043	1.75E-20	1.62E-19	yes	up	5.73	5.11	5.54	0.02	0.37	0.05	5.46	0.146666667
ENSMUSG00000036941	Elac1	elaC ribonuclease Z 1 [Source:MGI Symbol;Acc:MGI:1890495]	0.424451007	-1.236330056	1.76E-20	1.63E-19	yes	down	2.32	2.5	2.27	5.48	5.79	6.01	2.363333333	5.76
ENSMUSG00000056204	Pgpep1	pyroglutamyl-peptidase I [Source:MGI Symbol;Acc:MGI:1913772]	0.469863961	-1.089684977	1.82E-20	1.68E-19	yes	down	12.71	11.93	7.91	21.09	19.76	28.14	10.85	22.99666667
ENSMUSG00000068335	Dok1	docking protein 1 [Source:MGI Symbol;Acc:MGI:893587]	2.163172785	1.113148906	2.01E-20	1.86E-19	yes	up	41.61	47.68	40.3	23.55	21.4	20.68	43.19666667	21.87666667
ENSMUSG00000051184	Zfp524	zinc finger protein 524 [Source:MGI Symbol;Acc:MGI:1916740]	4.034179751	2.012275368	2.04E-20	1.89E-19	yes	up	13.32	16.34	14.13	3.95	4.06	4.06	14.59666667	4.023333333
ENSMUSG00000063594	Gng8	guanine nucleotide binding protein (G protein), gamma 8 [Source:MGI Symbol;Acc:MGI:109163]	3.206042985	1.680793769	2.08E-20	1.92E-19	yes	up	15.09	20.28	16.86	5.71	4.14	7.13	17.41	5.66
ENSMUSG00000052419	2610001J05Rik	RIKEN cDNA 2610001J05 gene [Source:MGI Symbol;Acc:MGI:1913770]	2.185323629	1.127846947	2.14E-20	1.97E-19	yes	up	39.33	32.45	35.18	21.47	19.19	16.41	35.65333333	19.02333333
ENSMUSG00000032754	Slc8b1	solute carrier family 8 (sodium/lithium/calcium exchanger), member B1 [Source:MGI Symbol;Acc:MGI:2180781]	0.454797746	-1.136702991	2.29E-20	2.11E-19	yes	down	8.21	8.82	7.36	17.48	17.89	20.38	8.13	18.58333333
ENSMUSG00000019779	Frk	fyn-related kinase [Source:MGI Symbol;Acc:MGI:103265]	5.047380528	2.335534857	2.54E-20	2.34E-19	yes	up	3.2	2.2	2.94	0.48	0.69	0.57	2.78	0.58
ENSMUSG00000053580	Tanc2	tetratricopeptide repeat, ankyrin repeat and coiled-coil containing 2 [Source:MGI Symbol;Acc:MGI:2444121]	0.290254242	-1.784610943	2.55E-20	2.35E-19	yes	down	0.65	0.41	0.49	1.48	1.44	1.78	0.516666667	1.566666667
ENSMUSG00000097993	Ptprv	protein tyrosine phosphatase, receptor type, V [Source:MGI Symbol;Acc:MGI:108027]	19.88375825	4.313518563	2.66E-20	2.44E-19	yes	up	5.71	5.27	4.1	0.06	0.02	1.06	5.026666667	0.38
ENSMUSG00000076431	Sox4	SRY (sex determining region Y)-box 4 [Source:MGI Symbol;Acc:MGI:98366]	2.484164616	1.312760778	2.79E-20	2.57E-19	yes	up	14.75	11.62	13.93	5.99	6.84	4.71	13.43333333	5.846666667
ENSMUSG00000082082	Gm13230	predicted gene 13230 [Source:MGI Symbol;Acc:MGI:3651934]	2.362589396	1.240368919	2.81E-20	2.58E-19	yes	up	36.12	28.4	40.22	15.19	11.9	16.58	34.91333333	14.55666667
ENSMUSG00000103292	Gm35048	predicted gene, 35048 [Source:MGI Symbol;Acc:MGI:5594207]	10.82681174	3.436536558	2.83E-20	2.60E-19	yes	up	4.69	5.61	3.92	0.32	0.63	0.41	4.74	0.453333333
ENSMUSG00000085395	Gm13056	predicted gene 13056 [Source:MGI Symbol;Acc:MGI:3650725]	4.008109708	2.002921998	2.89E-20	2.65E-19	yes	up	38.99	39.99	35.1	10.1	11.32	11.6	38.02666667	11.00666667
ENSMUSG00000029600	Rita1	RBPJ interacting and tubulin associated 1 [Source:MGI Symbol;Acc:MGI:1922021]	0.418960855	-1.255112641	3.56E-20	3.26E-19	yes	down	9.78	10.95	11.24	29.6	31	31.57	10.65666667	30.72333333
ENSMUSG00000027122	Arl14ep	ADP-ribosylation factor-like 14 effector protein [Source:MGI Symbol;Acc:MGI:1926020]	2.001292065	1.000931727	3.60E-20	3.30E-19	yes	up	31.19	21.96	30.82	16.13	21.21	18.98	27.99	18.77333333
ENSMUSG00000026767	Mindy3	MINDY lysine 48 deubiquitinase 3 [Source:MGI Symbol;Acc:MGI:1914210]	0.451841675	-1.146110752	3.61E-20	3.30E-19	yes	down	17.87	13.88	19.67	48.16	49.49	54.93	17.14	50.86
ENSMUSG00000018800	Abca5	ATP-binding cassette, sub-family A (ABC1), member 5 [Source:MGI Symbol;Acc:MGI:2386607]	0.488880105	-1.032447399	3.67E-20	3.35E-19	yes	down	4.55	3.78	4.83	9.25	9.32	10.43	4.386666667	9.666666667
ENSMUSG00000026737	Pip4k2a	phosphatidylinositol-5-phosphate 4-kinase, type II, alpha [Source:MGI Symbol;Acc:MGI:1298206]	0.462804239	-1.111526016	3.87E-20	3.54E-19	yes	down	4.9	5.08	5.17	11.91	11.89	12.43	5.05	12.07666667
ENSMUSG00000039903	Eva1c	eva-1 homolog C (C. elegans) [Source:MGI Symbol;Acc:MGI:1918217]	6.246697074	2.64309357	4.32E-20	3.95E-19	yes	up	7.47	9.19	7.11	1.87	1.08	1.02	7.923333333	1.323333333
ENSMUSG00000034758	Tle6	transducin-like enhancer of split 6 [Source:MGI Symbol;Acc:MGI:2149593]	5.103710772	2.351546574	4.41E-20	4.03E-19	yes	up	20.2	23.02	20.19	4.56	6.08	5.32	21.13666667	5.32
ENSMUSG00000062901	Klhl24	kelch-like 24 [Source:MGI Symbol;Acc:MGI:1923035]	0.481009656	-1.055862239	4.57E-20	4.17E-19	yes	down	12.41	6.64	12.18	25.41	31.61	26.27	10.41	27.76333333
ENSMUSG00000038544	Inip	INTS3 and NABP interacting protein [Source:MGI Symbol;Acc:MGI:1913459]	0.492000999	-1.023266849	4.60E-20	4.20E-19	yes	down	8.27	7.49	7.76	19.96	18.88	19.91	7.84	19.58333333
ENSMUSG00000074480	Mex3a	mex3 RNA binding family member A [Source:MGI Symbol;Acc:MGI:1919890]	2.334957413	1.223396237	4.62E-20	4.21E-19	yes	up	5.37	5.15	5.51	2.71	2.5	2.2	5.343333333	2.47
ENSMUSG00000002477	Snrpd1	small nuclear ribonucleoprotein D1 [Source:MGI Symbol;Acc:MGI:98344]	2.046213091	1.032956394	4.66E-20	4.24E-19	yes	up	130.22	150.39	137.94	79.65	70.55	85.3	139.5166667	78.5
ENSMUSG00000017446	C1qtnf1	C1q and tumor necrosis factor related protein 1 [Source:MGI Symbol;Acc:MGI:1919254]	25.26174748	4.658882536	4.91E-20	4.47E-19	yes	up	2.65	2.85	3.02	0.09	0.23	0.03	2.84	0.116666667
ENSMUSG00000028755	Cda	cytidine deaminase [Source:MGI Symbol;Acc:MGI:1919519]	9.517017914	3.250509587	5.36E-20	4.87E-19	yes	up	11.75	10.06	11.48	1.65	0.98	1.26	11.09666667	1.296666667
ENSMUSG00000021112	Pals1	protein associated with LIN7 1, MAGUK family member [Source:MGI Symbol;Acc:MGI:1927339]	0.436276694	-1.196684687	5.50E-20	5.00E-19	yes	down	5.88	7.03	8.61	12.01	15.25	14.75	7.173333333	14.00333333
ENSMUSG00000021665	Hexb	hexosaminidase B [Source:MGI Symbol;Acc:MGI:96074]	0.496505287	-1.010119013	5.55E-20	5.04E-19	yes	down	39.7	36.82	39.38	91.43	93.9	71.81	38.63333333	85.71333333
ENSMUSG00000063146	Clip2	CAP-GLY domain containing linker protein 2 [Source:MGI Symbol;Acc:MGI:1313136]	2.021064686	1.015115497	5.67E-20	5.14E-19	yes	up	26.9	32.69	27.64	14.72	16.14	15.72	29.07666667	15.52666667
ENSMUSG00000021234	Fam161b	family with sequence similarity 161, member B [Source:MGI Symbol;Acc:MGI:2443027]	0.171254851	-2.545783237	6.42E-20	5.82E-19	yes	down	0.49	0.48	0.73	4.08	4.06	3.45	0.566666667	3.863333333
ENSMUSG00000039987	Phtf2	putative homeodomain transcription factor 2 [Source:MGI Symbol;Acc:MGI:1916020]	0.450676248	-1.149836677	6.59E-20	5.96E-19	yes	down	5.13	4.26	5.95	11.25	11.29	12.23	5.113333333	11.59
ENSMUSG00000030059	Tmf1	TATA element modulatory factor 1 [Source:MGI Symbol;Acc:MGI:2684999]	0.455157054	-1.135563656	6.64E-20	6.00E-19	yes	down	11.56	7.71	12.07	24.11	25.2	27.15	10.44666667	25.48666667
ENSMUSG00000024054	Smchd1	SMC hinge domain containing 1 [Source:MGI Symbol;Acc:MGI:1921605]	0.494117612	-1.017073615	6.70E-20	6.05E-19	yes	down	24.45	21.78	24.72	46.09	50.09	57.19	23.65	51.12333333
ENSMUSG00000037907	Ankrd13b	ankyrin repeat domain 13b [Source:MGI Symbol;Acc:MGI:2144501]	2.307799643	1.206517979	7.28E-20	6.56E-19	yes	up	21.89	27.28	24.1	10.09	11.87	12.18	24.42333333	11.38
ENSMUSG00000074207	Adh1	alcohol dehydrogenase 1 (class I) [Source:MGI Symbol;Acc:MGI:87921]	9.083316821	3.183219201	7.70E-20	6.94E-19	yes	up	5.85	5.12	6.51	0.65	1.27	0.47	5.826666667	0.796666667
ENSMUSG00000045636	Mtus1	mitochondrial tumor suppressor 1 [Source:MGI Symbol;Acc:MGI:2142572]	7.681572017	2.941401586	8.67E-20	7.79E-19	yes	up	2.22	2.48	2.06	0.83	0.15	0.79	2.253333333	0.59
ENSMUSG00000105263	Gm42427	predicted gene 42427 [Source:MGI Symbol;Acc:MGI:5662564]	11.25863702	3.492960279	9.41E-20	8.44E-19	yes	up	2.45	2.2	2.13	0.11	0.42	0.1	2.26	0.21
ENSMUSG00000017167	Cntnap1	contactin associated protein-like 1 [Source:MGI Symbol;Acc:MGI:1858201]	3.438364727	1.781722588	9.42E-20	8.45E-19	yes	up	2.61	3.27	3.07	0.81	0.97	0.94	2.983333333	0.906666667
ENSMUSG00000031431	Tsc22d3	TSC22 domain family, member 3 [Source:MGI Symbol;Acc:MGI:1196284]	2.519592365	1.333190345	1.05E-19	9.40E-19	yes	up	15.96	14.12	16.18	7.17	7.29	5.96	15.42	6.806666667
ENSMUSG00000089774	Slc5a3	solute carrier family 5 (inositol transporters), member 3 [Source:MGI Symbol;Acc:MGI:1858226]	2.672588844	1.418237908	1.06E-19	9.47E-19	yes	up	7.05	4.78	7.18	2.25	2.57	2.84	6.336666667	2.553333333
ENSMUSG00000010054	Tusc2	tumor suppressor 2, mitochondrial calcium regulator [Source:MGI Symbol;Acc:MGI:1931086]	0.370625585	-1.431965618	1.10E-19	9.82E-19	yes	down	6.12	8.04	7.49	21.83	22	17.68	7.216666667	20.50333333
ENSMUSG00000033306	Lpp	LIM domain containing preferred translocation partner in lipoma [Source:MGI Symbol;Acc:MGI:2441849]	2.236274723	1.161097432	1.15E-19	1.03E-18	yes	up	10.11	7.44	10.15	3.91	4.26	4.9	9.233333333	4.356666667
ENSMUSG00000116311	4930478M13Rik	RIKEN cDNA 4930478M13 gene [Source:MGI Symbol;Acc:MGI:1922234]	28.90911535	4.853452556	1.16E-19	1.03E-18	yes	up	30.32	28.94	27	0.99	1.32	1.29	28.75333333	1.2
ENSMUSG00000062382	Ftl1-ps1	ferritin light polypeptide 1, pseudogene 1 [Source:MGI Symbol;Acc:MGI:3779109]	0.186429522	-2.423297762	1.22E-19	1.09E-18	yes	down	4.09	2.74	3.15	21.05	14.61	24.23	3.326666667	19.96333333
ENSMUSG00000027985	Lef1	lymphoid enhancer binding factor 1 [Source:MGI Symbol;Acc:MGI:96770]	4.611989492	2.205389226	1.42E-19	1.27E-18	yes	up	3.59	3.41	3.79	0.84	0.83	0.82	3.596666667	0.83
ENSMUSG00000037594	Clba1	clathrin binding box of aftiphilin containing 1 [Source:MGI Symbol;Acc:MGI:2443738]	0.243921402	-2.035511749	1.47E-19	1.31E-18	yes	down	2.53	2.53	1.96	8.07	12.89	10.63	2.34	10.53
ENSMUSG00000086607	4930511M06Rik	RIKEN cDNA 4930511M06 gene [Source:MGI Symbol;Acc:MGI:1922334]	4.585768247	2.197163447	1.68E-19	1.49E-18	yes	up	6.73	5.27	7.28	2.02	1.32	1.56	6.426666667	1.633333333
ENSMUSG00000040046	Tph1	tryptophan hydroxylase 1 [Source:MGI Symbol;Acc:MGI:98796]	79.80551195	6.318416488	1.86E-19	1.65E-18	yes	up	3.1	3.28	2.58	0.18	0	0	2.986666667	0.06
ENSMUSG00000022325	Pop1	processing of precursor 1, ribonuclease P/MRP family, (S. cerevisiae) [Source:MGI Symbol;Acc:MGI:1914974]	2.799096973	1.484961469	1.91E-19	1.70E-18	yes	up	12.85	11.97	11.46	6.8	3.41	5.1	12.09333333	5.103333333
ENSMUSG00000003809	Gcdh	glutaryl-Coenzyme A dehydrogenase [Source:MGI Symbol;Acc:MGI:104541]	0.418415145	-1.256993023	1.95E-19	1.73E-18	yes	down	8.26	9.67	7.86	25.14	22.82	23.77	8.596666667	23.91
ENSMUSG00000054065	Pkp3	plakophilin 3 [Source:MGI Symbol;Acc:MGI:1891830]	10.52849568	3.396227412	1.95E-19	1.73E-18	yes	up	2.29	4.11	2.88	0.44	0.28	0.45	3.093333333	0.39
ENSMUSG00000101904	Gm29427	predicted gene 29427 [Source:MGI Symbol;Acc:MGI:5580133]	0.360211415	-1.473084193	2.04E-19	1.80E-18	yes	down	1.65	1.17	1.95	4.38	4.83	5.19	1.59	4.8
ENSMUSG00000016526	Dyrk3	dual-specificity tyrosine-(Y)-phosphorylation regulated kinase 3 [Source:MGI Symbol;Acc:MGI:1330300]	2.757404678	1.463311014	2.08E-19	1.83E-18	yes	up	7.19	6.81	6.69	2.59	2.66	2.77	6.896666667	2.673333333
ENSMUSG00000020334	Slc22a4	solute carrier family 22 (organic cation transporter), member 4 [Source:MGI Symbol;Acc:MGI:1353479]	2.790814139	1.480686048	2.12E-19	1.87E-18	yes	up	9.84	7.77	10.2	3.44	3.54	3.88	9.27	3.62
ENSMUSG00000025532	Crcp	calcitonin gene-related peptide-receptor component protein [Source:MGI Symbol;Acc:MGI:1100818]	0.49380372	-1.017990389	2.26E-19	1.99E-18	yes	down	27.9	31.96	28.42	62.51	61.87	63.21	29.42666667	62.53
ENSMUSG00000003382	Etv3	ets variant 3 [Source:MGI Symbol;Acc:MGI:1350926]	0.461493148	-1.115618868	2.35E-19	2.07E-18	yes	down	6.65	4.74	6.7	14.2	13.91	14.36	6.03	14.15666667
ENSMUSG00000019080	Mfsd3	major facilitator superfamily domain containing 3 [Source:MGI Symbol;Acc:MGI:1916822]	0.273182036	-1.872065479	2.35E-19	2.07E-18	yes	down	2.31	2.23	2.1	7.03	8.78	9.71	2.213333333	8.506666667
ENSMUSG00000060771	Tsga10	testis specific 10 [Source:MGI Symbol;Acc:MGI:2685063]	0.307775674	-1.700048886	2.47E-19	2.17E-18	yes	down	2.2	1.48	2.12	6.84	7.51	7.05	1.933333333	7.133333333
ENSMUSG00000040040	Ift88	intraflagellar transport 88 [Source:MGI Symbol;Acc:MGI:98715]	0.40615121	-1.299911152	2.53E-19	2.22E-18	yes	down	4.11	4.06	4.14	13.14	14.01	12.86	4.103333333	13.33666667
ENSMUSG00000036155	Mgat5	mannoside acetylglucosaminyltransferase 5 [Source:MGI Symbol;Acc:MGI:894701]	2.077846974	1.055089409	2.53E-19	2.22E-18	yes	up	6.02	5.22	5.98	3.05	2.76	3.06	5.74	2.956666667
ENSMUSG00000024871	Doc2g	double C2, gamma [Source:MGI Symbol;Acc:MGI:1926250]	3.58092333	1.84033163	2.66E-19	2.33E-18	yes	up	6.26	9.15	8.18	2.8	2.56	2.64	7.863333333	2.666666667
ENSMUSG00000026896	Ifih1	interferon induced with helicase C domain 1 [Source:MGI Symbol;Acc:MGI:1918836]	2.310431372	1.208162237	2.78E-19	2.43E-18	yes	up	8.92	7.22	8.99	3.6	4.47	4.14	8.376666667	4.07
ENSMUSG00000048200	Cracr2b	calcium release activated channel regulator 2B [Source:MGI Symbol;Acc:MGI:2446129]	2.793780278	1.482218562	2.87E-19	2.51E-18	yes	up	17.76	19.1	16.93	4.02	5.44	4.67	17.93	4.71
ENSMUSG00000020241	Col6a2	collagen, type VI, alpha 2 [Source:MGI Symbol;Acc:MGI:88460]	12.70015956	3.666774717	3.01E-19	2.63E-18	yes	up	1.64	2.05	1.44	0.09	0.17	0.18	1.71	0.146666667
ENSMUSG00000028479	Gne	glucosamine (UDP-N-acetyl)-2-epimerase/N-acetylmannosamine kinase [Source:MGI Symbol;Acc:MGI:1354951]	2.44386842	1.289166611	3.16E-19	2.75E-18	yes	up	12.69	14.18	13.96	5.17	5.74	6.04	13.61	5.65
ENSMUSG00000023341	Mx2	MX dynamin-like GTPase 2 [Source:MGI Symbol;Acc:MGI:97244]	12.41990051	3.634581712	3.19E-19	2.77E-18	yes	up	4.17	5	5.17	0.46	0.15	0.36	4.78	0.323333333
ENSMUSG00000039835	Nhsl1	NHS-like 1 [Source:MGI Symbol;Acc:MGI:106390]	4.200067049	2.070412359	3.19E-19	2.77E-18	yes	up	1.63	1.68	1.78	0.39	0.45	0.44	1.696666667	0.426666667
ENSMUSG00000079555	Haus3	HAUS augmin-like complex, subunit 3 [Source:MGI Symbol;Acc:MGI:2387633]	0.473732313	-1.077856015	3.20E-19	2.79E-18	yes	down	16.15	15.57	16.69	29.95	34.55	42.46	16.13666667	35.65333333
ENSMUSG00000014771	Pdcd2	programmed cell death 2 [Source:MGI Symbol;Acc:MGI:104643]	0.478007969	-1.064893424	3.22E-19	2.80E-18	yes	down	27.34	29.63	33.25	68.4	68.87	79.53	30.07333333	72.26666667
ENSMUSG00000052331	Ankrd44	ankyrin repeat domain 44 [Source:MGI Symbol;Acc:MGI:3045243]	2.347306339	1.231006135	3.58E-19	3.11E-18	yes	up	9	8.88	11.53	3.83	4.61	7.11	9.803333333	5.183333333
ENSMUSG00000027164	Traf6	TNF receptor-associated factor 6 [Source:MGI Symbol;Acc:MGI:108072]	0.480341218	-1.057868483	3.64E-19	3.16E-18	yes	down	4.5	3.69	4.11	9.38	9.04	9.68	4.1	9.366666667
ENSMUSG00000069893	9930111J21Rik1	RIKEN cDNA 9930111J21 gene 1 [Source:MGI Symbol;Acc:MGI:3041173]	81.31397332	6.345431387	4.05E-19	3.50E-18	yes	up	2.29	1.99	3.72	0.04	0	0.05	2.666666667	0.03
ENSMUSG00000097039	Pvt1	Pvt1 oncogene [Source:MGI Symbol;Acc:MGI:97824]	2.033825622	1.024195989	4.63E-19	4.00E-18	yes	up	14.02	12.96	18.57	8.18	7.7	7.22	15.18333333	7.7
ENSMUSG00000050578	Mmp13	matrix metallopeptidase 13 [Source:MGI Symbol;Acc:MGI:1340026]	74.32642221	6.215803259	4.87E-19	4.21E-18	yes	up	3.68	3.03	2.86	0.03	0.05	0.06	3.19	0.046666667
ENSMUSG00000021838	Samd4	sterile alpha motif domain containing 4 [Source:MGI Symbol;Acc:MGI:1921730]	2.266251089	1.180307713	4.92E-19	4.25E-18	yes	up	9.22	7.17	9.64	4.85	4.39	5.29	8.676666667	4.843333333
ENSMUSG00000017499	Cdc6	cell division cycle 6 [Source:MGI Symbol;Acc:MGI:1345150]	2.277905262	1.187707746	5.03E-19	4.34E-18	yes	up	7.49	8.44	8.69	3.44	4.88	3.8	8.206666667	4.04
ENSMUSG00000032228	Tcf12	transcription factor 12 [Source:MGI Symbol;Acc:MGI:101877]	2.231473753	1.157996837	5.21E-19	4.49E-18	yes	up	40.57	26.43	39.13	15.58	16.48	16.5	35.37666667	16.18666667
ENSMUSG00000026582	Sele	selectin, endothelial cell [Source:MGI Symbol;Acc:MGI:98278]	2.448669387	1.291997998	5.33E-19	4.59E-18	yes	up	9.22	7.49	8.92	3.6	4.11	3.76	8.543333333	3.823333333
ENSMUSG00000025473	Adam8	a disintegrin and metallopeptidase domain 8 [Source:MGI Symbol;Acc:MGI:107825]	3.616324208	1.854524023	5.38E-19	4.64E-18	yes	up	4.27	4.41	4.84	1.26	1.75	1.88	4.506666667	1.63
ENSMUSG00000046556	Zfp319	zinc finger protein 319 [Source:MGI Symbol;Acc:MGI:1890618]	0.467515836	-1.096912862	5.64E-19	4.85E-18	yes	down	3.74	3.43	3.72	8.43	9.55	7.18	3.63	8.386666667
ENSMUSG00000022805	Cfap91	cilia and flagella associated protein 91 [Source:MGI Symbol;Acc:MGI:2443598]	16.78299316	4.06892813	5.66E-19	4.87E-18	yes	up	4.78	4.34	4.35	0.18	0.17	0.22	4.49	0.19
ENSMUSG00000037601	Nme1	NME/NM23 nucleoside diphosphate kinase 1 [Source:MGI Symbol;Acc:MGI:97355]	2.245200941	1.166844569	5.82E-19	5.00E-18	yes	up	91.3	97.9	84.59	47.94	43.26	48.77	91.26333333	46.65666667
ENSMUSG00000044350	Lacc1	laccase domain containing 1 [Source:MGI Symbol;Acc:MGI:2445077]	3.578558183	1.839378436	6.16E-19	5.29E-18	yes	up	10.91	8.04	12.25	3.57	3.31	2.35	10.4	3.076666667
ENSMUSG00000020955	Ap4s1	adaptor-related protein complex AP-4, sigma 1 [Source:MGI Symbol;Acc:MGI:1337065]	5.861080958	2.551166765	7.34E-19	6.28E-18	yes	up	10.97	11.33	13.83	2.08	3.14	1.51	12.04333333	2.243333333
ENSMUSG00000038398	Upf3a	UPF3 regulator of nonsense transcripts homolog A (yeast) [Source:MGI Symbol;Acc:MGI:1914281]	0.457693041	-1.127547738	7.69E-19	6.57E-18	yes	down	29.45	34.78	28.59	79.41	78.03	63.13	30.94	73.52333333
ENSMUSG00000074643	Cpne1	copine I [Source:MGI Symbol;Acc:MGI:2386621]	0.471682656	-1.08411154	7.89E-19	6.74E-18	yes	down	24.13	17.37	26.53	54.72	52.24	35.75	22.67666667	47.57
ENSMUSG00000028480	Glipr2	GLI pathogenesis-related 2 [Source:MGI Symbol;Acc:MGI:1917770]	6.772677219	2.75972624	8.62E-19	7.36E-18	yes	up	4.16	5.06	3.4	0.57	0.67	0.7	4.206666667	0.646666667
ENSMUSG00000047528	Flacc1	flagellum associated containing coiled-coil domains 1 [Source:MGI Symbol;Acc:MGI:1918359]	5.453498123	2.447181937	8.64E-19	7.37E-18	yes	up	7.62	9.05	8.35	1.76	5.55	2.58	8.34	3.296666667
ENSMUSG00000003849	Nqo1	NAD(P)H dehydrogenase, quinone 1 [Source:MGI Symbol;Acc:MGI:103187]	19.89241974	4.314146873	8.75E-19	7.46E-18	yes	up	4.32	4.17	4.86	0.3	0.05	0.39	4.45	0.246666667
ENSMUSG00000000938	Hoxa10	homeobox A10 [Source:MGI Symbol;Acc:MGI:96171]	3.325716772	1.73366531	9.16E-19	7.80E-18	yes	up	10.13	10.23	10.59	2.95	2.67	3.92	10.31666667	3.18
ENSMUSG00000015980	Lrrc27	leucine rich repeat containing 27 [Source:MGI Symbol;Acc:MGI:1923862]	2.740864882	1.454631209	9.56E-19	8.13E-18	yes	up	25.23	29.4	29.16	7.56	6.05	14	27.93	9.203333333
ENSMUSG00000036964	Trim17	tripartite motif-containing 17 [Source:MGI Symbol;Acc:MGI:1861440]	0.314714424	-1.667884792	9.85E-19	8.37E-18	yes	down	3.11	3.41	3.4	10.04	11.18	13.82	3.306666667	11.68
ENSMUSG00000066149	Cdc26	cell division cycle 26 [Source:MGI Symbol;Acc:MGI:1913690]	2.135559117	1.094613836	9.95E-19	8.45E-18	yes	up	47.96	42.94	47.97	21.86	23.27	26.98	46.29	24.03666667
ENSMUSG00000045312	Lhfpl2	lipoma HMGIC fusion partner-like 2 [Source:MGI Symbol;Acc:MGI:2145236]	3.068169745	1.617378301	9.96E-19	8.46E-18	yes	up	4.98	3.74	4.01	1.44	1.19	1.47	4.243333333	1.366666667
ENSMUSG00000025384	Faap100	Fanconi anemia core complex associated protein 100 [Source:MGI Symbol;Acc:MGI:1919135]	0.388278738	-1.364835385	1.00E-18	8.50E-18	yes	down	5.21	5.5	5.96	13.18	12.03	14.84	5.556666667	13.35
ENSMUSG00000012609	Ttll5	tubulin tyrosine ligase-like family, member 5 [Source:MGI Symbol;Acc:MGI:2443657]	0.495097416	-1.014215675	1.10E-18	9.36E-18	yes	down	8.03	10.79	7.9	15.26	16.06	17.73	8.906666667	16.35
ENSMUSG00000038187	Btbd10	BTB (POZ) domain containing 10 [Source:MGI Symbol;Acc:MGI:1916065]	0.476283088	-1.070108773	1.11E-18	9.44E-18	yes	down	12.66	9.69	11.91	24.26	27.32	27.91	11.42	26.49666667
ENSMUSG00000042298	Ttc19	tetratricopeptide repeat domain 19 [Source:MGI Symbol;Acc:MGI:1920045]	0.490876656	-1.026567534	1.20E-18	1.02E-17	yes	down	7.94	8.44	7.93	18.46	18.7	18.53	8.103333333	18.56333333
ENSMUSG00000019878	Hsf2	heat shock factor 2 [Source:MGI Symbol;Acc:MGI:96239]	0.490788186	-1.026827575	1.26E-18	1.06E-17	yes	down	9.44	7.38	8.34	17.38	19	17.97	8.386666667	18.11666667
ENSMUSG00000025049	Taf5	TATA-box binding protein associated factor 5 [Source:MGI Symbol;Acc:MGI:2442144]	0.41098908	-1.282828033	1.27E-18	1.07E-17	yes	down	3.35	3.51	3.35	9.04	9.77	8.12	3.403333333	8.976666667
ENSMUSG00000051984	Sec31b	Sec31 homolog B (S. cerevisiae) [Source:MGI Symbol;Acc:MGI:2685187]	0.276893732	-1.852595701	1.28E-18	1.08E-17	yes	down	0.98	0.77	0.88	3.12	2.81	2.72	0.876666667	2.883333333
ENSMUSG00000062168	Ppef1	protein phosphatase with EF hand calcium-binding domain 1 [Source:MGI Symbol;Acc:MGI:1097157]	4.27844745	2.097087371	1.35E-18	1.14E-17	yes	up	3.92	3.92	3.75	0.98	2.41	0.94	3.863333333	1.443333333
ENSMUSG00000043015	Nemp2	nuclear envelope integral membrane protein 2 [Source:MGI Symbol;Acc:MGI:2444113]	3.111047389	1.637400371	1.36E-18	1.15E-17	yes	up	5.45	5.55	6.84	1.97	2.31	2.05	5.946666667	2.11
ENSMUSG00000049871	Nlrc3	NLR family, CARD domain containing 3 [Source:MGI Symbol;Acc:MGI:2444070]	4.126288096	2.044844553	1.40E-18	1.18E-17	yes	up	4.19	4.19	4.26	1.25	1.35	0.66	4.213333333	1.086666667
ENSMUSG00000027589	Pcmtd2	protein-L-isoaspartate (D-aspartate) O-methyltransferase domain containing 2 [Source:MGI Symbol;Acc:MGI:1923927]	0.481798228	-1.053499008	1.43E-18	1.20E-17	yes	down	19.2	15.73	24.22	48.55	42.3	48	19.71666667	46.28333333
ENSMUSG00000057137	Tmem140	transmembrane protein 140 [Source:MGI Symbol;Acc:MGI:1915737]	0.348840829	-1.51935919	1.51E-18	1.27E-17	yes	down	2.83	2.84	3.18	7.67	9.05	10.27	2.95	8.996666667
ENSMUSG00000038056	Kmt2c	lysine (K)-specific methyltransferase 2C [Source:MGI Symbol;Acc:MGI:2444959]	0.462126186	-1.113641255	1.54E-18	1.29E-17	yes	down	4.04	3.53	4.75	9.98	9.16	9.57	4.106666667	9.57
ENSMUSG00000086502	B130055M24Rik	RIKEN cDNA B130055M24 gene [Source:MGI Symbol;Acc:MGI:3590645]	0.47353712	-1.078450574	1.62E-18	1.36E-17	yes	down	6.15	4.27	7.22	15.74	12.85	14.67	5.88	14.42
ENSMUSG00000015709	Arnt2	aryl hydrocarbon receptor nuclear translocator 2 [Source:MGI Symbol;Acc:MGI:107188]	17.44370633	4.124634703	1.76E-18	1.47E-17	yes	up	1	0.83	1.76	0.05	0.06	0.12	1.196666667	0.076666667
ENSMUSG00000035877	Zhx3	zinc fingers and homeoboxes 3 [Source:MGI Symbol;Acc:MGI:2444772]	0.44527537	-1.167230282	1.82E-18	1.52E-17	yes	down	2.07	2.19	2.81	5.71	4.67	5.62	2.356666667	5.333333333
ENSMUSG00000033256	Shf	Src homology 2 domain containing F [Source:MGI Symbol;Acc:MGI:3613669]	0.386849682	-1.370155007	1.87E-18	1.56E-17	yes	down	11.44	14.31	12.04	29.41	33.07	34.06	12.59666667	32.18
ENSMUSG00000026779	Mastl	microtubule associated serine/threonine kinase-like [Source:MGI Symbol;Acc:MGI:1914371]	0.467430603	-1.097175904	1.96E-18	1.63E-17	yes	down	11.33	7.57	10.49	24.53	21.27	24.15	9.796666667	23.31666667
ENSMUSG00000020137	Thap2	THAP domain containing, apoptosis associated protein 2 [Source:MGI Symbol;Acc:MGI:1914066]	2.192048714	1.13227986	1.97E-18	1.64E-17	yes	up	8.11	8.02	9.28	3.58	3.27	3.23	8.47	3.36
ENSMUSG00000026667	Uhmk1	U2AF homology motif (UHM) kinase 1 [Source:MGI Symbol;Acc:MGI:1341908]	0.491250529	-1.025469135	2.06E-18	1.72E-17	yes	down	14.32	10.37	14.54	28.5	26.93	30.37	13.07666667	28.6
ENSMUSG00000114554	5430425K12Rik	RIKEN cDNA 5430425K12 gene [Source:MGI Symbol;Acc:MGI:1918666]	3.583162852	1.841233614	2.17E-18	1.80E-17	yes	up	6.06	4.75	6.63	3.9	3.37	4.18	5.813333333	3.816666667
ENSMUSG00000020638	Cmpk2	cytidine monophosphate (UMP-CMP) kinase 2, mitochondrial [Source:MGI Symbol;Acc:MGI:99830]	23.00567248	4.523917723	2.38E-18	1.98E-17	yes	up	2.65	1.52	2.2	0.13	0.02	0.15	2.123333333	0.1
ENSMUSG00000025949	Pikfyve	phosphoinositide kinase, FYVE type zinc finger containing [Source:MGI Symbol;Acc:MGI:1335106]	0.455999728	-1.132895132	2.41E-18	2.00E-17	yes	down	5.3	3.68	4.69	11.55	13.3	12.37	4.556666667	12.40666667
ENSMUSG00000030747	Dgat2	diacylglycerol O-acyltransferase 2 [Source:MGI Symbol;Acc:MGI:1915050]	0.293946284	-1.766375555	2.42E-18	2.01E-17	yes	down	1.8	1.59	2.03	6.58	7.04	6.55	1.806666667	6.723333333
ENSMUSG00000110126	Gm9347	predicted gene 9347 [Source:MGI Symbol;Acc:MGI:3648409]	3.512232521	1.812388359	2.45E-18	2.03E-17	yes	up	10.78	13.35	10.48	3.45	3.35	4.04	11.53666667	3.613333333
ENSMUSG00000019806	Aig1	androgen-induced 1 [Source:MGI Symbol;Acc:MGI:1913503]	2.125074148	1.087513181	2.48E-18	2.05E-17	yes	up	60.79	65.52	55.66	30.98	26.09	35.9	60.65666667	30.99
ENSMUSG00000019831	Wasf1	WASP family, member 1 [Source:MGI Symbol;Acc:MGI:1890563]	0.343181866	-1.542954773	2.50E-18	2.07E-17	yes	down	7.29	6.9	5.91	10.55	12.62	14.43	6.7	12.53333333
ENSMUSG00000032119	Hinfp	histone H4 transcription factor [Source:MGI Symbol;Acc:MGI:2429620]	0.493265879	-1.019562601	2.57E-18	2.13E-17	yes	down	11.44	8	8.46	17.49	18.05	25.45	9.3	20.33
ENSMUSG00000029108	Pcdh7	protocadherin 7 [Source:MGI Symbol;Acc:MGI:1860487]	3.015420601	1.592359248	2.59E-18	2.14E-17	yes	up	7.11	3.53	6.03	2.65	2.18	1.32	5.556666667	2.05
ENSMUSG00000059554	Ccdc28a	coiled-coil domain containing 28A [Source:MGI Symbol;Acc:MGI:2443508]	0.418238595	-1.257601896	2.64E-18	2.18E-17	yes	down	10.24	7.08	9.45	21.26	19.77	18.59	8.923333333	19.87333333
ENSMUSG00000075602	Ly6a	lymphocyte antigen 6 complex, locus A [Source:MGI Symbol;Acc:MGI:107527]	102.2047168	6.675317968	2.66E-18	2.20E-17	yes	up	17.62	14.24	15.49	0	1.81	0.35	15.78333333	0.72
ENSMUSG00000021671	Poc5	POC5 centriolar protein [Source:MGI Symbol;Acc:MGI:1914713]	0.48242091	-1.051635655	2.71E-18	2.24E-17	yes	down	4.42	4.4	5.72	10.44	9.55	9.45	4.846666667	9.813333333
ENSMUSG00000079139	Gm4204	predicted gene 4204 [Source:MGI Symbol;Acc:MGI:3782381]	2.707342749	1.436877544	2.80E-18	2.31E-17	yes	up	37.96	35.33	41.17	15.71	14.94	16.5	38.15333333	15.71666667
ENSMUSG00000026113	Inpp4a	inositol polyphosphate-4-phosphatase, type I [Source:MGI Symbol;Acc:MGI:1931123]	0.489017675	-1.032041483	3.03E-18	2.50E-17	yes	down	5.59	4.83	6.32	12.74	11.46	12.51	5.58	12.23666667
ENSMUSG00000050382	Kif7	kinesin family member 7 [Source:MGI Symbol;Acc:MGI:1098239]	0.495627442	-1.012672026	3.53E-18	2.91E-17	yes	down	4.22	4.73	4.4	9.67	10.09	9.68	4.45	9.813333333
ENSMUSG00000028464	Tpm2	tropomyosin 2, beta [Source:MGI Symbol;Acc:MGI:98810]	2.017516578	1.012580529	3.54E-18	2.91E-17	yes	up	60.02	72.26	61.84	37.83	39.71	39.08	64.70666667	38.87333333
ENSMUSG00000019214	Chtf18	CTF18, chromosome transmission fidelity factor 18 [Source:MGI Symbol;Acc:MGI:2384887]	0.474743321	-1.07478039	3.62E-18	2.98E-17	yes	down	12.37	12.34	10.94	25.16	23.69	28.42	11.88333333	25.75666667
ENSMUSG00000037526	Atg14	autophagy related 14 [Source:MGI Symbol;Acc:MGI:1261775]	0.388492982	-1.364039557	3.64E-18	2.99E-17	yes	down	3.2	3.96	3.91	9.96	9.42	11.73	3.69	10.37
ENSMUSG00000091844	Gm8251	predicted gene 8251 [Source:MGI Symbol;Acc:MGI:3647616]	0.027879545	-5.164649167	3.75E-18	3.07E-17	yes	down	0	0.02	0.03	0.55	0.64	0.73	0.016666667	0.64
ENSMUSG00000025323	Sp4	trans-acting transcription factor 4 [Source:MGI Symbol;Acc:MGI:107595]	0.357571204	-1.483697538	3.75E-18	3.08E-17	yes	down	3.41	1.82	3.73	8.49	9.31	10.24	2.986666667	9.346666667
ENSMUSG00000042787	Exog	endo/exonuclease (5'-3'), endonuclease G-like [Source:MGI Symbol;Acc:MGI:2143333]	0.398688535	-1.326665978	3.99E-18	3.27E-17	yes	down	4.48	4.1	3.62	11.08	11.52	9.01	4.066666667	10.53666667
ENSMUSG00000024511	Rab27b	RAB27B, member RAS oncogene family [Source:MGI Symbol;Acc:MGI:1931295]	2.9861628	1.578292821	4.15E-18	3.39E-17	yes	up	5.67	5.39	5.98	2.26	2.4	2.02	5.68	2.226666667
ENSMUSG00000033029	1700088E04Rik	RIKEN cDNA 1700088E04 gene [Source:MGI Symbol;Acc:MGI:1920774]	0.279805986	-1.83750127	4.48E-18	3.66E-17	yes	down	5.03	8.08	6.53	25.57	21.47	22.81	6.546666667	23.28333333
ENSMUSG00000071862	Lrrtm2	leucine rich repeat transmembrane neuronal 2 [Source:MGI Symbol;Acc:MGI:2389174]	38.6098456	5.27089688	4.96E-18	4.05E-17	yes	up	1.71	0.88	2.2	0.03	0.09	0.03	1.596666667	0.05
ENSMUSG00000107387	5430435K18Rik	RIKEN cDNA 5430435K18 gene [Source:MGI Symbol;Acc:MGI:1918607]	21.66839945	4.437520687	4.99E-18	4.07E-17	yes	up	2.47	1.67	1.99	0.36	0.06	0.44	2.043333333	0.286666667
ENSMUSG00000005774	Rfx5	regulatory factor X, 5 (influences HLA class II expression) [Source:MGI Symbol;Acc:MGI:1858421]	2.057251253	1.040718002	5.00E-18	4.07E-17	yes	up	11.76	12.17	12.6	5.52	6.03	8.66	12.17666667	6.736666667
ENSMUSG00000042997	Nhlrc3	NHL repeat containing 3 [Source:MGI Symbol;Acc:MGI:2444520]	0.493867335	-1.017804544	5.47E-18	4.45E-17	yes	down	6.35	5.24	6.72	12.76	15.17	13.43	6.103333333	13.78666667
ENSMUSG00000021260	Hhipl1	hedgehog interacting protein-like 1 [Source:MGI Symbol;Acc:MGI:1919265]	5.143900578	2.362862758	5.53E-18	4.50E-17	yes	up	1.67	2.16	2.24	0.32	0.52	0.38	2.023333333	0.406666667
ENSMUSG00000042677	Zc3h12a	zinc finger CCCH type containing 12A [Source:MGI Symbol;Acc:MGI:2385891]	2.596624608	1.37663746	5.91E-18	4.80E-17	yes	up	11.15	9.28	10.01	3.78	4.43	5.14	10.14666667	4.45
ENSMUSG00000033618	Map3k13	mitogen-activated protein kinase kinase kinase 13 [Source:MGI Symbol;Acc:MGI:2444243]	0.280392014	-1.834482835	5.96E-18	4.84E-17	yes	down	1.16	1.46	1.15	4.09	4.26	4.09	1.256666667	4.146666667
ENSMUSG00000086544	Chn1os3	chimerin 1, opposite strand 3 [Source:MGI Symbol;Acc:MGI:3705094]	7.877262453	2.977694344	6.46E-18	5.24E-17	yes	up	3.3	5.21	4.94	0.57	0.47	0.25	4.483333333	0.43
ENSMUSG00000002059	Rab34	RAB34, member RAS oncogene family [Source:MGI Symbol;Acc:MGI:104606]	2.444153483	1.289334883	6.77E-18	5.48E-17	yes	up	69.86	75.25	70.06	36.65	37.15	26.39	71.72333333	33.39666667
ENSMUSG00000038250	Usp38	ubiquitin specific peptidase 38 [Source:MGI Symbol;Acc:MGI:1922091]	0.479921308	-1.059130225	7.00E-18	5.67E-17	yes	down	8.03	5.75	7.49	15.98	16	16.2	7.09	16.06
ENSMUSG00000034930	Rtkn	rhotekin [Source:MGI Symbol;Acc:MGI:107371]	2.018554665	1.013322657	7.05E-18	5.71E-17	yes	up	40.87	50.77	41.4	19.21	19.54	19.63	44.34666667	19.46
ENSMUSG00000039395	Mreg	melanoregulin [Source:MGI Symbol;Acc:MGI:2151839]	0.385785283	-1.374129988	7.11E-18	5.75E-17	yes	down	4.41	3.46	3.68	10.73	10.81	11.11	3.85	10.88333333
ENSMUSG00000052384	Nrros	negative regulator of reactive oxygen species [Source:MGI Symbol;Acc:MGI:2445095]	0.111730456	-3.161905599	7.13E-18	5.77E-17	yes	down	0.49	0.45	0.44	3.56	3.65	6.44	0.46	4.55
ENSMUSG00000019992	Mtfr2	mitochondrial fission regulator 2 [Source:MGI Symbol;Acc:MGI:1919054]	0.422424851	-1.243233383	7.18E-18	5.80E-17	yes	down	6.49	5.55	6.61	15.48	15.75	17.2	6.216666667	16.14333333
ENSMUSG00000020042	Btbd11	BTB (POZ) domain containing 11 [Source:MGI Symbol;Acc:MGI:1921257]	0.475250859	-1.07323886	7.32E-18	5.90E-17	yes	down	4.52	4.13	3.78	9.14	9.85	9.18	4.143333333	9.39
ENSMUSG00000004661	Arid3b	AT rich interactive domain 3B (BRIGHT-like) [Source:MGI Symbol;Acc:MGI:1930768]	0.24923814	-2.00440324	7.89E-18	6.35E-17	yes	down	0.93	0.68	0.78	3.21	3.5	3.1	0.796666667	3.27
ENSMUSG00000097651	4930461G14Rik	RIKEN cDNA 4930461G14 gene [Source:MGI Symbol;Acc:MGI:1922129]	3.617211556	1.854877978	8.80E-18	7.08E-17	yes	up	24.09	27.81	26.14	9.8	8.31	6.01	26.01333333	8.04
ENSMUSG00000031684	Slc10a7	solute carrier family 10 (sodium/bile acid cotransporter family), member 7 [Source:MGI Symbol;Acc:MGI:1924025]	2.534473735	1.341686213	8.91E-18	7.16E-17	yes	up	8.6	6.8	7.95	3.24	3.88	3.66	7.783333333	3.593333333
ENSMUSG00000028698	Pik3r3	phosphoinositide-3-kinase regulatory subunit 3 [Source:MGI Symbol;Acc:MGI:109277]	0.409401686	-1.28841105	9.37E-18	7.53E-17	yes	down	3.96	3.13	4.2	9.75	10.21	12.69	3.763333333	10.88333333
ENSMUSG00000028992	Nmnat1	nicotinamide nucleotide adenylyltransferase 1 [Source:MGI Symbol;Acc:MGI:1913704]	3.040736992	1.604421036	9.61E-18	7.72E-17	yes	up	11.05	13.05	11.28	4.99	4.21	3.12	11.79333333	4.106666667
ENSMUSG00000075229	Ccdc58	coiled-coil domain containing 58 [Source:MGI Symbol;Acc:MGI:2146423]	2.316523935	1.211961589	9.71E-18	7.80E-17	yes	up	70.03	62.79	64.28	28.19	24.77	25.35	65.7	26.10333333
ENSMUSG00000000876	Pxmp4	peroxisomal membrane protein 4 [Source:MGI Symbol;Acc:MGI:1891701]	0.406357917	-1.299177091	9.88E-18	7.93E-17	yes	down	7.04	5.29	6.04	15.55	13.7	14.27	6.123333333	14.50666667
ENSMUSG00000069307	H2bc23	H2B clustered histone 23 [Source:MGI Symbol;Acc:MGI:3702051]	0.091912303	-3.443598195	1.24E-17	9.94E-17	yes	down	0.43	0.77	0.21	4.29	4.14	4.53	0.47	4.32
ENSMUSG00000079055	Slc8a3	solute carrier family 8 (sodium/calcium exchanger), member 3 [Source:MGI Symbol;Acc:MGI:107976]	0.116562913	-3.100819262	1.38E-17	1.10E-16	yes	down	0.13	0.21	0.16	1.33	1.39	1.43	0.166666667	1.383333333
ENSMUSG00000014245	Pigl	phosphatidylinositol glycan anchor biosynthesis, class L [Source:MGI Symbol;Acc:MGI:2681271]	0.472089317	-1.08286826	1.42E-17	1.13E-16	yes	down	3.87	4.06	4.46	9.67	9.7	10.31	4.13	9.893333333
ENSMUSG00000029027	Dffb	DNA fragmentation factor, beta subunit [Source:MGI Symbol;Acc:MGI:1196287]	4.929392127	2.30140975	1.46E-17	1.16E-16	yes	up	8.86	5.87	9.53	1.74	1.11	1.38	8.086666667	1.41
ENSMUSG00000034706	Dnai2	dynein axonemal intermediate chain 2 [Source:MGI Symbol;Acc:MGI:2685574]	14.09899726	3.817520655	1.48E-17	1.18E-16	yes	up	3.18	3.33	3.31	0.46	0.11	0.24	3.273333333	0.27
ENSMUSG00000027200	Sema6d	sema domain, transmembrane domain (TM), and cytoplasmic domain, (semaphorin) 6D [Source:MGI Symbol;Acc:MGI:2387661]	3.726462424	1.897806712	1.48E-17	1.18E-16	yes	up	3.01	2.11	3.13	0.63	0.83	0.88	2.75	0.78
ENSMUSG00000053113	Socs3	suppressor of cytokine signaling 3 [Source:MGI Symbol;Acc:MGI:1201791]	2.364924148	1.241793912	1.53E-17	1.22E-16	yes	up	10.86	10.29	12	5.37	5.19	4.46	11.05	5.006666667
ENSMUSG00000041849	Card6	caspase recruitment domain family, member 6 [Source:MGI Symbol;Acc:MGI:3032959]	2.672737194	1.418317986	1.53E-17	1.22E-16	yes	up	3.25	3.13	3.02	1.22	1.27	1.35	3.133333333	1.28
ENSMUSG00000029790	Cep41	centrosomal protein 41 [Source:MGI Symbol;Acc:MGI:1891414]	5.24241883	2.390232619	1.54E-17	1.22E-16	yes	up	5.12	3.14	4.49	1.13	0.72	0.56	4.25	0.803333333
ENSMUSG00000062300	Nectin2	nectin cell adhesion molecule 2 [Source:MGI Symbol;Acc:MGI:97822]	2.320917422	1.214695192	1.58E-17	1.25E-16	yes	up	19.62	21.24	18.24	8.63	10.23	7.21	19.7	8.69
ENSMUSG00000033788	Dysf	dysferlin [Source:MGI Symbol;Acc:MGI:1349385]	7.503022765	2.907471936	1.71E-17	1.35E-16	yes	up	1.3	3.03	1.77	0.15	0.26	0.13	2.033333333	0.18
ENSMUSG00000034278	Dnajc17	DnaJ heat shock protein family (Hsp40) member C17 [Source:MGI Symbol;Acc:MGI:1916658]	4.725016367	2.240319327	1.73E-17	1.37E-16	yes	up	35.96	42.78	35.12	9.25	7.94	11.66	37.95333333	9.616666667
ENSMUSG00000052551	Adarb2	adenosine deaminase, RNA-specific, B2 [Source:MGI Symbol;Acc:MGI:2151118]	8.112237913	3.020099964	1.80E-17	1.42E-16	yes	up	6.94	3.38	5.02	0.67	0.45	0.7	5.113333333	0.606666667
ENSMUSG00000057594	Arl16	ADP-ribosylation factor-like 16 [Source:MGI Symbol;Acc:MGI:1917567]	0.421578501	-1.2461268	1.95E-17	1.54E-16	yes	down	9.17	7.33	9.12	22.2	22.79	23.36	8.54	22.78333333
ENSMUSG00000037337	Map4k1	mitogen-activated protein kinase kinase kinase kinase 1 [Source:MGI Symbol;Acc:MGI:1346882]	3.893657633	1.961126034	1.95E-17	1.54E-16	yes	up	3.92	4.82	4.78	1.23	1.35	1.19	4.506666667	1.256666667
ENSMUSG00000089989	Gm45713	predicted gene 45713 [Source:MGI Symbol;Acc:MGI:5804828]	6.607600482	2.724126459	1.95E-17	1.54E-16	yes	up	2.55	2.3	1.74	0.43	0.32	0.67	2.196666667	0.473333333
ENSMUSG00000032513	Gorasp1	golgi reassembly stacking protein 1 [Source:MGI Symbol;Acc:MGI:1921748]	0.421451864	-1.246560232	2.03E-17	1.60E-16	yes	down	4.44	5.25	5.05	12.88	12.49	12.08	4.913333333	12.48333333
ENSMUSG00000022159	Rab2b	RAB2B, member RAS oncogene family [Source:MGI Symbol;Acc:MGI:1923588]	0.410292118	-1.285276655	2.17E-17	1.70E-16	yes	down	3.4	3.59	4.97	10.52	11.48	10.06	3.986666667	10.68666667
ENSMUSG00000002831	Plin4	perilipin 4 [Source:MGI Symbol;Acc:MGI:1929709]	4.128061881	2.045464597	2.17E-17	1.71E-16	yes	up	1.79	2	1.99	0.37	0.55	0.62	1.926666667	0.513333333
ENSMUSG00000038119	Cdon	cell adhesion molecule-related/down-regulated by oncogenes [Source:MGI Symbol;Acc:MGI:1926387]	0.386054278	-1.373124395	2.31E-17	1.82E-16	yes	down	1.31	1.48	1.74	3.54	3.66	4.32	1.51	3.84
ENSMUSG00000079343	C1s2	complement component 1, s subcomponent 2 [Source:MGI Symbol;Acc:MGI:3644269]	10.30081661	3.364686808	2.34E-17	1.84E-16	yes	up	2.42	2.43	2.08	0.21	0.28	0.23	2.31	0.24
ENSMUSG00000022022	Mtrf1	mitochondrial translational release factor 1 [Source:MGI Symbol;Acc:MGI:2384815]	4.744384654	2.246220982	2.35E-17	1.84E-16	yes	up	5.36	4.76	5.6	1.05	1.23	1.34	5.24	1.206666667
ENSMUSG00000052125	F730043M19Rik	RIKEN cDNA F730043M19 gene [Source:MGI Symbol;Acc:MGI:2443237]	0.430644603	-1.215430342	2.85E-17	2.23E-16	yes	down	2.75	2.97	2.96	6.8	8.67	6.54	2.893333333	7.336666667
ENSMUSG00000063851	Rnf183	ring finger protein 183 [Source:MGI Symbol;Acc:MGI:1923322]	19.43453553	4.280550724	2.97E-17	2.32E-16	yes	up	4.84	5.27	4.6	0.43	0.18	0.25	4.903333333	0.286666667
ENSMUSG00000081611	Gm13651	predicted gene 13651 [Source:MGI Symbol;Acc:MGI:3649524]	28.63947133	4.839932956	2.98E-17	2.33E-16	yes	up	3.06	2.38	2.54	0.14	0.03	0.09	2.66	0.086666667
ENSMUSG00000033382	Trappc8	trafficking protein particle complex 8 [Source:MGI Symbol;Acc:MGI:2443008]	0.460480383	-1.118788399	3.00E-17	2.34E-16	yes	down	17.36	11.29	16.49	33.57	34.76	37.33	15.04666667	35.22
ENSMUSG00000006288	Ttc5	tetratricopeptide repeat domain 5 [Source:MGI Symbol;Acc:MGI:2683584]	0.498060343	-1.00560755	3.21E-17	2.51E-16	yes	down	13.06	14.2	13.58	31.24	30.37	33.89	13.61333333	31.83333333
ENSMUSG00000046532	Ar	androgen receptor [Source:MGI Symbol;Acc:MGI:88064]	2.238632921	1.162617982	3.42E-17	2.66E-16	yes	up	3.62	3.25	3.91	1.99	1.56	1.64	3.593333333	1.73
ENSMUSG00000101698	Gm29562	predicted gene 29562 [Source:MGI Symbol;Acc:MGI:5580268]	0.217852054	-2.198579376	3.50E-17	2.73E-16	yes	down	6.38	12.03	6.13	32.71	47.84	46.58	8.18	42.37666667
ENSMUSG00000036391	Sec24a	Sec24 related gene family, member A (S. cerevisiae) [Source:MGI Symbol;Acc:MGI:1924621]	0.498288339	-1.004947282	3.67E-17	2.85E-16	yes	down	5.67	4.38	5.57	11.98	12.02	11.61	5.206666667	11.87
ENSMUSG00000026875	Traf1	TNF receptor-associated factor 1 [Source:MGI Symbol;Acc:MGI:101836]	3.889869369	1.959721707	3.69E-17	2.87E-16	yes	up	4.81	6.15	5.61	1.32	1.47	1.87	5.523333333	1.553333333
ENSMUSG00000024055	Cyp4f13	cytochrome P450, family 4, subfamily f, polypeptide 13 [Source:MGI Symbol;Acc:MGI:2158641]	0.495486548	-1.013082205	4.34E-17	3.37E-16	yes	down	16.75	19.16	17.2	27.38	30.09	28.37	17.70333333	28.61333333
ENSMUSG00000021368	Tbc1d7	TBC1 domain family, member 7 [Source:MGI Symbol;Acc:MGI:1914296]	2.600333226	1.378696513	4.51E-17	3.50E-16	yes	up	19.64	16.55	19.7	6.84	7.91	8.19	18.63	7.646666667
ENSMUSG00000046295	Ankle1	ankyrin repeat and LEM domain containing 1 [Source:MGI Symbol;Acc:MGI:1918775]	2.335612429	1.223800894	4.73E-17	3.67E-16	yes	up	19.67	18.96	20.77	9.57	8.72	8.93	19.8	9.073333333
ENSMUSG00000105518	Gm42674	predicted gene 42674 [Source:MGI Symbol;Acc:MGI:5662811]	6.789630793	2.763333126	4.86E-17	3.77E-16	yes	up	33.69	30.49	37.86	4.24	8.54	4.68	34.01333333	5.82
ENSMUSG00000037573	Tob1	transducer of ErbB-2.1 [Source:MGI Symbol;Acc:MGI:1349721]	0.422797782	-1.241960286	4.96E-17	3.84E-16	yes	down	15.65	11.05	14.43	38.56	37.15	29.59	13.71	35.1
ENSMUSG00000021770	Samd8	sterile alpha motif domain containing 8 [Source:MGI Symbol;Acc:MGI:1914880]	0.471095324	-1.085909084	5.07E-17	3.93E-16	yes	down	15.08	9.85	14.65	33.13	33.14	29.3	13.19333333	31.85666667
ENSMUSG00000042978	Sbk1	SH3-binding kinase 1 [Source:MGI Symbol;Acc:MGI:2135937]	0.400444845	-1.320324546	5.43E-17	4.20E-16	yes	down	2.57	1.98	2.23	6.47	6.21	5.68	2.26	6.12
ENSMUSG00000022842	Ece2	endothelin converting enzyme 2 [Source:MGI Symbol;Acc:MGI:1101356]	6.804283147	2.766443177	5.98E-17	4.61E-16	yes	up	11.17	8.28	8.49	1.32	1.13	1.75	9.313333333	1.4
ENSMUSG00000001588	Acap1	ArfGAP with coiled-coil, ankyrin repeat and PH domains 1 [Source:MGI Symbol;Acc:MGI:2388270]	3.300876417	1.722849126	6.16E-17	4.75E-16	yes	up	6.14	8.17	7.05	2.09	2.67	2.36	7.12	2.373333333
ENSMUSG00000074151	Nlrc5	NLR family, CARD domain containing 5 [Source:MGI Symbol;Acc:MGI:3612191]	2.427187329	1.279285459	6.22E-17	4.80E-16	yes	up	7.63	7.6	6.58	3.86	3.49	3.28	7.27	3.543333333
ENSMUSG00000022591	Gm9747	predicted gene 9747 [Source:MGI Symbol;Acc:MGI:3710571]	4.145136485	2.051419605	6.77E-17	5.21E-16	yes	up	4.84	3.86	4.46	0.88	1.13	1.46	4.386666667	1.156666667
ENSMUSG00000016344	Ppdpf	pancreatic progenitor cell differentiation and proliferation factor [Source:MGI Symbol;Acc:MGI:1913746]	2.597607687	1.377183559	7.30E-17	5.60E-16	yes	up	34.97	38.98	39.44	18.41	15.26	14.27	37.79666667	15.98
ENSMUSG00000007837	Prrg2	proline-rich Gla (G-carboxyglutamic acid) polypeptide 2 [Source:MGI Symbol;Acc:MGI:1929596]	2.859360682	1.515692614	7.61E-17	5.84E-16	yes	up	21.8	25.21	21.51	9.02	7.35	9.62	22.84	8.663333333
ENSMUSG00000018750	Zbtb4	zinc finger and BTB domain containing 4 [Source:MGI Symbol;Acc:MGI:1922830]	2.226510584	1.15478447	7.65E-17	5.87E-16	yes	up	5.33	4.56	4.84	1.69	2.13	1.83	4.91	1.883333333
ENSMUSG00000028972	Car6	carbonic anhydrase 6 [Source:MGI Symbol;Acc:MGI:1333786]	8.841007095	3.144210719	7.89E-17	6.05E-16	yes	up	4.18	5.39	5.42	0.55	0.49	0.73	4.996666667	0.59
ENSMUSG00000037855	Zfp365	zinc finger protein 365 [Source:MGI Symbol;Acc:MGI:2143676]	2.113636633	1.079727376	7.95E-17	6.09E-16	yes	up	11.97	9.56	12.49	5.55	6.81	5.5	11.34	5.953333333
ENSMUSG00000097098	9330111N05Rik	RIKEN cDNA 9330111N05 gene [Source:MGI Symbol;Acc:MGI:2443112]	6.989092717	2.805105186	8.14E-17	6.24E-16	yes	up	3.33	2.66	3.45	0.49	0.51	0.52	3.146666667	0.506666667
ENSMUSG00000097439	Gm16754	predicted gene, 16754 [Source:MGI Symbol;Acc:MGI:4439678]	4.412933878	2.141738131	8.36E-17	6.40E-16	yes	up	8.82	8.61	12.67	2.72	2.19	1.66	10.03333333	2.19
ENSMUSG00000029165	Agbl5	ATP/GTP binding protein-like 5 [Source:MGI Symbol;Acc:MGI:2441745]	2.691387687	1.428350222	8.60E-17	6.58E-16	yes	up	6.87	8.03	8.97	2.32	3.84	3.52	7.956666667	3.226666667
ENSMUSG00000024298	Zfp871	zinc finger protein 871 [Source:MGI Symbol;Acc:MGI:1921793]	0.44575896	-1.165664299	8.87E-17	6.78E-16	yes	down	15.13	9.84	16.13	32.81	32.71	34.33	13.7	33.28333333
ENSMUSG00000100691	2010320M18Rik	RIKEN cDNA 2010320M18 gene [Source:MGI Symbol;Acc:MGI:1919343]	0.316557462	-1.659460692	9.04E-17	6.91E-16	yes	down	6.56	5.94	5.85	23.97	21.85	18.34	6.116666667	21.38666667
ENSMUSG00000079671	2610203C22Rik	RIKEN cDNA 2610203C22 gene [Source:MGI Symbol;Acc:MGI:1919731]	30.98094968	4.953309464	9.59E-17	7.32E-16	yes	up	6.13	6.38	8.25	0.2	0.5	0.07	6.92	0.256666667
ENSMUSG00000041911	Dlx1	distal-less homeobox 1 [Source:MGI Symbol;Acc:MGI:94901]	3.968765368	1.988690273	1.01E-16	7.69E-16	yes	up	4.19	6.89	4.7	1.31	1.01	1.77	5.26	1.363333333
ENSMUSG00000084383	Gm13370	predicted gene 13370 [Source:MGI Symbol;Acc:MGI:3651012]	2.080694048	1.057064842	1.05E-16	7.98E-16	yes	up	806.22	963.35	807.16	534.06	442.53	489.65	858.91	488.7466667
ENSMUSG00000029471	Camkk2	calcium/calmodulin-dependent protein kinase kinase 2, beta [Source:MGI Symbol;Acc:MGI:2444812]	2.229973275	1.15702642	1.09E-16	8.28E-16	yes	up	6.2	7.06	6.96	3.79	4.13	2.52	6.74	3.48
[truncated: 2,175 more rows]
