# Supplementary material for: Unveiling the role of hypoxic macrophage-derived exosomes in driving colorectal cancer progression
Source: Front Immunol. 2023 Nov 9;14:1260638. doi: 10.3389/fimmu.2023.1260638 (PMC10666760; doi:10.3389/fimmu.2023.1260638)
Supplement: Supplementary file 11 [file Table_1.xlsx]

## Sheet: Sheet1
Protein IDs	Protein IDs	Protein name	Gene name	Majority protein IDs	Fasta headers	Number of proteins	KEGG_ID	GO_MF	GO_BP	GO_CC	Peptides	Unique peptides	Peptides P880_hyp	Peptides P880_R02	Unique peptides P880_hyp	Unique peptides P880_R02	Sequence coverage [%]	Mol. weight [kDa]	Sequence length	Identification type P880_hyp	Identification type P880_R02	Sequence coverage P880_hyp [%]	Sequence coverage P880_R02 [%]	LFQ intensity P880_hyp	LFQ intensity P880_R02	Ratio( Hmar_exo/Nmar_exo)
																				Hmar_exo	Nmar_exo			Hmar_exo	Nmar_exo
ENSMUSP00000108366.2pepchromosome:GRCm39:5:104583005:104587408:1gene:ENSMUSG00000029304.15transcript:ENSMUST00000112746.8gene_biotype:protein_codingtranscript_biotype:protein_codinggene_symbol:Spp1description:secretedphosphoprotein1[Source:MGISymbol;Acc:MGI:98389];ENSMUSP00000108368.2pepchromosome:GRCm39:5:104582987:104588913:1gene:ENSMUSG00000029304.15transcript:ENSMUST00000112748.8gene_biotype:…	ENSMUSP00000108366.2	secretedphosphoprotein1	Spp1	ENSMUSP00000108366.2pepchromosome:GRCm39:5:104583005:104587408:1gene:ENSMUSG00000029304.15transcript:ENSMUST00000112746.8gene_biotype:protein_codingtranscript_biotype:protein_codinggene_symbol:Spp1description:secretedphosphoprotein1[Source:MGISymbol;Acc:MGI:98389];ENSMUSP00000108368.2pepchromosome:GRCm39:5:104582987:104588913:1gene:ENSMUSG00000029304.15transcript:ENSMUST00000112748.8gene_biotype:…	ENSMUSP00000108366.2 pep chromosome:GRCm39:5:104583005:104587408:1 gene:ENSMUSG00000029304.15 transcript:ENSMUST00000112746.8 gene_biotype:protein_coding transcript_biotype:protein_coding gene_symbol:Spp1 description:secreted phosphoprotein 1 [Source:MGI S	5	20750	integrin binding [GO:0005178];cytokine activity [GO:0005125];extracellular matrix binding [GO:0050840]	ossification [GO:0001503];androgen catabolic process [GO:0006710];cell adhesion [GO:0007155];response to vitamin D [GO:0033280];positive regulation of transcription, DNA-templated [GO:0045893];cellular response to testosterone stimulus [GO:0071394];positive regulation of estradiol secretion [GO:2000866];osteoblast differentiation [GO:0001649];cellular calcium ion homeostasis [GO:0006874];cellular…	extracellular region [GO:0005576];extracellular space [GO:0005615];Golgi apparatus [GO:0005794];cytoplasm [GO:0005737];vesicle [GO:0031982];cell projection [GO:0042995];apical part of cell [GO:0045177];perinuclear region of cytoplasm [GO:0048471]	1	1	1	1	1	1	5.5	17.904	164	By matching	By MS/MS	5.5	5.5	2200400	48949000	0.0449529
ENSMUSP00000099534.5pepchromosome:GRCm39:2:121978167:121983564:1gene:ENSMUSG00000060802.9transcript:ENSMUST00000102476.5gene_biotype:protein_codingtranscript_biotype:protein_codinggene_symbol:B2mdescription:beta-2microglobulin[Source:MGISymbol;Acc:MGI:88127]	ENSMUSP00000099534.5	beta-2microglobulin	B2m	ENSMUSP00000099534.5pepchromosome:GRCm39:2:121978167:121983564:1gene:ENSMUSG00000060802.9transcript:ENSMUST00000102476.5gene_biotype:protein_codingtranscript_biotype:protein_codinggene_symbol:B2mdescription:beta-2microglobulin[Source:MGISymbol;Acc:MGI:88127]	ENSMUSP00000099534.5 pep chromosome:GRCm39:2:121978167:121983564:1 gene:ENSMUSG00000060802.9 transcript:ENSMUST00000102476.5 gene_biotype:protein_coding transcript_biotype:protein_coding gene_symbol:B2m description:beta-2 microglobulin [Source:MGI Symbol;A	1	12010	protein binding [GO:0005515];identical protein binding [GO:0042802];protein homodimerization activity [GO:0042803]	positive regulation of T cell mediated cytotoxicity [GO:0001916];response to molecule of bacterial origin [GO:0002237];immune system process [GO:0002376];antigen processing and presentation of peptide antigen via MHC class I [GO:0002474];antigen processing and presentation of exogenous protein antigen via MHC class Ib, TAP-dependent [GO:0002481];positive regulation of T cell cytokine production […	extracellular region [GO:0005576];extracellular space [GO:0005615];Golgi apparatus [GO:0005794];cytosol [GO:0005829];plasma membrane [GO:0005886];external side of plasma membrane [GO:0009897];phagocytic vesicle membrane [GO:0030670];MHC class I protein complex [GO:0042612];MHC class I peptide loading complex [GO:0042824];HFE-transferrin receptor complex [GO:1990712]	1	1	1	1	1	1	7.6	13.779	119	By matching	By MS/MS	7.6	7.6	1420200	17253000	0.0823161
ENSMUSP00000145585.2pepchromosome:GRCm39:11:120697931:120714921:-1gene:ENSMUSG00000025153.10transcript:ENSMUST00000206589.2gene_biotype:protein_codingtranscript_biotype:protein_codinggene_symbol:Fasndescription:fattyacidsynthase[Source:MGISymbol;Acc:MGI:95485];ENSMUSP00000052872.8pepchromosome:GRCm39:11:120696672:120715373:-1gene:ENSMUSG00000025153.10transcript:ENSMUST00000055655.9gene_biotype:pr…	ENSMUSP00000145585.2	fattyacidsynthase	Fasn	ENSMUSP00000145585.2pepchromosome:GRCm39:11:120697931:120714921:-1gene:ENSMUSG00000025153.10transcript:ENSMUST00000206589.2gene_biotype:protein_codingtranscript_biotype:protein_codinggene_symbol:Fasndescription:fattyacidsynthase[Source:MGISymbol;Acc:MGI:95485];ENSMUSP00000052872.8pepchromosome:GRCm39:11:120696672:120715373:-1gene:ENSMUSG00000025153.10transcript:ENSMUST00000055655.9gene_biotype:pr…	ENSMUSP00000145585.2 pep chromosome:GRCm39:11:120697931:120714921:-1 gene:ENSMUSG00000025153.10 transcript:ENSMUST00000206589.2 gene_biotype:protein_coding transcript_biotype:protein_coding gene_symbol:Fasn description:fatty acid synthase [Source:MGI Symbo	2	14104	catalytic activity [GO:0003824];fatty acid synthase activity [GO:0004312];[acyl-carrier-protein] S-acetyltransferase activity [GO:0004313];[acyl-carrier-protein] S-malonyltransferase activity [GO:0004314];3-oxoacyl-[acyl-carrier-protein] synthase activity [GO:0004315];3-oxoacyl-[acyl-carrier-protein] reductase (NADPH) activity [GO:0004316];3-hydroxypalmitoyl-[acyl-carrier-protein] dehydratase act…	glandular epithelial cell development [GO:0002068];acetyl-CoA metabolic process [GO:0006084];lipid metabolic process [GO:0006629];fatty acid metabolic process [GO:0006631];fatty acid biosynthetic process [GO:0006633];metabolic process [GO:0008152];ether lipid biosynthetic process [GO:0008611];biosynthetic process [GO:0009058];tissue development [GO:0009888];neutrophil differentiation [GO:0030223]…	cytoplasm [GO:0005737];mitochondrion [GO:0005739];Golgi apparatus [GO:0005794];cytosol [GO:0005829];plasma membrane [GO:0005886];melanosome [GO:0042470];glycogen granule [GO:0042587]	2	2	1	2	1	2	2	272.22	2502	By matching	By MS/MS	1.2	2	3525500	42083000	0.0837749
ENSMUSP00000124147.2pepchromosome:GRCm39:1:178150639:178165293:-1gene:ENSMUSG00000039630.11transcript:ENSMUST00000161769.8gene_biotype:protein_codingtranscript_biotype:nonsense_mediated_decaygene_symbol:Hnrnpudescription:heterogeneousnuclearribonucleoproteinU[Source:MGISymbol;Acc:MGI:1858195];ENSMUSP00000047571.8pepchromosome:GRCm39:1:178151908:178165362:-1gene:ENSMUSG00000039630.11transcript:ENS…	ENSMUSP00000124147.2	heterogeneousnuclearribonucleoproteinU	Hnrnpu	ENSMUSP00000124147.2pepchromosome:GRCm39:1:178150639:178165293:-1gene:ENSMUSG00000039630.11transcript:ENSMUST00000161769.8gene_biotype:protein_codingtranscript_biotype:nonsense_mediated_decaygene_symbol:Hnrnpudescription:heterogeneousnuclearribonucleoproteinU[Source:MGISymbol;Acc:MGI:1858195];ENSMUSP00000047571.8pepchromosome:GRCm39:1:178151908:178165362:-1gene:ENSMUSG00000039630.11transcript:ENS…	ENSMUSP00000124147.2 pep chromosome:GRCm39:1:178150639:178165293:-1 gene:ENSMUSG00000039630.11 transcript:ENSMUST00000161769.8 gene_biotype:protein_coding transcript_biotype:nonsense_mediated_decay gene_symbol:Hnrnpu description:heterogeneous nuclear ribon	2	51810	nucleotide binding [GO:0000166];RNA polymerase II cis-regulatory region sequence-specific DNA binding [GO:0000978];RNA polymerase II complex binding [GO:0000993];TFIIH-class transcription factor complex binding [GO:0001097];DNA binding [GO:0003677];chromatin binding [GO:0003682];double-stranded DNA binding [GO:0003690];single-stranded DNA binding [GO:0003697];transcription corepressor activity [G…	negative regulation of transcription by RNA polymerase II [GO:0000122];regulation of alternative mRNA splicing, via spliceosome [GO:0000381];chromatin organization [GO:0006325];mRNA processing [GO:0006397];cell cycle [GO:0007049];multicellular organism development [GO:0007275];regulation of mitotic cell cycle [GO:0007346];RNA splicing [GO:0008380];dosage compensation by inactivation of X chromoso…	nuclear chromosome [GO:0000228];chromosome, centromeric region [GO:0000775];kinetochore [GO:0000776];condensed chromosome kinetochore [GO:0000777];spindle pole [GO:0000922];nucleus [GO:0005634];nucleoplasm [GO:0005654];spliceosomal complex [GO:0005681];chromosome [GO:0005694];telomerase holoenzyme complex [GO:0005697];cytoplasm [GO:0005737];centrosome [GO:0005813];microtubule organizing center [G…	2	2	1	2	1	2	4.7	86.805	793	By matching	By MS/MS	1.9	4.7	721230	4021000	0.179366
ENSMUSP00000057595.8pepchromosome:GRCm39:2:126394327:126430163:1gene:ENSMUSG00000027359.17transcript:ENSMUST00000061491.14gene_biotype:protein_codingtranscript_biotype:protein_codinggene_symbol:Slc27a2description:solutecarrierfamily27(fattyacidtransporter),member2[Source:MGISymbol;Acc:MGI:1347099];ENSMUSP00000117145.3pepchromosome:GRCm39:2:126398048:126429858:1gene:ENSMUSG00000027359.17transcript…	ENSMUSP00000057595.8	solutecarrierfamily27(fattyacidtransporter),member2	Slc27a2	ENSMUSP00000057595.8pepchromosome:GRCm39:2:126394327:126430163:1gene:ENSMUSG00000027359.17transcript:ENSMUST00000061491.14gene_biotype:protein_codingtranscript_biotype:protein_codinggene_symbol:Slc27a2description:solutecarrierfamily27(fattyacidtransporter),member2[Source:MGISymbol;Acc:MGI:1347099];ENSMUSP00000117145.3pepchromosome:GRCm39:2:126398048:126429858:1gene:ENSMUSG00000027359.17transcript…	ENSMUSP00000057595.8 pep chromosome:GRCm39:2:126394327:126430163:1 gene:ENSMUSG00000027359.17 transcript:ENSMUST00000061491.14 gene_biotype:protein_coding transcript_biotype:protein_coding gene_symbol:Slc27a2 description:solute carrier family 27 (fatty aci	2	26458	nucleotide binding [GO:0000166];long-chain fatty acid-CoA ligase activity [GO:0004467];long-chain fatty acid transporter activity [GO:0005324];ATP binding [GO:0005524];fatty acid transmembrane transporter activity [GO:0015245];ligase activity [GO:0016874];enzyme binding [GO:0019899];very long-chain fatty acid-CoA ligase activity [GO:0031957];arachidonate-CoA ligase activity [GO:0047676];cholate-C…	very long-chain fatty acid metabolic process [GO:0000038];fatty acid alpha-oxidation [GO:0001561];long-chain fatty acid metabolic process [GO:0001676];lipid metabolic process [GO:0006629];fatty acid metabolic process [GO:0006631];fatty acid beta-oxidation [GO:0006635];bile acid biosynthetic process [GO:0006699];fatty acid transport [GO:0015908];very long-chain fatty acid catabolic process [GO:004…	mitochondrion [GO:0005739];peroxisome [GO:0005777];peroxisomal membrane [GO:0005778];integral component of peroxisomal membrane [GO:0005779];endoplasmic reticulum [GO:0005783];endoplasmic reticulum lumen [GO:0005788];endoplasmic reticulum membrane [GO:0005789];plasma membrane [GO:0005886];membrane [GO:0016020];integral component of membrane [GO:0016021];integral component of endoplasmic reticulum…	2	2	1	2	1	2	5.8	70.422	620	By matching	By MS/MS	3.2	5.8	754120	3714600	0.203015
ENSMUSP00000027356.6pepchromosome:GRCm39:1:74752733:74777051:1gene:ENSMUSG00000026170.7transcript:ENSMUST00000027356.7gene_biotype:protein_codingtranscript_biotype:protein_codinggene_symbol:Cyp27a1description:cytochromeP450,family27,subfamilya,polypeptide1[Source:MGISymbol;Acc:MGI:88594]	ENSMUSP00000027356.6	cytochromeP450,family27,subfamilya,polypeptide1	Cyp27a1	ENSMUSP00000027356.6pepchromosome:GRCm39:1:74752733:74777051:1gene:ENSMUSG00000026170.7transcript:ENSMUST00000027356.7gene_biotype:protein_codingtranscript_biotype:protein_codinggene_symbol:Cyp27a1description:cytochromeP450,family27,subfamilya,polypeptide1[Source:MGISymbol;Acc:MGI:88594]	ENSMUSP00000027356.6 pep chromosome:GRCm39:1:74752733:74777051:1 gene:ENSMUSG00000026170.7 transcript:ENSMUST00000027356.7 gene_biotype:protein_coding transcript_biotype:protein_coding gene_symbol:Cyp27a1 description:cytochrome P450, family 27, subfamily a	1	104086	monooxygenase activity [GO:0004497];iron ion binding [GO:0005506];cholesterol 7-alpha-monooxygenase activity [GO:0008123];cholesterol monooxygenase (side-chain-cleaving) activity [GO:0008386];oxidoreductase activity [GO:0016491];oxidoreductase activity, acting on paired donors, with incorporation or reduction of molecular oxygen [GO:0016705];heme binding [GO:0020037];vitamin D3 25-hydroxylase act…	lipid metabolic process [GO:0006629];steroid biosynthetic process [GO:0006694];bile acid biosynthetic process [GO:0006699];C21-steroid hormone biosynthetic process [GO:0006700];cholesterol catabolic process [GO:0006707];steroid metabolic process [GO:0008202];cholesterol metabolic process [GO:0008203];calcitriol biosynthetic process from calciol [GO:0036378]	mitochondrion [GO:0005739];mitochondrial envelope [GO:0005740];mitochondrial inner membrane [GO:0005743];membrane [GO:0016020]	1	1	1	1	1	1	4.5	60.719	533	By matching	By MS/MS	4.5	4.5	2743500	13098000	0.209459
ENSMUSP00000101505.2pepchromosome:GRCm39:4:133854724:133856050:-1gene:ENSMUSG00000028843.9transcript:ENSMUST00000105879.2gene_biotype:protein_codingtranscript_biotype:protein_codinggene_symbol:Sh3bgrl3description:SH3domainbindingglutamicacid-richprotein-like3[Source:MGISymbol;Acc:MGI:1920973];ENSMUSP00000030651.9pepchromosome:GRCm39:4:133854717:133856100:-1gene:ENSMUSG00000028843.9transcript:ENSM…	ENSMUSP00000101505.2	SH3domainbindingglutamicacid-richprotein-like3	Sh3bgrl3	ENSMUSP00000101505.2pepchromosome:GRCm39:4:133854724:133856050:-1gene:ENSMUSG00000028843.9transcript:ENSMUST00000105879.2gene_biotype:protein_codingtranscript_biotype:protein_codinggene_symbol:Sh3bgrl3description:SH3domainbindingglutamicacid-richprotein-like3[Source:MGISymbol;Acc:MGI:1920973];ENSMUSP00000030651.9pepchromosome:GRCm39:4:133854717:133856100:-1gene:ENSMUSG00000028843.9transcript:ENSM…	ENSMUSP00000101505.2 pep chromosome:GRCm39:4:133854724:133856050:-1 gene:ENSMUSG00000028843.9 transcript:ENSMUST00000105879.2 gene_biotype:protein_coding transcript_biotype:protein_coding gene_symbol:Sh3bgrl3 description:SH3 domain binding glutamic acid-ri	2	73723	protein disulfide oxidoreductase activity [GO:0015035]	0	nucleus [GO:0005634];cytoplasm [GO:0005737];nuclear body [GO:0016604]	1	1	1	1	1	1	27	4.2126	37	By matching	By MS/MS	27	27	452870	2139500	0.211671
ENSMUSP00000157438.2pepchromosome:GRCm39:19:4085573:4087925:-1gene:ENSMUSG00000060803.7transcript:ENSMUST00000237982.2gene_biotype:protein_codingtranscript_biotype:protein_codinggene_symbol:Gstp1description:glutathioneS-transferase,pi1[Source:MGISymbol;Acc:MGI:95865];ENSMUSP00000158260.2pepchromosome:GRCm39:19:4085411:4087977:-1gene:ENSMUSG00000060803.7transcript:ENSMUST00000237893.2gene_biotype:…	ENSMUSP00000157438.2	glutathioneS-transferase,pi1	Gstp1	ENSMUSP00000157438.2pepchromosome:GRCm39:19:4085573:4087925:-1gene:ENSMUSG00000060803.7transcript:ENSMUST00000237982.2gene_biotype:protein_codingtranscript_biotype:protein_codinggene_symbol:Gstp1description:glutathioneS-transferase,pi1[Source:MGISymbol;Acc:MGI:95865];ENSMUSP00000158260.2pepchromosome:GRCm39:19:4085411:4087977:-1gene:ENSMUSG00000060803.7transcript:ENSMUST00000237893.2gene_biotype:…	ENSMUSP00000157438.2 pep chromosome:GRCm39:19:4085573:4087925:-1 gene:ENSMUSG00000060803.7 transcript:ENSMUST00000237982.2 gene_biotype:protein_coding transcript_biotype:protein_coding gene_symbol:Gstp1 description:glutathione S-transferase, pi 1 [Source:M	9	14870	glutathione transferase activity [GO:0004364];glutathione peroxidase activity [GO:0004602];fatty acid binding [GO:0005504];protein binding [GO:0005515];drug binding [GO:0008144];JUN kinase binding [GO:0008432];transferase activity [GO:0016740];kinase regulator activity [GO:0019207];protein kinase binding [GO:0019901];S-nitrosoglutathione binding [GO:0035730];dinitrosyl-iron complex binding [GO:00…	response to reactive oxygen species [GO:0000302];negative regulation of acute inflammatory response [GO:0002674];prostaglandin metabolic process [GO:0006693];glutathione metabolic process [GO:0006749];xenobiotic metabolic process [GO:0006805];response to toxic substance [GO:0009636];oligodendrocyte development [GO:0014003];animal organ regeneration [GO:0031100];response to nutrient levels [GO:003…	nucleus [GO:0005634];cytoplasm [GO:0005737];mitochondrion [GO:0005739];cytosol [GO:0005829];plasma membrane [GO:0005886];protein-containing complex [GO:0032991];TRAF2-GSTP1 complex [GO:0097057]	4	4	3	4	3	4	42.5	18.038	160	By MS/MS	By MS/MS	32.5	42.5	7398500	32367000	0.228582
ENSMUSP00000125548.2pepchromosome:GRCm39:12:71021395:71043121:1gene:ENSMUSG00000060073.10transcript:ENSMUST00000160027.8gene_biotype:protein_codingtranscript_biotype:protein_codinggene_symbol:Psma3description:proteasomesubunitalpha3[Source:MGISymbol;Acc:MGI:104883]	ENSMUSP00000125548.2	proteasomesubunitalpha3	Psma3	ENSMUSP00000125548.2pepchromosome:GRCm39:12:71021395:71043121:1gene:ENSMUSG00000060073.10transcript:ENSMUST00000160027.8gene_biotype:protein_codingtranscript_biotype:protein_codinggene_symbol:Psma3description:proteasomesubunitalpha3[Source:MGISymbol;Acc:MGI:104883]	ENSMUSP00000125548.2 pep chromosome:GRCm39:12:71021395:71043121:1 gene:ENSMUSG00000060073.10 transcript:ENSMUST00000160027.8 gene_biotype:protein_coding transcript_biotype:protein_coding gene_symbol:Psma3 description:proteasome subunit alpha 3 [Source:MGI	1	19167	endopeptidase activity [GO:0004175];protein binding [GO:0005515];ubiquitin protein ligase binding [GO:0031625]	ubiquitin-dependent protein catabolic process [GO:0006511];proteasomal ubiquitin-independent protein catabolic process [GO:0010499];proteasome-mediated ubiquitin-dependent protein catabolic process [GO:0043161];proteolysis involved in cellular protein catabolic process [GO:0051603];regulation of endopeptidase activity [GO:0052548]	proteasome complex [GO:0000502];nucleus [GO:0005634];nucleoplasm [GO:0005654];cytoplasm [GO:0005737];cytosol [GO:0005829];proteasome core complex [GO:0005839];proteasome core complex, alpha-subunit complex [GO:0019773];synapse [GO:0045202]	2	2	1	2	1	2	8.2	28.405	255	By matching	By MS/MS	4.7	8.2	1452300	6286700	0.231012
ENSMUSP00000006235.8pepchromosome:GRCm39:14:63359911:63383372:1gene:ENSMUSG00000021939.9transcript:ENSMUST00000006235.9gene_biotype:protein_codingtranscript_biotype:protein_codinggene_symbol:Ctsbdescription:cathepsinB[Source:MGISymbol;Acc:MGI:88561]	ENSMUSP00000006235.8	cathepsinB	Ctsb	ENSMUSP00000006235.8pepchromosome:GRCm39:14:63359911:63383372:1gene:ENSMUSG00000021939.9transcript:ENSMUST00000006235.9gene_biotype:protein_codingtranscript_biotype:protein_codinggene_symbol:Ctsbdescription:cathepsinB[Source:MGISymbol;Acc:MGI:88561]	ENSMUSP00000006235.8 pep chromosome:GRCm39:14:63359911:63383372:1 gene:ENSMUSG00000021939.9 transcript:ENSMUST00000006235.9 gene_biotype:protein_coding transcript_biotype:protein_coding gene_symbol:Ctsb description:cathepsin B [Source:MGI Symbol;Acc:MGI:88	1	13030	endopeptidase activity [GO:0004175];cysteine-type endopeptidase activity [GO:0004197];collagen binding [GO:0005518];peptidase activity [GO:0008233];cysteine-type peptidase activity [GO:0008234];hydrolase activity [GO:0016787];kininogen binding [GO:0030984];peptide binding [GO:0042277];proteoglycan binding [GO:0043394];protein self-association [GO:0043621];protein-containing complex binding [GO:00…	proteolysis [GO:0006508];thyroid hormone generation [GO:0006590];collagen catabolic process [GO:0030574];decidualization [GO:0046697];viral entry into host cell [GO:0046718];regulation of catalytic activity [GO:0050790];proteolysis involved in cellular protein catabolic process [GO:0051603];negative regulation of cell death [GO:0060548]	extracellular region [GO:0005576];extracellular space [GO:0005615];nucleolus [GO:0005730];cytoplasm [GO:0005737];mitochondrion [GO:0005739];lysosome [GO:0005764];plasma membrane [GO:0005886];caveola [GO:0005901];external side of plasma membrane [GO:0009897];cell surface [GO:0009986];membrane [GO:0016020];apical plasma membrane [GO:0016324];sarcolemma [GO:0042383];melanosome [GO:0042470];intracell…	1	1	1	1	1	1	2.9	37.279	339	By matching	By MS/MS	2.9	2.9	1760200	7491800	0.23495
ENSMUSP00000027123.9pepchromosome:GRCm39:1:55116994:55127183:-1gene:ENSMUSG00000025980.15transcript:ENSMUST00000027123.15gene_biotype:protein_codingtranscript_biotype:protein_codinggene_symbol:Hspd1description:heatshockprotein1(chaperonin)[Source:MGISymbol;Acc:MGI:96242];ENSMUSP00000119336.2pepchromosome:GRCm39:1:55122226:55127402:-1gene:ENSMUSG00000025980.15transcript:ENSMUST00000127861.8gene_bi…	ENSMUSP00000027123.9	heatshockprotein1(chaperonin)	Hspd1	ENSMUSP00000027123.9pepchromosome:GRCm39:1:55116994:55127183:-1gene:ENSMUSG00000025980.15transcript:ENSMUST00000027123.15gene_biotype:protein_codingtranscript_biotype:protein_codinggene_symbol:Hspd1description:heatshockprotein1(chaperonin)[Source:MGISymbol;Acc:MGI:96242]	ENSMUSP00000027123.9 pep chromosome:GRCm39:1:55116994:55127183:-1 gene:ENSMUSG00000025980.15 transcript:ENSMUST00000027123.15 gene_biotype:protein_coding transcript_biotype:protein_coding gene_symbol:Hspd1 description:heat shock protein 1 (chaperonin) [Sou	2	15510	nucleotide binding [GO:0000166];lipopolysaccharide binding [GO:0001530];protease binding [GO:0002020];p53 binding [GO:0002039];double-stranded RNA binding [GO:0003725];ATP binding [GO:0005524];high-density lipoprotein particle binding [GO:0008035];isomerase activity [GO:0016853];enzyme binding [GO:0019899];ubiquitin protein ligase binding [GO:0031625];apolipoprotein binding [GO:0034185];apolipopr…	response to hypoxia [GO:0001666];MyD88-dependent toll-like receptor signaling pathway [GO:0002755];positive regulation of T cell mediated immune response to tumor cell [GO:0002842];response to ischemia [GO:0002931];protein folding [GO:0006457];activation of cysteine-type endopeptidase activity involved in apoptotic process [GO:0006919];response to unfolded protein [GO:0006986];apoptotic mitochond…	extracellular space [GO:0005615];cytoplasm [GO:0005737];mitochondrion [GO:0005739];mitochondrial inner membrane [GO:0005743];mitochondrial matrix [GO:0005759];early endosome [GO:0005769];peroxisomal matrix [GO:0005782];rough endoplasmic reticulum [GO:0005791];Golgi apparatus [GO:0005794];cytosol [GO:0005829];plasma membrane [GO:0005886];clathrin-coated pit [GO:0005905];cell surface [GO:0009986];m…	3	3	1	3	1	3	12.4	60.955	573	By matching	By MS/MS	2.1	12.4	5922800	23807000	0.248784
ENSMUSP00000029987.10pepchromosome:GRCm39:4:49535995:49549546:-1gene:ENSMUSG00000028307.10transcript:ENSMUST00000029987.10gene_biotype:protein_codingtranscript_biotype:protein_codinggene_symbol:Aldobdescription:aldolaseB,fructose-bisphosphate[Source:MGISymbol;Acc:MGI:87995]	ENSMUSP00000029987.10	aldolaseB,fructose-bisphosphate	Aldob	ENSMUSP00000029987.10pepchromosome:GRCm39:4:49535995:49549546:-1gene:ENSMUSG00000028307.10transcript:ENSMUST00000029987.10gene_biotype:protein_codingtranscript_biotype:protein_codinggene_symbol:Aldobdescription:aldolaseB,fructose-bisphosphate[Source:MGISymbol;Acc:MGI:87995]	ENSMUSP00000029987.10 pep chromosome:GRCm39:4:49535995:49549546:-1 gene:ENSMUSG00000028307.10 transcript:ENSMUST00000029987.10 gene_biotype:protein_coding transcript_biotype:protein_coding gene_symbol:Aldob description:aldolase B, fructose-bisphosphate [So	1	230163	catalytic activity [GO:0003824];fructose-bisphosphate aldolase activity [GO:0004332];cytoskeletal protein binding [GO:0008092];lyase activity [GO:0016829];phosphatidylcholine binding [GO:0031210];identical protein binding [GO:0042802];ATPase binding [GO:0051117];fructose-1-phosphate aldolase activity [GO:0061609];fructose binding [GO:0070061]	fructose metabolic process [GO:0006000];glycolytic process [GO:0006096];NADH oxidation [GO:0006116];response to zinc ion [GO:0010043];fructose 1,6-bisphosphate metabolic process [GO:0030388];positive regulation of ATPase activity [GO:0032781];response to peptide hormone [GO:0043434];glycolytic process through fructose-6-phosphate [GO:0061615];fructose catabolic process to hydroxyacetone phosphate…	nucleus [GO:0005634];cytoplasm [GO:0005737];lysosome [GO:0005764];microtubule organizing center [GO:0005815];cytosol [GO:0005829];cytoskeleton [GO:0005856];plasma membrane [GO:0005886];rough endoplasmic reticulum membrane [GO:0030867];smooth endoplasmic reticulum membrane [GO:0030868];centriolar satellite [GO:0034451];intracellular membrane-bounded organelle [GO:0043231];perinuclear region of cyt…	5	5	2	5	2	5	24.5	39.507	364	By MS/MS	By MS/MS	13.2	24.5	4582100	17769000	0.25787
ENSMUSP00000110396.2pepchromosome:GRCm39:18:77861656:77870566:1gene:ENSMUSG00000025428.16transcript:ENSMUST00000114748.2gene_biotype:protein_codingtranscript_biotype:protein_codinggene_symbol:Atp5a1description:ATPsynthase,H+transporting,mitochondrialF1complex,alphasubunit1[Source:MGISymbol;Acc:MGI:88115];ENSMUSP00000026495.9pepchromosome:GRCm39:18:77861429:77870569:1gene:ENSMUSG00000025428.16tran…	ENSMUSP00000110396.2	ATPsynthase,H+transporting,mitochondrialF1complex,alphasubunit1	Atp5a1	ENSMUSP00000110396.2pepchromosome:GRCm39:18:77861656:77870566:1gene:ENSMUSG00000025428.16transcript:ENSMUST00000114748.2gene_biotype:protein_codingtranscript_biotype:protein_codinggene_symbol:Atp5a1description:ATPsynthase,H+transporting,mitochondrialF1complex,alphasubunit1[Source:MGISymbol;Acc:MGI:88115];ENSMUSP00000026495.9pepchromosome:GRCm39:18:77861429:77870569:1gene:ENSMUSG00000025428.16tran…	ENSMUSP00000110396.2 pep chromosome:GRCm39:18:77861656:77870566:1 gene:ENSMUSG00000025428.16 transcript:ENSMUST00000114748.2 gene_biotype:protein_coding transcript_biotype:protein_coding gene_symbol:Atp5a1 description:ATP synthase, H+ transporting, mitocho	2	11946	nucleotide binding [GO:0000166];protease binding [GO:0002020];protein binding [GO:0005515];ATP binding [GO:0005524];ATPase activity [GO:0016887];adenyl ribonucleotide binding [GO:0032559];MHC class I protein binding [GO:0042288];ADP binding [GO:0043531];angiostatin binding [GO:0043532];proton-transporting ATP synthase activity, rotational mechanism [GO:0046933]	negative regulation of endothelial cell proliferation [GO:0001937];lipid metabolic process [GO:0006629];ATP biosynthetic process [GO:0006754];ion transport [GO:0006811];ATP synthesis coupled proton transport [GO:0015986];mitochondrial ATP synthesis coupled proton transport [GO:0042776];positive regulation of blood vessel endothelial cell migration [GO:0043536];ATP metabolic process [GO:0046034];p…	mitochondrial proton-transporting ATP synthase complex, catalytic sector F(1) [GO:0000275];nucleus [GO:0005634];mitochondrion [GO:0005739];mitochondrial inner membrane [GO:0005743];mitochondrial proton-transporting ATP synthase complex [GO:0005753];plasma membrane [GO:0005886];COP9 signalosome [GO:0008180];cell surface [GO:0009986];membrane [GO:0016020];myelin sheath [GO:0043209];membrane raft [G…	1	1	1	1	1	1	4.4	54.594	503	By matching	By MS/MS	4.4	4.4	1361700	5257000	0.259026
ENSMUSP00000152327.2pepchromosome:GRCm39:13:14791357:14848821:1gene:ENSMUSG00000015671.12transcript:ENSMUST00000221168.2gene_biotype:protein_codingtranscript_biotype:protein_codinggene_symbol:Psma2description:proteasomesubunitalpha2[Source:MGISymbol;Acc:MGI:104885];ENSMUSP00000129767.3pepchromosome:GRCm39:13:14787825:14802221:1gene:ENSMUSG00000015671.12transcript:ENSMUST00000170836.4gene_biotype:…	ENSMUSP00000152327.2	proteasomesubunitalpha2	Psma2	ENSMUSP00000152327.2pepchromosome:GRCm39:13:14791357:14848821:1gene:ENSMUSG00000015671.12transcript:ENSMUST00000221168.2gene_biotype:protein_codingtranscript_biotype:protein_codinggene_symbol:Psma2description:proteasomesubunitalpha2[Source:MGISymbol;Acc:MGI:104885];ENSMUSP00000129767.3pepchromosome:GRCm39:13:14787825:14802221:1gene:ENSMUSG00000015671.12transcript:ENSMUST00000170836.4gene_biotype:…	ENSMUSP00000152327.2 pep chromosome:GRCm39:13:14791357:14848821:1 gene:ENSMUSG00000015671.12 transcript:ENSMUST00000221168.2 gene_biotype:protein_coding transcript_biotype:protein_coding gene_symbol:Psma2 description:proteasome subunit alpha 2 [Source:MGI	2	19166	endopeptidase activity [GO:0004175]	ubiquitin-dependent protein catabolic process [GO:0006511];response to virus [GO:0009615];proteasomal ubiquitin-independent protein catabolic process [GO:0010499];proteasome-mediated ubiquitin-dependent protein catabolic process [GO:0043161];proteolysis involved in cellular protein catabolic process [GO:0051603]	proteasome complex [GO:0000502];P-body [GO:0000932];nucleus [GO:0005634];nucleoplasm [GO:0005654];cytoplasm [GO:0005737];cytosol [GO:0005829];proteasome core complex [GO:0005839];proteasome core complex, alpha-subunit complex [GO:0019773]	1	1	1	1	1	1	3.8	20.786	183	By matching	By MS/MS	3.8	3.8	788570	2855400	0.276168
ENSMUSP00000120976.2pepchromosome:GRCm39:5:30323302:30360160:-1gene:ENSMUSG00000025745.13transcript:ENSMUST00000156859.3gene_biotype:protein_codingtranscript_biotype:protein_codinggene_symbol:Hadhadescription:hydroxyacyl-CoAdehydrogenasetrifunctionalmultienzymecomplexsubunitalpha[Source:MGISymbol;Acc:MGI:2135593]	ENSMUSP00000120976.2	hydroxyacyl-CoAdehydrogenasetrifunctionalmultienzymecomplexsubunitalpha	Hadha	ENSMUSP00000120976.2pepchromosome:GRCm39:5:30323302:30360160:-1gene:ENSMUSG00000025745.13transcript:ENSMUST00000156859.3gene_biotype:protein_codingtranscript_biotype:protein_codinggene_symbol:Hadhadescription:hydroxyacyl-CoAdehydrogenasetrifunctionalmultienzymecomplexsubunitalpha[Source:MGISymbol;Acc:MGI:2135593]	ENSMUSP00000120976.2 pep chromosome:GRCm39:5:30323302:30360160:-1 gene:ENSMUSG00000025745.13 transcript:ENSMUST00000156859.3 gene_biotype:protein_coding transcript_biotype:protein_coding gene_symbol:Hadha description:hydroxyacyl-CoA dehydrogenase trifuncti	1	97212	fatty-acyl-CoA binding [GO:0000062];catalytic activity [GO:0003824];3-hydroxyacyl-CoA dehydrogenase activity [GO:0003857];acetyl-CoA C-acyltransferase activity [GO:0003988];enoyl-CoA hydratase activity [GO:0004300];oxidoreductase activity [GO:0016491];long-chain-enoyl-CoA hydratase activity [GO:0016508];long-chain-3-hydroxyacyl-CoA dehydrogenase activity [GO:0016509];transferase activity [GO:0016…	lipid metabolic process [GO:0006629];fatty acid metabolic process [GO:0006631];fatty acid beta-oxidation [GO:0006635];metabolic process [GO:0008152];response to insulin [GO:0032868];cardiolipin acyl-chain remodeling [GO:0035965];response to drug [GO:0042493]	mitochondrion [GO:0005739];mitochondrial inner membrane [GO:0005743];membrane [GO:0016020];mitochondrial fatty acid beta-oxidation multienzyme complex [GO:0016507];mitochondrial nucleoid [GO:0042645]	2	2	2	2	2	2	7.9	82.669	763	By matching	By MS/MS	7.9	7.9	5167900	18060000	0.286152
ENSMUSP00000004232.10pepchromosome:GRCm39:3:137983255:137996459:1gene:ENSMUSG00000074207.11transcript:ENSMUST00000004232.10gene_biotype:protein_codingtranscript_biotype:protein_codinggene_symbol:Adh1description:alcoholdehydrogenase1(classI)[Source:MGISymbol;Acc:MGI:87921]	ENSMUSP00000004232.10	alcoholdehydrogenase1(classI)	Adh1	ENSMUSP00000004232.10pepchromosome:GRCm39:3:137983255:137996459:1gene:ENSMUSG00000074207.11transcript:ENSMUST00000004232.10gene_biotype:protein_codingtranscript_biotype:protein_codinggene_symbol:Adh1description:alcoholdehydrogenase1(classI)[Source:MGISymbol;Acc:MGI:87921]	ENSMUSP00000004232.10 pep chromosome:GRCm39:3:137983255:137996459:1 gene:ENSMUSG00000074207.11 transcript:ENSMUST00000004232.10 gene_biotype:protein_coding transcript_biotype:protein_coding gene_symbol:Adh1 description:alcohol dehydrogenase 1 (class I) [So	1	11522	alcohol dehydrogenase (NAD+) activity [GO:0004022];alcohol dehydrogenase activity, zinc-dependent [GO:0004024];retinol dehydrogenase activity [GO:0004745];zinc ion binding [GO:0008270];oxidoreductase activity [GO:0016491];ethanol binding [GO:0035276];small molecule binding [GO:0036094];identical protein binding [GO:0042802];metal ion binding [GO:0046872];NAD binding [GO:0051287]	retinoid metabolic process [GO:0001523];ethanol catabolic process [GO:0006068];ethanol oxidation [GO:0006069];response to retinoic acid [GO:0032526];response to testosterone [GO:0033574];retinol metabolic process [GO:0042572];retinoic acid metabolic process [GO:0042573];acetaldehyde biosynthetic process [GO:0046186];behavioral response to ethanol [GO:0048149];response to steroid hormone [GO:00485…	nucleoplasm [GO:0005654];cytoplasm [GO:0005737];mitochondrion [GO:0005739];cytosol [GO:0005829];plasma membrane [GO:0005886]	1	1	1	1	1	1	10.9	39.771	375	By MS/MS	By MS/MS	10.9	10.9	9248200	32005000	0.288961
ENSMUSP00000110546.2pepchromosome:GRCm39:2:10060841:10085255:-1gene:ENSMUSG00000025781.15transcript:ENSMUST00000114896.8gene_biotype:protein_codingtranscript_biotype:protein_codinggene_symbol:Atp5c1description:ATPsynthase,H+transporting,mitochondrialF1complex,gammapolypeptide1[Source:MGISymbol;Acc:MGI:1261437];ENSMUSP00000110547.3pepchromosome:GRCm39:2:10060841:10085321:-1gene:ENSMUSG00000025781.…	ENSMUSP0000012646.2	ATPsynthase,H+transporting,mitochondrialF1complex,gammapolypeptide1	Atp5c1	ENSMUSP00000110546.2pepchromosome:GRCm39:2:10060841:10085255:-1gene:ENSMUSG00000025781.15transcript:ENSMUST00000114896.8gene_biotype:protein_codingtranscript_biotype:protein_codinggene_symbol:Atp5c1description:ATPsynthase,H+transporting,mitochondrialF1complex,gammapolypeptide1[Source:MGISymbol;Acc:MGI:1261437];ENSMUSP00000110547.3pepchromosome:GRCm39:2:10060841:10085321:-1gene:ENSMUSG00000025781.…	ENSMUSP00000110546.2 pep chromosome:GRCm39:2:10060841:10085255:-1 gene:ENSMUSG00000025781.15 transcript:ENSMUST00000114896.8 gene_biotype:protein_coding transcript_biotype:protein_coding gene_symbol:Atp5c1 description:ATP synthase, H+ transporting, mitocho	2	11949	proton-transporting ATP synthase activity, rotational mechanism [GO:0046933];ATPase activity [GO:0016887]	ATP biosynthetic process [GO:0006754];ion transport [GO:0006811];ATP synthesis coupled proton transport [GO:0015986];mitochondrial ATP synthesis coupled proton transport [GO:0042776];ATP metabolic process [GO:0046034]	membrane [GO:0016020];proton-transporting ATP synthase complex, catalytic core F(1) [GO:0045261];mitochondrial proton-transporting ATP synthase complex, catalytic sector F(1) [GO:0000275];mitochondrion [GO:0005739];mitochondrial inner membrane [GO:0005743];mitochondrial proton-transporting ATP synthase complex [GO:0005753];myelin sheath [GO:0043209]	1	1	1	1	1	1	4.7	30.255	274	By matching	By MS/MS	4.7	4.7	468410	1570200	0.298312
ENSMUSP00000089800.6pepchromosome:GRCm39:10:117123702:117128773:-1gene:ENSMUSG00000069515.7transcript:ENSMUST00000092162.7gene_biotype:protein_codingtranscript_biotype:protein_codinggene_symbol:Lyz1description:lysozyme1[Source:MGISymbol;Acc:MGI:96902];ENSMUSP00000089801.8pepchromosome:GRCm39:10:117113236:117118226:-1gene:ENSMUSG00000069516.9transcript:ENSMUST00000092163.9gene_biotype:protein_codi…	ENSMUSP00000089800.6	lysozyme1	Lyz1	ENSMUSP00000089800.6pepchromosome:GRCm39:10:117123702:117128773:-1gene:ENSMUSG00000069515.7transcript:ENSMUST00000092162.7gene_biotype:protein_codingtranscript_biotype:protein_codinggene_symbol:Lyz1description:lysozyme1[Source:MGISymbol;Acc:MGI:96902];ENSMUSP00000089801.8pepchromosome:GRCm39:10:117113236:117118226:-1gene:ENSMUSG00000069516.9transcript:ENSMUST00000092163.9gene_biotype:protein_codi…	ENSMUSP00000089800.6 pep chromosome:GRCm39:10:117123702:117128773:-1 gene:ENSMUSG00000069515.7 transcript:ENSMUST00000092162.7 gene_biotype:protein_coding transcript_biotype:protein_coding gene_symbol:Lyz1 description:lysozyme 1 [Source:MGI Symbol;Acc:MGI:	2	17110	lysozyme activity [GO:0003796];catalytic activity [GO:0003824];hydrolase activity [GO:0016787];hydrolase activity, acting on glycosyl bonds [GO:0016798];identical protein binding [GO:0042802]	metabolic process [GO:0008152];cytolysis [GO:0019835];defense response to bacterium [GO:0042742];defense response to Gram-negative bacterium [GO:0050829];defense response to Gram-positive bacterium [GO:0050830]	Golgi cis cisterna [GO:0000137];extracellular region [GO:0005576];extracellular space [GO:0005615];cytoplasm [GO:0005737];endoplasmic reticulum lumen [GO:0005788];Golgi stack [GO:0005795];microvillus [GO:0005902];trans-Golgi network transport vesicle [GO:0030140];secretory granule [GO:0030141];rough endoplasmic reticulum lumen [GO:0048237]	2	2	1	2	1	2	9.5	16.794	148	By matching	By MS/MS	4.7	9.5	24059000	76336000	0.315172
ENSMUSP00000064655.8pepchromosome:GRCm39:6:71176811:71182007:1gene:ENSMUSG00000054422.8transcript:ENSMUST00000067492.8gene_biotype:protein_codingtranscript_biotype:protein_codinggene_symbol:Fabp1description:fattyacidbindingprotein1,liver[Source:MGISymbol;Acc:MGI:95479]	ENSMUSP00000064655.8	fattyacidbindingprotein1,liver	Fabp1	ENSMUSP00000064655.8pepchromosome:GRCm39:6:71176811:71182007:1gene:ENSMUSG00000054422.8transcript:ENSMUST00000067492.8gene_biotype:protein_codingtranscript_biotype:protein_codinggene_symbol:Fabp1description:fattyacidbindingprotein1,liver[Source:MGISymbol;Acc:MGI:95479]	ENSMUSP00000064655.8 pep chromosome:GRCm39:6:71176811:71182007:1 gene:ENSMUSG00000054422.8 transcript:ENSMUST00000067492.8 gene_biotype:protein_coding transcript_biotype:protein_coding gene_symbol:Fabp1 description:fatty acid binding protein 1, liver [Sour	1	14080	chromatin binding [GO:0003682];long-chain fatty acid transporter activity [GO:0005324];fatty acid binding [GO:0005504];phospholipid binding [GO:0005543];drug binding [GO:0008144];lipid binding [GO:0008289];antioxidant activity [GO:0016209];bile acid binding [GO:0032052];small molecule binding [GO:0036094]	long-chain fatty acid transport [GO:0015909];positive regulation of fatty acid beta-oxidation [GO:0032000];negative regulation of apoptotic process [GO:0043066];negative regulation of cysteine-type endopeptidase activity involved in apoptotic process [GO:0043154];intestinal absorption [GO:0050892];positive regulation of hydrolase activity [GO:0051345];cellular response to hydrogen peroxide [GO:00…	nucleus [GO:0005634];nucleoplasm [GO:0005654];cytoplasm [GO:0005737];peroxisomal matrix [GO:0005782];cytosol [GO:0005829];protein-containing complex [GO:0032991];apical cortex [GO:0045179]	4	4	3	4	3	4	51.2	14.245	127	By MS/MS	By MS/MS	40.2	51.2	13321000	38563000	0.345435
ENSMUSP00000032865.9pepchromosome:GRCm39:7:84234367:84255150:-1gene:ENSMUSG00000030630.17transcript:ENSMUST00000032865.17gene_biotype:protein_codingtranscript_biotype:protein_codinggene_symbol:Fahdescription:fumarylacetoacetatehydrolase[Source:MGISymbol;Acc:MGI:95482]	ENSMUSP00000032865.9	fumarylacetoacetatehydrolase	Fah	ENSMUSP00000032865.9pepchromosome:GRCm39:7:84234367:84255150:-1gene:ENSMUSG00000030630.17transcript:ENSMUST00000032865.17gene_biotype:protein_codingtranscript_biotype:protein_codinggene_symbol:Fahdescription:fumarylacetoacetatehydrolase[Source:MGISymbol;Acc:MGI:95482]	ENSMUSP00000032865.9 pep chromosome:GRCm39:7:84234367:84255150:-1 gene:ENSMUSG00000030630.17 transcript:ENSMUST00000032865.17 gene_biotype:protein_coding transcript_biotype:protein_coding gene_symbol:Fah description:fumarylacetoacetate hydrolase [Source:MG	1	14085	catalytic activity [GO:0003824];fumarylacetoacetase activity [GO:0004334];hydrolase activity [GO:0016787];metal ion binding [GO:0046872]	arginine catabolic process [GO:0006527];L-phenylalanine catabolic process [GO:0006559];tyrosine catabolic process [GO:0006572];aromatic amino acid family metabolic process [GO:0009072];homogentisate catabolic process [GO:1902000]	0	1	1	1	1	1	1	6.7	46.175	419	By matching	By MS/MS	6.7	6.7	3778700	10289000	0.367256
ENSMUSP00000018430.7pepchromosome:GRCm39:11:70416212:70418475:1gene:ENSMUSG00000018286.7transcript:ENSMUST00000018430.7gene_biotype:protein_codingtranscript_biotype:protein_codinggene_symbol:Psmb6description:proteasome(prosome,macropain)subunit,betatype6[Source:MGISymbol;Acc:MGI:104880]	ENSMUSP00000018430.7	proteasome(prosome,macropain)subunit,betatype6	Psmb6	ENSMUSP00000018430.7pepchromosome:GRCm39:11:70416212:70418475:1gene:ENSMUSG00000018286.7transcript:ENSMUST00000018430.7gene_biotype:protein_codingtranscript_biotype:protein_codinggene_symbol:Psmb6description:proteasome(prosome,macropain)subunit,betatype6[Source:MGISymbol;Acc:MGI:104880]	ENSMUSP00000018430.7 pep chromosome:GRCm39:11:70416212:70418475:1 gene:ENSMUSG00000018286.7 transcript:ENSMUST00000018430.7 gene_biotype:protein_coding transcript_biotype:protein_coding gene_symbol:Psmb6 description:proteasome (prosome, macropain) subunit,	1	19175	endopeptidase activity [GO:0004175];threonine-type endopeptidase activity [GO:0004298];peptidase activity [GO:0008233];hydrolase activity [GO:0016787]	proteolysis [GO:0006508];proteasomal ubiquitin-independent protein catabolic process [GO:0010499];proteasome-mediated ubiquitin-dependent protein catabolic process [GO:0043161];proteolysis involved in cellular protein catabolic process [GO:0051603]	proteasome complex [GO:0000502];nucleus [GO:0005634];nucleoplasm [GO:0005654];cytoplasm [GO:0005737];cytosol [GO:0005829];proteasome core complex [GO:0005839];proteasome core complex, beta-subunit complex [GO:0019774]	3	3	2	3	2	3	13	25.378	238	By MS/MS	By MS/MS	8.8	13	3753000	9844100	0.381244
ENSMUSP00000034097.8pepchromosome:GRCm39:8:96590762:96615175:-1gene:ENSMUSG00000031672.9transcript:ENSMUST00000034097.8gene_biotype:protein_codingtranscript_biotype:protein_codinggene_symbol:Got2description:glutamatic-oxaloacetictransaminase2,mitochondrial[Source:MGISymbol;Acc:MGI:95792]	ENSMUSP00000034097.8	glutamatic-oxaloacetictransaminase2,mitochondrial	Got2	ENSMUSP00000034097.8pepchromosome:GRCm39:8:96590762:96615175:-1gene:ENSMUSG00000031672.9transcript:ENSMUST00000034097.8gene_biotype:protein_codingtranscript_biotype:protein_codinggene_symbol:Got2description:glutamatic-oxaloacetictransaminase2,mitochondrial[Source:MGISymbol;Acc:MGI:95792]	ENSMUSP00000034097.8 pep chromosome:GRCm39:8:96590762:96615175:-1 gene:ENSMUSG00000031672.9 transcript:ENSMUST00000034097.8 gene_biotype:protein_coding transcript_biotype:protein_coding gene_symbol:Got2 description:glutamatic-oxaloacetic transaminase 2, mi	1	14719	catalytic activity [GO:0003824];L-aspartate:2-oxoglutarate aminotransferase activity [GO:0004069];phospholipid binding [GO:0005543];transaminase activity [GO:0008483];kynurenine-oxoglutarate transaminase activity [GO:0016212];amino acid binding [GO:0016597];transferase activity [GO:0016740];enzyme binding [GO:0019899];pyridoxal phosphate binding [GO:0030170];carboxylic acid binding [GO:0031406];i…	2-oxoglutarate metabolic process [GO:0006103];oxaloacetate metabolic process [GO:0006107];cellular amino acid metabolic process [GO:0006520];aspartate metabolic process [GO:0006531];aspartate biosynthetic process [GO:0006532];aspartate catabolic process [GO:0006533];glutamate metabolic process [GO:0006536];lipid transport [GO:0006869];female pregnancy [GO:0007565];lactation [GO:0007595];biosynthe…	mitochondrion [GO:0005739];mitochondrial inner membrane [GO:0005743];mitochondrial matrix [GO:0005759];plasma membrane [GO:0005886];cell surface [GO:0009986];membrane [GO:0016020];T-tubule [GO:0030315];protein-containing complex [GO:0032991];sarcolemma [GO:0042383];perikaryon [GO:0043204];myelin sheath [GO:0043209]	2	2	1	2	1	2	6.3	47.411	430	By MS/MS	By MS/MS	3.3	6.3	1070900	2784700	0.384566
ENSMUSP00000034966.8pepchromosome:GRCm39:9:64080657:64085948:1gene:ENSMUSG00000032399.9transcript:ENSMUST00000034966.9gene_biotype:protein_codingtranscript_biotype:protein_codinggene_symbol:Rpl4description:ribosomalproteinL4[Source:MGISymbol;Acc:MGI:1915141]	ENSMUSP00000034966.8	ribosomalproteinL4	Rpl4	ENSMUSP00000034966.8pepchromosome:GRCm39:9:64080657:64085948:1gene:ENSMUSG00000032399.9transcript:ENSMUST00000034966.9gene_biotype:protein_codingtranscript_biotype:protein_codinggene_symbol:Rpl4description:ribosomalproteinL4[Source:MGISymbol;Acc:MGI:1915141]	ENSMUSP00000034966.8 pep chromosome:GRCm39:9:64080657:64085948:1 gene:ENSMUSG00000032399.9 transcript:ENSMUST00000034966.9 gene_biotype:protein_coding transcript_biotype:protein_coding gene_symbol:Rpl4 description:ribosomal protein L4 [Source:MGI Symbol;Ac	1	67891	RNA binding [GO:0003723];structural constituent of ribosome [GO:0003735];protein binding [GO:0005515];5S rRNA binding [GO:0008097]	translation [GO:0006412];positive regulation of axon extension [GO:0045773];positive regulation of axonogenesis [GO:0050772]	nucleus [GO:0005634];rough endoplasmic reticulum [GO:0005791];ribosome [GO:0005840];postsynaptic density [GO:0014069];large ribosomal subunit [GO:0015934];cytosolic large ribosomal subunit [GO:0022625];A band [GO:0031672];ribonucleoprotein complex [GO:1990904]	1	1	1	1	1	1	3.3	47.153	419	By MS/MS	By MS/MS	3.3	3.3	738840	1914300	0.385958
ENSMUSP00000151305.2pepchromosome:GRCm39:10:23661081:23663173:-1gene:ENSMUSG00000061983.8transcript:ENSMUST00000218107.2gene_biotype:protein_codingtranscript_biotype:protein_codinggene_symbol:Rps12description:ribosomalproteinS12[Source:MGISymbol;Acc:MGI:98105];ENSMUSP00000151271.2pepchromosome:GRCm39:10:23661096:23662987:-1gene:ENSMUSG00000061983.8transcript:ENSMUST00000220070.2gene_biotype:prote…	ENSMUSP00000151305.2	ribosomalproteinS12	Rps12	ENSMUSP00000151305.2pepchromosome:GRCm39:10:23661081:23663173:-1gene:ENSMUSG00000061983.8transcript:ENSMUST00000218107.2gene_biotype:protein_codingtranscript_biotype:protein_codinggene_symbol:Rps12description:ribosomalproteinS12[Source:MGISymbol;Acc:MGI:98105];ENSMUSP00000151271.2pepchromosome:GRCm39:10:23661096:23662987:-1gene:ENSMUSG00000061983.8transcript:ENSMUST00000220070.2gene_biotype:prote…	ENSMUSP00000151305.2 pep chromosome:GRCm39:10:23661081:23663173:-1 gene:ENSMUSG00000061983.8 transcript:ENSMUST00000218107.2 gene_biotype:protein_coding transcript_biotype:protein_coding gene_symbol:Rps12 description:ribosomal protein S12 [Source:MGI Symbo	3	20042	structural constituent of ribosome [GO:0003735]	translation [GO:0006412]	ribosome [GO:0005840]	1	1	1	1	1	1	16.7	14.515	132	By MS/MS	By MS/MS	16.7	16.7	10338000	26546000	0.389437
ENSMUSP00000017270.7pepchromosome:GRCm39:11:100153713:100160697:-1gene:ENSMUSG00000053654.8transcript:ENSMUST00000017270.8gene_biotype:protein_codingtranscript_biotype:protein_codinggene_symbol:Krt42description:keratin42[Source:MGISymbol;Acc:MGI:1915489]	ENSMUSP00000017270.7	keratin42	Krt42	ENSMUSP00000017270.7pepchromosome:GRCm39:11:100153713:100160697:-1gene:ENSMUSG00000053654.8transcript:ENSMUST00000017270.8gene_biotype:protein_codingtranscript_biotype:protein_codinggene_symbol:Krt42description:keratin42[Source:MGISymbol;Acc:MGI:1915489]	ENSMUSP00000017270.7 pep chromosome:GRCm39:11:100153713:100160697:-1 gene:ENSMUSG00000053654.8 transcript:ENSMUST00000017270.8 gene_biotype:protein_coding transcript_biotype:protein_coding gene_symbol:Krt42 description:keratin 42 [Source:MGI Symbol;Acc:MGI	1	68239	structural molecule activity [GO:0005198]	biological_process [GO:0008150]	cytoplasm [GO:0005737];intermediate filament [GO:0005882]	4	2	3	4	2	2	11.7	50.133	452	By MS/MS	By MS/MS	7.1	11.7	16062000	39949000	0.402063
ENSMUSP00000075255.4pepchromosome:GRCm39:5:87388352:87402663:-1gene:ENSMUSG00000057425.4transcript:ENSMUST00000075858.4gene_biotype:protein_codingtranscript_biotype:protein_codinggene_symbol:Ugt2b37description:UDPglucuronosyltransferase2family,polypeptideB37[Source:MGISymbol;Acc:MGI:2148239];ENSMUSP00000068282.7pepchromosome:GRCm39:5:87272819:87288177:-1gene:ENSMUSG00000054630.8transcript:ENSMUST…	ENSMUSP00000075255.4	UDPglucuronosyltransferase2family,polypeptideB37	Ugt2b37	ENSMUSP00000075255.4pepchromosome:GRCm39:5:87388352:87402663:-1gene:ENSMUSG00000057425.4transcript:ENSMUST00000075858.4gene_biotype:protein_codingtranscript_biotype:protein_codinggene_symbol:Ugt2b37description:UDPglucuronosyltransferase2family,polypeptideB37[Source:MGISymbol;Acc:MGI:2148239];ENSMUSP00000068282.7pepchromosome:GRCm39:5:87272819:87288177:-1gene:ENSMUSG00000054630.8transcript:ENSMUST…	ENSMUSP00000075255.4 pep chromosome:GRCm39:5:87388352:87402663:-1 gene:ENSMUSG00000057425.4 transcript:ENSMUST00000075858.4 gene_biotype:protein_coding transcript_biotype:protein_coding gene_symbol:Ugt2b37 description:UDP glucuronosyltransferase 2 family,	2	112417	UDP-glycosyltransferase activity [GO:0008194];glucuronosyltransferase activity [GO:0015020];transferase activity [GO:0016740];transferase activity, transferring glycosyl groups [GO:0016757]	0	nuclear outer membrane [GO:0005640];mitochondrial inner membrane [GO:0005743];endoplasmic reticulum [GO:0005783];membrane [GO:0016020];integral component of membrane [GO:0016021];intracellular membrane-bounded organelle [GO:0043231]	1	1	1	1	1	1	3.2	60.815	530	By matching	By MS/MS	3.2	3.2	5592900	13878000	0.403005
ENSMUSP00000090911.4pepchromosome:GRCm39:8:105775235:105785045:1gene:ENSMUSG00000069922.13transcript:ENSMUST00000093223.5gene_biotype:protein_codingtranscript_biotype:protein_codinggene_symbol:Ces3adescription:carboxylesterase3A[Source:MGISymbol;Acc:MGI:102773];ENSMUSP00000090910.6pepchromosome:GRCm39:8:105775233:105785045:1gene:ENSMUSG00000069922.13transcript:ENSMUST00000093222.13gene_biotype:pr…	ENSMUSP00000090911.4	carboxylesterase3A	Ces3a	ENSMUSP00000090911.4pepchromosome:GRCm39:8:105775235:105785045:1gene:ENSMUSG00000069922.13transcript:ENSMUST00000093223.5gene_biotype:protein_codingtranscript_biotype:protein_codinggene_symbol:Ces3adescription:carboxylesterase3A[Source:MGISymbol;Acc:MGI:102773];ENSMUSP00000090910.6pepchromosome:GRCm39:8:105775233:105785045:1gene:ENSMUSG00000069922.13transcript:ENSMUST00000093222.13gene_biotype:pr…	ENSMUSP00000090911.4 pep chromosome:GRCm39:8:105775235:105785045:1 gene:ENSMUSG00000069922.13 transcript:ENSMUST00000093223.5 gene_biotype:protein_coding transcript_biotype:protein_coding gene_symbol:Ces3a description:carboxylesterase 3A [Source:MGI Symbol	2	382053	sterol esterase activity [GO:0004771];triglyceride lipase activity [GO:0004806];hydrolase activity [GO:0016787];carboxylic ester hydrolase activity [GO:0052689];methyl indole-3-acetate esterase activity [GO:0080030]	lipid catabolic process [GO:0016042]	extracellular space [GO:0005615];endoplasmic reticulum [GO:0005783];endoplasmic reticulum lumen [GO:0005788]	1	1	1	1	1	1	4.2	57.858	524	By MS/MS	By MS/MS	4.2	4.2	10253000	25228000	0.406414
ENSMUSP00000157807.2pepchromosome:GRCm39:18:48179714:48181460:1gene:ENSMUSG00000059040.6transcript:ENSMUST00000235307.2gene_biotype:protein_codingtranscript_biotype:protein_codinggene_symbol:Eno1bdescription:enolase1B,retrotransposed[Source:MGISymbol;Acc:MGI:3648653];ENSMUSP00000079727.7pepchromosome:GRCm39:4:150321409:150333336:1gene:ENSMUSG00000063524.14transcript:ENSMUST00000080926.13gene_biot…	ENSMUSP00000157807.2	enolase1B,retrotransposed	Eno1b	ENSMUSP00000157807.2pepchromosome:GRCm39:18:48179714:48181460:1gene:ENSMUSG00000059040.6transcript:ENSMUST00000235307.2gene_biotype:protein_codingtranscript_biotype:protein_codinggene_symbol:Eno1bdescription:enolase1B,retrotransposed[Source:MGISymbol;Acc:MGI:3648653];ENSMUSP00000079727.7pepchromosome:GRCm39:4:150321409:150333336:1gene:ENSMUSG00000063524.14transcript:ENSMUST00000080926.13gene_biot…	ENSMUSP00000157807.2 pep chromosome:GRCm39:18:48179714:48181460:1 gene:ENSMUSG00000059040.6 transcript:ENSMUST00000235307.2 gene_biotype:protein_coding transcript_biotype:protein_coding gene_symbol:Eno1b description:enolase 1B, retrotransposed [Source:MGI	6	433182	magnesium ion binding [GO:0000287];RNA polymerase II transcription regulatory region sequence-specific DNA binding [GO:0000977];DNA-binding transcription repressor activity, RNA polymerase II-specific [GO:0001227];RNA binding [GO:0003723];phosphopyruvate hydratase activity [GO:0004634];protein binding [GO:0005515];lyase activity [GO:0016829];enzyme binding [GO:0019899];heat shock protein binding …	negative regulation of transcription by RNA polymerase II [GO:0000122];in utero embryonic development [GO:0001701];glycolytic process [GO:0006096];regulation of vacuole fusion, non-autophagic [GO:0032889];positive regulation of binding [GO:0051099];canonical glycolysis [GO:0061621];cellular response to interleukin-7 [GO:0098761]	phosphopyruvate hydratase complex [GO:0000015];cytoplasm [GO:0005737];cytosol [GO:0005829];plasma membrane [GO:0005886];cell surface [GO:0009986];membrane [GO:0016020];extrinsic component of plasma membrane [GO:0019897];growth cone [GO:0030426];neuron projection [GO:0043005];myelin sheath [GO:0043209];membrane raft [GO:0045121];synaptic membrane [GO:0097060];cell cortex region [GO:0099738]	4	4	2	4	2	4	16.1	47.14	434	By matching	By MS/MS	7.1	16.1	2664200	6415100	0.415301
ENSMUSP00000117146.2pepchromosome:GRCm39:13:63012580:63020572:-1gene:ENSMUSG00000069805.11transcript:ENSMUST00000150013.2gene_biotype:protein_codingtranscript_biotype:protein_codinggene_symbol:Fbp1description:fructosebisphosphatase1[Source:MGISymbol;Acc:MGI:95492];ENSMUSP00000090564.5pepchromosome:GRCm39:13:63012567:63036096:-1gene:ENSMUSG00000069805.11transcript:ENSMUST00000092888.11gene_biotype…	ENSMUSP00000117146.2	fructosebisphosphatase1	Fbp1	ENSMUSP00000117146.2pepchromosome:GRCm39:13:63012580:63020572:-1gene:ENSMUSG00000069805.11transcript:ENSMUST00000150013.2gene_biotype:protein_codingtranscript_biotype:protein_codinggene_symbol:Fbp1description:fructosebisphosphatase1[Source:MGISymbol;Acc:MGI:95492];ENSMUSP00000090564.5pepchromosome:GRCm39:13:63012567:63036096:-1gene:ENSMUSG00000069805.11transcript:ENSMUST00000092888.11gene_biotype…	ENSMUSP00000117146.2 pep chromosome:GRCm39:13:63012580:63020572:-1 gene:ENSMUSG00000069805.11 transcript:ENSMUST00000150013.2 gene_biotype:protein_coding transcript_biotype:protein_coding gene_symbol:Fbp1 description:fructose bisphosphatase 1 [Source:MGI S	2	14121	RNA polymerase II transcription factor binding [GO:0001085];catalytic activity [GO:0003824];AMP binding [GO:0016208];hydrolase activity [GO:0016787];phosphatase activity [GO:0016791];fructose 1,6-bisphosphate 1-phosphatase activity [GO:0042132];phosphoric ester hydrolase activity [GO:0042578];identical protein binding [GO:0042802];metal ion binding [GO:0046872];monosaccharide binding [GO:0048029]	negative regulation of transcription by RNA polymerase II [GO:0000122];carbohydrate metabolic process [GO:0005975];sucrose biosynthetic process [GO:0005986];fructose metabolic process [GO:0006000];fructose 6-phosphate metabolic process [GO:0006002];gluconeogenesis [GO:0006094];regulation of gluconeogenesis [GO:0006111];metabolic process [GO:0008152];dephosphorylation [GO:0016311];negative regulat…	nucleus [GO:0005634];cytoplasm [GO:0005737];cytosol [GO:0005829]	1	1	1	1	1	1	10.5	14.473	133	By matching	By MS/MS	10.5	10.5	562980	1338900	0.420479
ENSMUSP00000001183.8pepchromosome:GRCm39:10:76411482:76425395:1gene:ENSMUSG00000001155.14transcript:ENSMUST00000001183.8gene_biotype:protein_codingtranscript_biotype:protein_codinggene_symbol:Ftcddescription:formiminotransferasecyclodeaminase[Source:MGISymbol;Acc:MGI:1339962]	ENSMUSP00000001183.8	formiminotransferasecyclodeaminase	Ftcd	ENSMUSP00000001183.8pepchromosome:GRCm39:10:76411482:76425395:1gene:ENSMUSG00000001155.14transcript:ENSMUST00000001183.8gene_biotype:protein_codingtranscript_biotype:protein_codinggene_symbol:Ftcddescription:formiminotransferasecyclodeaminase[Source:MGISymbol;Acc:MGI:1339962]	ENSMUSP00000001183.8 pep chromosome:GRCm39:10:76411482:76425395:1 gene:ENSMUSG00000001155.14 transcript:ENSMUST00000001183.8 gene_biotype:protein_coding transcript_biotype:protein_coding gene_symbol:Ftcd description:formiminotransferase cyclodeaminase [Sou	1	14317	catalytic activity [GO:0003824];folic acid binding [GO:0005542];microtubule binding [GO:0008017];transferase activity [GO:0016740];lyase activity [GO:0016829];formimidoyltransferase activity [GO:0030407];glutamate formimidoyltransferase activity [GO:0030409];formimidoyltetrahydrofolate cyclodeaminase activity [GO:0030412]	histidine metabolic process [GO:0006547];histidine catabolic process [GO:0006548];cytoskeleton organization [GO:0007010];metabolic process [GO:0008152];histidine catabolic process to glutamate and formamide [GO:0019556];histidine catabolic process to glutamate and formate [GO:0019557];tetrahydrofolate interconversion [GO:0035999];cellular metabolic process [GO:0044237]	Golgi membrane [GO:0000139];cytoplasm [GO:0005737];endoplasmic reticulum [GO:0005783];endoplasmic reticulum-Golgi intermediate compartment [GO:0005793];Golgi apparatus [GO:0005794];centriole [GO:0005814];cytosol [GO:0005829];cytoskeleton [GO:0005856];plasma membrane [GO:0005886];smooth endoplasmic reticulum membrane [GO:0030868]	2	2	1	2	1	2	7.8	58.938	541	By matching	By MS/MS	3.9	7.8	1049400	2476600	0.423726
ENSMUSP00000147845.2pepchromosome:GRCm39:7:140343758:140354659:1gene:ENSMUSG00000025479.10transcript:ENSMUST00000210235.2gene_biotype:protein_codingtranscript_biotype:protein_codinggene_symbol:Cyp2e1description:cytochromeP450,family2,subfamilye,polypeptide1[Source:MGISymbol;Acc:MGI:88607];ENSMUSP00000148090.2pepchromosome:GRCm39:7:140343732:140354900:1gene:ENSMUSG00000025479.10transcript:ENSMUST0…	ENSMUSP00000147845.2	cytochromeP450,family2,subfamilye,polypeptide1	Cyp2e1	ENSMUSP00000147845.2pepchromosome:GRCm39:7:140343758:140354659:1gene:ENSMUSG00000025479.10transcript:ENSMUST00000210235.2gene_biotype:protein_codingtranscript_biotype:protein_codinggene_symbol:Cyp2e1description:cytochromeP450,family2,subfamilye,polypeptide1[Source:MGISymbol;Acc:MGI:88607];ENSMUSP00000148090.2pepchromosome:GRCm39:7:140343732:140354900:1gene:ENSMUSG00000025479.10transcript:ENSMUST0…	ENSMUSP00000147845.2 pep chromosome:GRCm39:7:140343758:140354659:1 gene:ENSMUSG00000025479.10 transcript:ENSMUST00000210235.2 gene_biotype:protein_coding transcript_biotype:protein_coding gene_symbol:Cyp2e1 description:cytochrome P450, family 2, subfamily	3	13106	monooxygenase activity [GO:0004497];iron ion binding [GO:0005506];arachidonic acid epoxygenase activity [GO:0008392];steroid hydroxylase activity [GO:0008395];oxidoreductase activity [GO:0016491];oxidoreductase activity, acting on paired donors, with incorporation or reduction of molecular oxygen [GO:0016705];oxidoreductase activity, acting on paired donors, with incorporation or reduction of mol…	lipid hydroxylation [GO:0002933];organic acid metabolic process [GO:0006082];lipid metabolic process [GO:0006629];fatty acid metabolic process [GO:0006631];triglyceride metabolic process [GO:0006641];xenobiotic metabolic process [GO:0006805];steroid metabolic process [GO:0008202];response to bacterium [GO:0009617];response to ozone [GO:0010193];response to organonitrogen compound [GO:0010243];mon…	Golgi membrane [GO:0000139];cytoplasm [GO:0005737];mitochondrion [GO:0005739];mitochondrial inner membrane [GO:0005743];endoplasmic reticulum [GO:0005783];endoplasmic reticulum membrane [GO:0005789];membrane [GO:0016020];organelle membrane [GO:0031090];intrinsic component of endoplasmic reticulum membrane [GO:0031227];intracellular membrane-bounded organelle [GO:0043231]	1	1	1	1	1	1	4.8	38.171	333	By MS/MS	By matching	4.8	4.8	2058000	4727300	0.435344
ENSMUSP00000149662.2pepchromosome:GRCm39:11:6365870:6369815:1gene:ENSMUSG00000071866.13transcript:ENSMUST00000090749.13gene_biotype:protein_codingtranscript_biotype:nonsense_mediated_decaygene_symbol:Ppiadescription:peptidylprolylisomeraseA[Source:MGISymbol;Acc:MGI:97749];ENSMUSP00000117987.2pepchromosome:GRCm39:11:6365443:6369817:1gene:ENSMUSG00000071866.13transcript:ENSMUST00000132846.2gene_bio…	ENSMUSP00000149662.2	peptidylprolylisomeraseA	Ppia	ENSMUSP00000149662.2pepchromosome:GRCm39:11:6365870:6369815:1gene:ENSMUSG00000071866.13transcript:ENSMUST00000090749.13gene_biotype:protein_codingtranscript_biotype:nonsense_mediated_decaygene_symbol:Ppiadescription:peptidylprolylisomeraseA[Source:MGISymbol;Acc:MGI:97749];ENSMUSP00000117987.2pepchromosome:GRCm39:11:6365443:6369817:1gene:ENSMUSG00000071866.13transcript:ENSMUST00000132846.2gene_bio…	ENSMUSP00000149662.2 pep chromosome:GRCm39:11:6365870:6369815:1 gene:ENSMUSG00000071866.13 transcript:ENSMUST00000090749.13 gene_biotype:protein_coding transcript_biotype:nonsense_mediated_decay gene_symbol:Ppia description:peptidylprolyl isomerase A [Sour	2	268373	peptidyl-prolyl cis-trans isomerase activity [GO:0003755];integrin binding [GO:0005178];protein binding [GO:0005515];cyclosporin A binding [GO:0016018];isomerase activity [GO:0016853];heparan sulfate binding [GO:1904399]	activation of MAPK activity [GO:0000187];protein peptidyl-prolyl isomerization [GO:0000413];negative regulation of protein phosphorylation [GO:0001933];positive regulation of protein phosphorylation [GO:0001934];protein folding [GO:0006457];negative regulation of protein kinase activity [GO:0006469];apoptotic process [GO:0006915];platelet activation [GO:0030168];neuron differentiation [GO:0030182…	extracellular region [GO:0005576];extracellular space [GO:0005615];nucleus [GO:0005634];cytoplasm [GO:0005737];cytosol [GO:0005829];protein-containing complex [GO:0032991];myelin sheath [GO:0043209];intracellular membrane-bounded organelle [GO:0043231]	1	1	1	1	1	1	45	4.6362	40	By MS/MS	By MS/MS	45	45	8437400	19339000	0.436289
ENSMUSP00000112646.2pepchromosome:GRCm39:6:138117526:138133603:1gene:ENSMUSG00000008540.12transcript:ENSMUST00000120939.8gene_biotype:protein_codingtranscript_biotype:protein_codinggene_symbol:Mgst1description:microsomalglutathioneS-transferase1[Source:MGISymbol;Acc:MGI:1913850];ENSMUSP00000113859.2pepchromosome:GRCm39:6:138118368:138133557:1gene:ENSMUSG00000008540.12transcript:ENSMUST00000120230…	ENSMUSP00000112646.2	microsomalglutathioneS-transferase1	Mgst1	ENSMUSP00000112646.2pepchromosome:GRCm39:6:138117526:138133603:1gene:ENSMUSG00000008540.12transcript:ENSMUST00000120939.8gene_biotype:protein_codingtranscript_biotype:protein_codinggene_symbol:Mgst1description:microsomalglutathioneS-transferase1[Source:MGISymbol;Acc:MGI:1913850];ENSMUSP00000113859.2pepchromosome:GRCm39:6:138118368:138133557:1gene:ENSMUSG00000008540.12transcript:ENSMUST00000120230…	ENSMUSP00000112646.2 pep chromosome:GRCm39:6:138117526:138133603:1 gene:ENSMUSG00000008540.12 transcript:ENSMUST00000120939.8 gene_biotype:protein_coding transcript_biotype:protein_coding gene_symbol:Mgst1 description:microsomal glutathione S-transferase 1	5	56615	glutathione transferase activity [GO:0004364];glutathione peroxidase activity [GO:0004602];transferase activity [GO:0016740];identical protein binding [GO:0042802];glutathione binding [GO:0043295]	glutathione metabolic process [GO:0006749];response to organonitrogen compound [GO:0010243];response to lipopolysaccharide [GO:0032496];response to drug [GO:0042493];cellular response to lipid hydroperoxide [GO:0071449];cellular oxidant detoxification [GO:0098869]	nucleus [GO:0005634];mitochondrion [GO:0005739];mitochondrial outer membrane [GO:0005741];mitochondrial inner membrane [GO:0005743];peroxisomal membrane [GO:0005778];endoplasmic reticulum [GO:0005783];endoplasmic reticulum membrane [GO:0005789];membrane [GO:0016020];integral component of membrane [GO:0016021];intracellular membrane-bounded organelle [GO:0043231];apical part of cell [GO:0045177]	1	1	1	1	1	1	12.7	11.687	102	By matching	By MS/MS	12.7	12.7	1326300	3034100	0.437131
ENSMUSP00000129559.2pepchromosome:GRCm39:7:5127937:5128949:-1gene:ENSMUSG00000083649.6transcript:ENSMUST00000147835.4gene_biotype:protein_codingtranscript_biotype:protein_codinggene_symbol:Rasl2-9description:RAS-like,family2,locus9[Source:MGISymbol;Acc:MGI:104605];ENSMUSP00000106975.2pepchromosome:GRCm39:5:129097336:129101387:1gene:ENSMUSG00000029430.14transcript:ENSMUST00000111343.2gene_biotype:…	ENSMUSP00000129559.2	RAS-like,family2,locus9	Rasl2-9	ENSMUSP00000129559.2pepchromosome:GRCm39:7:5127937:5128949:-1gene:ENSMUSG00000083649.6transcript:ENSMUST00000147835.4gene_biotype:protein_codingtranscript_biotype:protein_codinggene_symbol:Rasl2-9description:RAS-like,family2,locus9[Source:MGISymbol;Acc:MGI:104605];ENSMUSP00000106975.2pepchromosome:GRCm39:5:129097336:129101387:1gene:ENSMUSG00000029430.14transcript:ENSMUST00000111343.2gene_biotype:…	ENSMUSP00000129559.2 pep chromosome:GRCm39:7:5127937:5128949:-1 gene:ENSMUSG00000083649.6 transcript:ENSMUST00000147835.4 gene_biotype:protein_coding transcript_biotype:protein_coding gene_symbol:Rasl2-9 description:RAS-like, family 2, locus 9 [Source:MGI	3	19428	nucleotide binding [GO:0000166];GTPase activity [GO:0003924];GTP binding [GO:0005525]	ribosomal subunit export from nucleus [GO:0000054];protein import into nucleus [GO:0006606];nucleocytoplasmic transport [GO:0006913];protein transport [GO:0015031]	nucleus [GO:0005634];cytoplasm [GO:0005737]	1	1	1	1	1	1	5.1	24.452	216	By matching	By MS/MS	5.1	5.1	496970	1115800	0.445393
ENSMUSP00000026459.6pepchromosome:GRCm39:10:127919142:127926260:1gene:ENSMUSG00000025393.13transcript:ENSMUST00000026459.6gene_biotype:protein_codingtranscript_biotype:protein_codinggene_symbol:Atp5bdescription:ATPsynthase,H+transportingmitochondrialF1complex,betasubunit[Source:MGISymbol;Acc:MGI:107801]	ENSMUSP00000026459.6	ATPsynthase,H+transportingmitochondrialF1complex,betasubunit	Atp5b	ENSMUSP00000026459.6pepchromosome:GRCm39:10:127919142:127926260:1gene:ENSMUSG00000025393.13transcript:ENSMUST00000026459.6gene_biotype:protein_codingtranscript_biotype:protein_codinggene_symbol:Atp5bdescription:ATPsynthase,H+transportingmitochondrialF1complex,betasubunit[Source:MGISymbol;Acc:MGI:107801]	ENSMUSP00000026459.6 pep chromosome:GRCm39:10:127919142:127926260:1 gene:ENSMUSG00000025393.13 transcript:ENSMUST00000026459.6 gene_biotype:protein_coding transcript_biotype:protein_coding gene_symbol:Atp5b description:ATP synthase, H+ transporting mitocho	1	11947	nucleotide binding [GO:0000166];calcium ion binding [GO:0005509];protein binding [GO:0005515];ATP binding [GO:0005524];ATPase activity [GO:0016887];lipoprotein particle receptor activity [GO:0030228];MHC class I protein binding [GO:0042288];ADP binding [GO:0043531];angiostatin binding [GO:0043532];proton-transporting ATP synthase activity, rotational mechanism [GO:0046933];proton-transporting ATP…	angiogenesis [GO:0001525];lipid metabolic process [GO:0006629];ATP biosynthetic process [GO:0006754];ion transport [GO:0006811];receptor-mediated endocytosis [GO:0006898];negative regulation of cell adhesion involved in substrate-bound cell migration [GO:0006933];ATP synthesis coupled proton transport [GO:0015986];mitochondrial ATP synthesis coupled proton transport [GO:0042776];positive regulati…	mitochondrial proton-transporting ATP synthase complex, catalytic sector F(1) [GO:0000275];mitochondrion [GO:0005739];mitochondrial inner membrane [GO:0005743];mitochondrial proton-transporting ATP synthase complex [GO:0005753];plasma membrane [GO:0005886];cell surface [GO:0009986];membrane [GO:0016020];mitochondrial membrane [GO:0031966];mitochondrial nucleoid [GO:0042645];myelin sheath [GO:0043…	9	9	6	8	6	8	30.2	56.3	529	By MS/MS	By MS/MS	20.4	27.2	17467000	37530000	0.465414
ENSMUSP00000026122.5pepchromosome:GRCm39:11:120451124:120464079:-1gene:ENSMUSG00000025130.12transcript:ENSMUST00000026122.11gene_biotype:protein_codingtranscript_biotype:protein_codinggene_symbol:P4hbdescription:prolyl4-hydroxylase,betapolypeptide[Source:MGISymbol;Acc:MGI:97464]	ENSMUSP00000026122.5	prolyl4-hydroxylase,betapolypeptide	P4hb	ENSMUSP00000026122.5pepchromosome:GRCm39:11:120451124:120464079:-1gene:ENSMUSG00000025130.12transcript:ENSMUST00000026122.11gene_biotype:protein_codingtranscript_biotype:protein_codinggene_symbol:P4hbdescription:prolyl4-hydroxylase,betapolypeptide[Source:MGISymbol;Acc:MGI:97464]	ENSMUSP00000026122.5 pep chromosome:GRCm39:11:120451124:120464079:-1 gene:ENSMUSG00000025130.12 transcript:ENSMUST00000026122.11 gene_biotype:protein_coding transcript_biotype:protein_coding gene_symbol:P4hb description:prolyl 4-hydroxylase, beta polypepti	1	18453	protein disulfide isomerase activity [GO:0003756];actin binding [GO:0003779];procollagen-proline 4-dioxygenase activity [GO:0004656];integrin binding [GO:0005178];protein binding [GO:0005515];peptide disulfide oxidoreductase activity [GO:0015037];isomerase activity [GO:0016853];thiol oxidase activity [GO:0016972];enzyme binding [GO:0019899];protein-containing complex binding [GO:0044877];protein …	protein folding [GO:0006457];protein phosphopantetheinylation [GO:0018215];peptidyl-proline hydroxylation to 4-hydroxy-L-proline [GO:0018401];response to endoplasmic reticulum stress [GO:0034976];positive regulation of cell adhesion [GO:0045785];positive regulation of viral entry into host cell [GO:0046598];cellular response to hypoxia [GO:0071456];cellular response to interleukin-7 [GO:0098761];…	endoplasmic reticulum [GO:0005783];endoplasmic reticulum lumen [GO:0005788];endoplasmic reticulum-Golgi intermediate compartment [GO:0005793];cytosol [GO:0005829];cytoskeleton [GO:0005856];plasma membrane [GO:0005886];external side of plasma membrane [GO:0009897];membrane [GO:0016020];procollagen-proline 4-dioxygenase complex [GO:0016222];lamellipodium [GO:0030027];protein-containing complex [GO:…	2	2	1	2	1	2	9.2	57.058	509	By MS/MS	By MS/MS	5.9	9.2	11805000	24517000	0.481503
ENSMUSP00000027144.8pepchromosome:GRCm39:1:67162185:67270418:1gene:ENSMUSG00000025991.9transcript:ENSMUST00000027144.8gene_biotype:protein_codingtranscript_biotype:protein_codinggene_symbol:Cps1description:carbamoyl-phosphatesynthetase1[Source:MGISymbol;Acc:MGI:891996]	ENSMUSP00000027144.8	carbamoyl-phosphatesynthetase1	Cps1	ENSMUSP00000027144.8pepchromosome:GRCm39:1:67162185:67270418:1gene:ENSMUSG00000025991.9transcript:ENSMUST00000027144.8gene_biotype:protein_codingtranscript_biotype:protein_codinggene_symbol:Cps1description:carbamoyl-phosphatesynthetase1[Source:MGISymbol;Acc:MGI:891996]	ENSMUSP00000027144.8 pep chromosome:GRCm39:1:67162185:67270418:1 gene:ENSMUSG00000025991.9 transcript:ENSMUST00000027144.8 gene_biotype:protein_coding transcript_biotype:protein_coding gene_symbol:Cps1 description:carbamoyl-phosphate synthetase 1 [Source:M	1	227231	nucleotide binding [GO:0000166];catalytic activity [GO:0003824];carbamoyl-phosphate synthase (ammonia) activity [GO:0004087];carbamoyl-phosphate synthase (glutamine-hydrolyzing) activity [GO:0004088];endopeptidase activity [GO:0004175];calcium ion binding [GO:0005509];protein binding [GO:0005515];ATP binding [GO:0005524];phospholipid binding [GO:0005543];glutamate binding [GO:0016595];ligase acti…	urea cycle [GO:0000050];liver development [GO:0001889];'de novo' pyrimidine nucleobase biosynthetic process [GO:0006207];proteolysis [GO:0006508];glutamine metabolic process [GO:0006541];nitrogen compound metabolic process [GO:0006807];midgut development [GO:0007494];metabolic process [GO:0008152];response to toxic substance [GO:0009636];response to zinc ion [GO:0010043];response to amine [GO:001…	nucleus [GO:0005634];nucleolus [GO:0005730];cytoplasm [GO:0005737];mitochondrion [GO:0005739];mitochondrial inner membrane [GO:0005743];protein-containing complex [GO:0032991];mitochondrial nucleoid [GO:0042645]	23	23	19	23	19	23	25.9	164.62	1500	By MS/MS	By MS/MS	22.5	25.9	128050000	265430000	0.482425
ENSMUSP00000007280.8pepchromosome:GRCm39:11:100136917:100139728:-1gene:ENSMUSG00000053797.11transcript:ENSMUST00000007280.9gene_biotype:protein_codingtranscript_biotype:protein_codinggene_symbol:Krt16description:keratin16[Source:MGISymbol;Acc:MGI:96690]	ENSMUSP00000007280.8	keratin16	Krt16	ENSMUSP00000007280.8pepchromosome:GRCm39:11:100136917:100139728:-1gene:ENSMUSG00000053797.11transcript:ENSMUST00000007280.9gene_biotype:protein_codingtranscript_biotype:protein_codinggene_symbol:Krt16description:keratin16[Source:MGISymbol;Acc:MGI:96690]	ENSMUSP00000007280.8 pep chromosome:GRCm39:11:100136917:100139728:-1 gene:ENSMUSG00000053797.11 transcript:ENSMUST00000007280.9 gene_biotype:protein_coding transcript_biotype:protein_coding gene_symbol:Krt16 description:keratin 16 [Source:MGI Symbol;Acc:MG	1	16666	structural molecule activity [GO:0005198];structural constituent of cytoskeleton [GO:0005200];protein binding [GO:0005515]	morphogenesis of an epithelium [GO:0002009];immune system process [GO:0002376];inflammatory response [GO:0006954];aging [GO:0007568];keratinocyte differentiation [GO:0030216];negative regulation of cell migration [GO:0030336];keratinization [GO:0031424];hair cycle [GO:0042633];innate immune response [GO:0045087];intermediate filament cytoskeleton organization [GO:0045104];keratinocyte migration […	cytoskeleton [GO:0005856];intermediate filament [GO:0005882]	3	1	3	3	1	1	5.8	51.606	469	By MS/MS	By MS/MS	5.8	5.8	4682300	9454200	0.495261
ENSMUSP00000057308.3pepchromosome:GRCm39:13:23804612:23806541:-1gene:ENSMUSG00000051627.4transcript:ENSMUST00000062045.4gene_biotype:protein_codingtranscript_biotype:protein_codinggene_symbol:H1f4description:H1.4linkerhistone,clustermember[Source:MGISymbol;Acc:MGI:1931527];ENSMUSP00000037304.3pepchromosome:GRCm39:13:23879797:23880708:1gene:ENSMUSG00000036211.5transcript:ENSMUST00000041052.5gene_b…	ENSMUSP00000057308.3	H1.4linkerhistone,clustermember	H1f4	ENSMUSP00000057308.3pepchromosome:GRCm39:13:23804612:23806541:-1gene:ENSMUSG00000051627.4transcript:ENSMUST00000062045.4gene_biotype:protein_codingtranscript_biotype:protein_codinggene_symbol:H1f4description:H1.4linkerhistone,clustermember[Source:MGISymbol;Acc:MGI:1931527]	ENSMUSP00000057308.3 pep chromosome:GRCm39:13:23804612:23806541:-1 gene:ENSMUSG00000051627.4 transcript:ENSMUST00000062045.4 gene_biotype:protein_coding transcript_biotype:protein_coding gene_symbol:H1f4 description:H1.4 linker histone, cluster member [Sou	2	50709	nucleotide binding [GO:0000166];DNA binding [GO:0003677];double-stranded DNA binding [GO:0003690];calcium ion binding [GO:0005509];protein binding [GO:0005515];ATP binding [GO:0005524];GTP binding [GO:0005525];AMP binding [GO:0016208];nucleosomal DNA binding [GO:0031492];dATP binding [GO:0032564];ADP binding [GO:0043531]	negative regulation of transcription by RNA polymerase II [GO:0000122];nucleosome assembly [GO:0006334];regulation of transcription by RNA polymerase II [GO:0006357];nucleosome positioning [GO:0016584];chromosome condensation [GO:0030261];negative regulation of chromatin silencing [GO:0031936];negative regulation of DNA recombination [GO:0045910];histone H3-K4 trimethylation [GO:0080182];histone …	nucleosome [GO:0000786];euchromatin [GO:0000791];nucleus [GO:0005634];chromosome [GO:0005694]	4	3	2	3	2	2	14.6	21.977	219	By MS/MS	By MS/MS	9.1	14.6	15363000	30982000	0.495869
ENSMUSP00000054799.7pepchromosome:GRCm39:18:20380397:20418088:1gene:ENSMUSG00000034774.7transcript:ENSMUST00000054128.7gene_biotype:protein_codingtranscript_biotype:protein_codinggene_symbol:Dsg1cdescription:desmoglein1gamma[Source:MGISymbol;Acc:MGI:2664358];ENSMUSP00000076393.4pepchromosome:GRCm39:18:20443868:20476407:1gene:ENSMUSG00000069441.4transcript:ENSMUST00000077146.4gene_biotype:protein_…	ENSMUSP00000054799.7	desmoglein1gamma	Dsg1c	ENSMUSP00000054799.7pepchromosome:GRCm39:18:20380397:20418088:1gene:ENSMUSG00000034774.7transcript:ENSMUST00000054128.7gene_biotype:protein_codingtranscript_biotype:protein_codinggene_symbol:Dsg1cdescription:desmoglein1gamma[Source:MGISymbol;Acc:MGI:2664358];ENSMUSP00000076393.4pepchromosome:GRCm39:18:20443868:20476407:1gene:ENSMUSG00000069441.4transcript:ENSMUST00000077146.4gene_biotype:protein_…	ENSMUSP00000054799.7 pep chromosome:GRCm39:18:20380397:20418088:1 gene:ENSMUSG00000034774.7 transcript:ENSMUST00000054128.7 gene_biotype:protein_coding transcript_biotype:protein_coding gene_symbol:Dsg1c description:desmoglein 1 gamma [Source:MGI Symbol;Ac	3	211924	calcium ion binding [GO:0005509];gamma-catenin binding [GO:0045295];metal ion binding [GO:0046872]	cell adhesion [GO:0007155];homophilic cell adhesion via plasma membrane adhesion molecules [GO:0007156];cell-cell adhesion [GO:0098609]	plasma membrane [GO:0005886];cell-cell junction [GO:0005911];membrane [GO:0016020];integral component of membrane [GO:0016021];cell junction [GO:0030054];desmosome [GO:0030057]	1	1	1	1	1	1	1.1	100.51	911	By MS/MS	By MS/MS	1.1	1.1	2224000	923980	2.40698
ENSMUSP00000031314.9pepchromosome:GRCm39:5:90608756:90624461:1gene:ENSMUSG00000029368.11transcript:ENSMUST00000031314.10gene_biotype:protein_codingtranscript_biotype:protein_codinggene_symbol:Albdescription:albumin[Source:MGISymbol;Acc:MGI:87991]	ENSMUSP00000012646.2	albumin	Alb	ENSMUSP00000031314.9pepchromosome:GRCm39:5:90608756:90624461:1gene:ENSMUSG00000029368.11transcript:ENSMUST00000031314.10gene_biotype:protein_codingtranscript_biotype:protein_codinggene_symbol:Albdescription:albumin[Source:MGISymbol;Acc:MGI:87991]	ENSMUSP00000031314.9 pep chromosome:GRCm39:5:90608756:90624461:1 gene:ENSMUSG00000029368.11 transcript:ENSMUST00000031314.10 gene_biotype:protein_coding transcript_biotype:protein_coding gene_symbol:Alb description:albumin [Source:MGI Symbol;Acc:MGI:87991]	1	11657	DNA binding [GO:0003677];fatty acid binding [GO:0005504];protein binding [GO:0005515];zinc ion binding [GO:0008270];lipid binding [GO:0008289];toxic substance binding [GO:0015643];oxygen binding [GO:0019825];enzyme binding [GO:0019899];pyridoxal phosphate binding [GO:0030170];identical protein binding [GO:0042802];metal ion binding [GO:0046872];chaperone binding [GO:0051087];modified amino acid b…	cellular response to starvation [GO:0009267];negative regulation of apoptotic process [GO:0043066];positive regulation of circadian sleep/wake cycle, non-REM sleep [GO:0046010];maintenance of mitochondrion location [GO:0051659]	extracellular region [GO:0005576];basement membrane [GO:0005604];extracellular space [GO:0005615];cytoplasm [GO:0005737];endoplasmic reticulum [GO:0005783];Golgi apparatus [GO:0005794];protein-containing complex [GO:0032991];myelin sheath [GO:0043209];extracellular exosome [GO:0070062]	2	2	2	2	2	2	3.9	68.692	608	By MS/MS	By MS/MS	3.9	3.9	12127000	4981600	2.43436
ENSMUSP00000151250.2pepchromosome:GRCm39:10:128326732:128329726:-1gene:ENSMUSG00000090841.3transcript:ENSMUST00000217969.2gene_biotype:protein_codingtranscript_biotype:protein_codinggene_symbol:Myl6description:myosin,lightpolypeptide6,alkali,smoothmuscleandnon-muscle[Source:MGISymbol;Acc:MGI:109318];ENSMUSP00000151693.2pepchromosome:GRCm39:10:128326730:128329726:-1gene:ENSMUSG00000090841.3transcr…	ENSMUSP00000151250.2	myosin,lightpolypeptide6,alkali,smoothmuscleandnon-muscle	Myl6	ENSMUSP00000151250.2pepchromosome:GRCm39:10:128326732:128329726:-1gene:ENSMUSG00000090841.3transcript:ENSMUST00000217969.2gene_biotype:protein_codingtranscript_biotype:protein_codinggene_symbol:Myl6description:myosin,lightpolypeptide6,alkali,smoothmuscleandnon-muscle[Source:MGISymbol;Acc:MGI:109318];ENSMUSP00000151693.2pepchromosome:GRCm39:10:128326730:128329726:-1gene:ENSMUSG00000090841.3transcr…	ENSMUSP00000151250.2 pep chromosome:GRCm39:10:128326732:128329726:-1 gene:ENSMUSG00000090841.3 transcript:ENSMUST00000217969.2 gene_biotype:protein_coding transcript_biotype:protein_coding gene_symbol:Myl6 description:myosin, light polypeptide 6, alkali, s	7	17904	motor activity [GO:0003774];calcium ion binding [GO:0005509];protein binding [GO:0005515];structural constituent of muscle [GO:0008307];actin-dependent ATPase activity [GO:0030898]	muscle contraction [GO:0006936];skeletal muscle tissue development [GO:0007519];muscle filament sliding [GO:0030049]	brush border [GO:0005903];myosin complex [GO:0016459];unconventional myosin complex [GO:0016461]	1	1	1	1	1	1	9.4	15.448	139	By MS/MS	By matching	9.4	9.4	3000300	1174300	2.55497
ENSMUSP00000125585.2pepchromosome:GRCm39:12:70237593:70278262:-1gene:ENSMUSG00000021069.18transcript:ENSMUST00000161083.2gene_biotype:protein_codingtranscript_biotype:protein_codinggene_symbol:Pygldescription:liverglycogenphosphorylase[Source:MGISymbol;Acc:MGI:97829];ENSMUSP00000071231.7pepchromosome:GRCm39:12:70237585:70274457:-1gene:ENSMUSG00000021069.18transcript:ENSMUST00000071250.13gene_biot…	ENSMUSP00000125585.2	liverglycogenphosphorylase	Pygl	ENSMUSP00000125585.2pepchromosome:GRCm39:12:70237593:70278262:-1gene:ENSMUSG00000021069.18transcript:ENSMUST00000161083.2gene_biotype:protein_codingtranscript_biotype:protein_codinggene_symbol:Pygldescription:liverglycogenphosphorylase[Source:MGISymbol;Acc:MGI:97829];ENSMUSP00000071231.7pepchromosome:GRCm39:12:70237585:70274457:-1gene:ENSMUSG00000021069.18transcript:ENSMUST00000071250.13gene_biot…	ENSMUSP00000125585.2 pep chromosome:GRCm39:12:70237593:70278262:-1 gene:ENSMUSG00000021069.18 transcript:ENSMUST00000161083.2 gene_biotype:protein_coding transcript_biotype:protein_coding gene_symbol:Pygl description:liver glycogen phosphorylase [Source:MG	2	110095	nucleotide binding [GO:0000166];purine nucleobase binding [GO:0002060];catalytic activity [GO:0003824];1,4-alpha-oligoglucan phosphorylase activity [GO:0004645];protein binding [GO:0005515];ATP binding [GO:0005524];glucose binding [GO:0005536];drug binding [GO:0008144];glycogen phosphorylase activity [GO:0008184];AMP binding [GO:0016208];transferase activity [GO:0016740];transferase activity, tra…	carbohydrate metabolic process [GO:0005975];glycogen metabolic process [GO:0005977];glycogen catabolic process [GO:0005980];5-phosphoribose 1-diphosphate biosynthetic process [GO:0006015];metabolic process [GO:0008152];response to bacterium [GO:0009617];glucose homeostasis [GO:0042593];necroptotic process [GO:0070266]	cytoplasm [GO:0005737]	1	1	1	1	1	1	2.1	86.513	759	By matching	By MS/MS	2.1	2.1	1259700	483090	2.60759
ENSMUSP00000121514.3pepchromosome:GRCm39:7:126273440:126275547:-1gene:ENSMUSG00000030711.17transcript:ENSMUST00000155419.3gene_biotype:protein_codingtranscript_biotype:protein_codinggene_symbol:Sult1a1description:sulfotransferasefamily1A,phenol-preferring,member1[Source:MGISymbol;Acc:MGI:102896];ENSMUSP00000101980.4pepchromosome:GRCm39:7:126272042:126275529:-1gene:ENSMUSG00000030711.17transcript:…	ENSMUSP00000121514.3	sulfotransferasefamily1A,phenol-preferring,member1	Sult1a1	ENSMUSP00000121514.3pepchromosome:GRCm39:7:126273440:126275547:-1gene:ENSMUSG00000030711.17transcript:ENSMUST00000155419.3gene_biotype:protein_codingtranscript_biotype:protein_codinggene_symbol:Sult1a1description:sulfotransferasefamily1A,phenol-preferring,member1[Source:MGISymbol;Acc:MGI:102896];ENSMUSP00000101980.4pepchromosome:GRCm39:7:126272042:126275529:-1gene:ENSMUSG00000030711.17transcript:…	ENSMUSP00000121514.3 pep chromosome:GRCm39:7:126273440:126275547:-1 gene:ENSMUSG00000030711.17 transcript:ENSMUST00000155419.3 gene_biotype:protein_coding transcript_biotype:protein_coding gene_symbol:Sult1a1 description:sulfotransferase family 1A, phenol-	3	20887	aryl sulfotransferase activity [GO:0004062];sulfotransferase activity [GO:0008146];transferase activity [GO:0016740];identical protein binding [GO:0042802];3'-phosphoadenosine 5'-phosphosulfate binding [GO:0050656]	catecholamine metabolic process [GO:0006584];xenobiotic metabolic process [GO:0006805];estrogen metabolic process [GO:0008210];regulation of blood pressure [GO:0008217];response to activity [GO:0014823];response to insecticide [GO:0017085];drug metabolic process [GO:0017144];4-nitrophenol metabolic process [GO:0018960];response to glucocorticoid [GO:0051384];sulfation [GO:0051923]	cytosol [GO:0005829]	2	2	1	2	1	2	12.2	21.219	188	By MS/MS	By MS/MS	3.7	12.2	8986600	3387900	2.65256
ENSMUSP00000127307.2pepchromosome:GRCm39:1:65197777:65225638:-1gene:ENSMUSG00000025950.17transcript:ENSMUST00000169032.8gene_biotype:protein_codingtranscript_biotype:protein_codinggene_symbol:Idh1description:isocitratedehydrogenase1(NADP+),soluble[Source:MGISymbol;Acc:MGI:96413];ENSMUSP00000095316.5pepchromosome:GRCm39:1:65197775:65218340:-1gene:ENSMUSG00000025950.17transcript:ENSMUST00000097709.…	ENSMUSP00000127307.2	isocitratedehydrogenase1(NADP+),soluble	Idh1	ENSMUSP00000127307.2pepchromosome:GRCm39:1:65197777:65225638:-1gene:ENSMUSG00000025950.17transcript:ENSMUST00000169032.8gene_biotype:protein_codingtranscript_biotype:protein_codinggene_symbol:Idh1description:isocitratedehydrogenase1(NADP+),soluble[Source:MGISymbol;Acc:MGI:96413];ENSMUSP00000095316.5pepchromosome:GRCm39:1:65197775:65218340:-1gene:ENSMUSG00000025950.17transcript:ENSMUST00000097709.…	ENSMUSP00000127307.2 pep chromosome:GRCm39:1:65197777:65225638:-1 gene:ENSMUSG00000025950.17 transcript:ENSMUST00000169032.8 gene_biotype:protein_coding transcript_biotype:protein_coding gene_symbol:Idh1 description:isocitrate dehydrogenase 1 (NADP+), solu	2	15926	magnesium ion binding [GO:0000287];isocitrate dehydrogenase activity [GO:0004448];isocitrate dehydrogenase (NADP+) activity [GO:0004450];oxidoreductase activity [GO:0016491];oxidoreductase activity, acting on the CH-OH group of donors, NAD or NADP as acceptor [GO:0016616];identical protein binding [GO:0042802];protein homodimerization activity [GO:0042803];metal ion binding [GO:0046872];NADP bind…	glyoxylate cycle [GO:0006097];tricarboxylic acid cycle [GO:0006099];isocitrate metabolic process [GO:0006102];2-oxoglutarate metabolic process [GO:0006103];NADP metabolic process [GO:0006739];glutathione metabolic process [GO:0006749];response to oxidative stress [GO:0006979];female gonad development [GO:0008585];response to organic cyclic compound [GO:0014070];response to steroid hormone [GO:004…	cytoplasm [GO:0005737];mitochondrion [GO:0005739];peroxisome [GO:0005777];cytosol [GO:0005829]	1	1	1	1	1	1	3.1	46.674	414	By matching	By MS/MS	3.1	3.1	5292600	1988600	2.66147
ENSMUSP00000101822.5pepchromosome:GRCm39:11:120236517:120238917:-1gene:ENSMUSG00000062825.16transcript:ENSMUST00000106215.11gene_biotype:protein_codingtranscript_biotype:protein_codinggene_symbol:Actg1description:actin,gamma,cytoplasmic1[Source:MGISymbol;Acc:MGI:87906];ENSMUSP00000071486.7pepchromosome:GRCm39:11:120236516:120239368:-1gene:ENSMUSG00000062825.16transcript:ENSMUST00000071555.13gene_…	ENSMUSP00000101822.5	actin,gamma,cytoplasmic1	Actg1	ENSMUSP00000101822.5pepchromosome:GRCm39:11:120236517:120238917:-1gene:ENSMUSG00000062825.16transcript:ENSMUST00000106215.11gene_biotype:protein_codingtranscript_biotype:protein_codinggene_symbol:Actg1description:actin,gamma,cytoplasmic1[Source:MGISymbol;Acc:MGI:87906];ENSMUSP00000071486.7pepchromosome:GRCm39:11:120236516:120239368:-1gene:ENSMUSG00000062825.16transcript:ENSMUST00000071555.13gene_…	ENSMUSP00000101822.5 pep chromosome:GRCm39:11:120236517:120238917:-1 gene:ENSMUSG00000062825.16 transcript:ENSMUST00000106215.11 gene_biotype:protein_coding transcript_biotype:protein_coding gene_symbol:Actg1 description:actin, gamma, cytoplasmic 1 [Source	18	11465	nucleotide binding [GO:0000166];structural constituent of cytoskeleton [GO:0005200];protein binding [GO:0005515];profilin binding [GO:0005522];ATP binding [GO:0005524];ubiquitin protein ligase binding [GO:0031625];identical protein binding [GO:0042802];structural constituent of postsynaptic actin cytoskeleton [GO:0098973]	angiogenesis [GO:0001525];morphogenesis of a polarized epithelium [GO:0001738];response to mechanical stimulus [GO:0009612];positive regulation of gene expression [GO:0010628];positive regulation of cell migration [GO:0030335];sarcomere organization [GO:0045214];synaptic vesicle endocytosis [GO:0048488];regulation of stress fiber assembly [GO:0051492];response to calcium ion [GO:0051592];regulati…	cytoplasm [GO:0005737];cytosol [GO:0005829];cytoskeleton [GO:0005856];actin filament [GO:0005884];plasma membrane [GO:0005886];cell-cell junction [GO:0005911];focal adhesion [GO:0005925];actin cytoskeleton [GO:0015629];myofibril [GO:0030016];filamentous actin [GO:0031941];costamere [GO:0043034];myelin sheath [GO:0043209];apical junction complex [GO:0043296];calyx of Held [GO:0044305];apical part …	9	1	7	8	1	0	31.7	41.792	375	By MS/MS	By MS/MS	23.2	27.2	78628000	27004000	2.91172
ENSMUSP00000126239.2pepchromosome:GRCm39:17:45879944:45884179:-1gene:ENSMUSG00000023944.15transcript:ENSMUST00000165127.8gene_biotype:protein_codingtranscript_biotype:protein_codinggene_symbol:Hsp90ab1description:heatshockprotein90alpha(cytosolic),classBmember1[Source:MGISymbol;Acc:MGI:96247];ENSMUSP00000024739.8pepchromosome:GRCm39:17:45878701:45884197:-1gene:ENSMUSG00000023944.15transcript:ENSM…	ENSMUSP0000037206.6	heatshockprotein90alpha(cytosolic),classBmember1	Hsp90ab1	ENSMUSP00000126239.2pepchromosome:GRCm39:17:45879944:45884179:-1gene:ENSMUSG00000023944.15transcript:ENSMUST00000165127.8gene_biotype:protein_codingtranscript_biotype:protein_codinggene_symbol:Hsp90ab1description:heatshockprotein90alpha(cytosolic),classBmember1[Source:MGISymbol;Acc:MGI:96247];ENSMUSP00000024739.8pepchromosome:GRCm39:17:45878701:45884197:-1gene:ENSMUSG00000023944.15transcript:ENSM…	ENSMUSP00000126239.2 pep chromosome:GRCm39:17:45879944:45884179:-1 gene:ENSMUSG00000023944.15 transcript:ENSMUST00000165127.8 gene_biotype:protein_coding transcript_biotype:protein_coding gene_symbol:Hsp90ab1 description:heat shock protein 90 alpha (cytoso	2	15516	nucleotide binding [GO:0000166];UTP binding [GO:0002134];CTP binding [GO:0002135];double-stranded RNA binding [GO:0003725];protein binding [GO:0005515];ATP binding [GO:0005524];GTP binding [GO:0005525];drug binding [GO:0008144];sulfonylurea receptor binding [GO:0017098];protein kinase regulator activity [GO:0019887];kinase binding [GO:0019900];protein kinase binding [GO:0019901];nitric-oxide synt…	placenta development [GO:0001890];protein folding [GO:0006457];telomere maintenance via telomerase [GO:0007004];response to salt stress [GO:0009651];response to organic substance [GO:0010033];virion attachment to host cell [GO:0019062];central nervous system neuron axonogenesis [GO:0021955];establishment of cell polarity [GO:0030010];positive regulation of transforming growth factor beta receptor…	extracellular region [GO:0005576];nucleus [GO:0005634];cytoplasm [GO:0005737];mitochondrion [GO:0005739];lysosomal membrane [GO:0005765];cytosol [GO:0005829];plasma membrane [GO:0005886];COP9 signalosome [GO:0008180];cell surface [GO:0009986];membrane [GO:0016020];inclusion body [GO:0016234];basolateral plasma membrane [GO:0016323];apical plasma membrane [GO:0016324];brush border membrane [GO:003…	1	1	1	1	1	1	6.8	18.912	161	By matching	By MS/MS	6.8	6.8	4489200	1467300	3.0595
ENSMUSP00000027438.7pepchromosome:GRCm39:1:86272441:86287122:-1gene:ENSMUSG00000026234.13transcript:ENSMUST00000027438.8gene_biotype:protein_codingtranscript_biotype:protein_codinggene_symbol:Ncldescription:nucleolin[Source:MGISymbol;Acc:MGI:97286]	ENSMUSP00000027438.7	nucleolin	Ncl	ENSMUSP00000027438.7pepchromosome:GRCm39:1:86272441:86287122:-1gene:ENSMUSG00000026234.13transcript:ENSMUST00000027438.8gene_biotype:protein_codingtranscript_biotype:protein_codinggene_symbol:Ncldescription:nucleolin[Source:MGISymbol;Acc:MGI:97286]	ENSMUSP00000027438.7 pep chromosome:GRCm39:1:86272441:86287122:-1 gene:ENSMUSG00000026234.13 transcript:ENSMUST00000027438.8 gene_biotype:protein_coding transcript_biotype:protein_coding gene_symbol:Ncl description:nucleolin [Source:MGI Symbol;Acc:MGI:9728	1	17975	nucleic acid binding [GO:0003676];DNA binding [GO:0003677];single-stranded DNA binding [GO:0003697];RNA binding [GO:0003723];signaling receptor binding [GO:0005102];calcium ion binding [GO:0005509];protein binding [GO:0005515];protein C-terminus binding [GO:0008022];selenocysteine insertion sequence binding [GO:0035368];rRNA primary transcript binding [GO:0042134];telomeric DNA binding [GO:004216…	angiogenesis [GO:0001525];endocytosis [GO:0006897];negative regulation of translation [GO:0017148];positive regulation of interleukin-6 production [GO:0032755];positive regulation of tumor necrosis factor production [GO:0032760];negative regulation of apoptotic process [GO:0043066];positive regulation of transcription by RNA polymerase II [GO:0045944];positive regulation of mRNA splicing, via spl…	fibrillar center [GO:0001650];dense fibrillar component [GO:0001651];nucleus [GO:0005634];nucleoplasm [GO:0005654];spliceosomal complex [GO:0005681];nucleolus [GO:0005730];cytoplasm [GO:0005737];cell cortex [GO:0005938];cell surface [GO:0009986];cytoplasmic ribonucleoprotein granule [GO:0036464];ribonucleoprotein complex [GO:1990904]	2	2	2	2	2	2	3.3	76.722	707	By MS/MS	By MS/MS	3.3	3.3	13790000	4440000	3.10586
ENSMUSP00000025486.9pepchromosome:GRCm39:18:56840885:56886496:1gene:ENSMUSG00000024590.9transcript:ENSMUST00000025486.9gene_biotype:protein_codingtranscript_biotype:protein_codinggene_symbol:Lmnb1description:laminB1[Source:MGISymbol;Acc:MGI:96795]	ENSMUSP00000025486.9	laminB1	Lmnb1	ENSMUSP00000025486.9pepchromosome:GRCm39:18:56840885:56886496:1gene:ENSMUSG00000024590.9transcript:ENSMUST00000025486.9gene_biotype:protein_codingtranscript_biotype:protein_codinggene_symbol:Lmnb1description:laminB1[Source:MGISymbol;Acc:MGI:96795]	ENSMUSP00000025486.9 pep chromosome:GRCm39:18:56840885:56886496:1 gene:ENSMUSG00000024590.9 transcript:ENSMUST00000025486.9 gene_biotype:protein_coding transcript_biotype:protein_coding gene_symbol:Lmnb1 description:lamin B1 [Source:MGI Symbol;Acc:MGI:9679	1	16906	double-stranded DNA binding [GO:0003690];JUN kinase binding [GO:0008432];phospholipase binding [GO:0043274];sequence-specific double-stranded DNA binding [GO:1990837]	positive regulation of G2/M transition of mitotic cell cycle [GO:0010971];positive regulation of JNK cascade [GO:0046330];cellular response to monosodium L-glutamate [GO:1904609]	nucleus [GO:0005634];nuclear envelope [GO:0005635];nuclear inner membrane [GO:0005637];lamin filament [GO:0005638];nuclear lamina [GO:0005652];nucleoplasm [GO:0005654];cytoplasm [GO:0005737];intermediate filament [GO:0005882];membrane [GO:0016020];nuclear matrix [GO:0016363];nuclear membrane [GO:0031965]	2	2	2	1	2	1	2.9	66.785	588	By MS/MS	By MS/MS	2.9	1.7	1492100	463010	3.22261
ENSMUSP00000117979.2pepchromosome:GRCm39:9:69361348:69391141:1gene:ENSMUSG00000032231.15transcript:ENSMUST00000134907.8gene_biotype:protein_codingtranscript_biotype:protein_codinggene_symbol:Anxa2description:annexinA2[Source:MGISymbol;Acc:MGI:88246];ENSMUSP00000122175.2pepchromosome:GRCm39:9:69360998:69392539:1gene:ENSMUSG00000032231.15transcript:ENSMUST00000123470.8gene_biotype:protein_codingtra…	ENSMUSP00000117979.2	annexinA2	Anxa2	ENSMUSP00000117979.2pepchromosome:GRCm39:9:69361348:69391141:1gene:ENSMUSG00000032231.15transcript:ENSMUST00000134907.8gene_biotype:protein_codingtranscript_biotype:protein_codinggene_symbol:Anxa2description:annexinA2[Source:MGISymbol;Acc:MGI:88246];ENSMUSP00000122175.2pepchromosome:GRCm39:9:69360998:69392539:1gene:ENSMUSG00000032231.15transcript:ENSMUST00000123470.8gene_biotype:protein_codingtra…	ENSMUSP00000117979.2 pep chromosome:GRCm39:9:69361348:69391141:1 gene:ENSMUSG00000032231.15 transcript:ENSMUST00000134907.8 gene_biotype:protein_coding transcript_biotype:protein_coding gene_symbol:Anxa2 description:annexin A2 [Source:MGI Symbol;Acc:MGI:88	4	12306	phosphatidylserine binding [GO:0001786];protease binding [GO:0002020];phospholipase inhibitor activity [GO:0004859];serine-type endopeptidase inhibitor activity [GO:0004867];calcium channel activity [GO:0005262];calcium ion binding [GO:0005509];protein binding [GO:0005515];calcium-dependent phospholipid binding [GO:0005544];phosphatidylinositol-4,5-bisphosphate binding [GO:0005546];cytoskeletal p…	angiogenesis [GO:0001525];membrane raft assembly [GO:0001765];positive regulation of receptor recycling [GO:0001921];positive regulation of protein phosphorylation [GO:0001934];vesicle budding from membrane [GO:0006900];body fluid secretion [GO:0007589];negative regulation of endopeptidase activity [GO:0010951];collagen fibril organization [GO:0030199];positive regulation of vesicle fusion [GO:00…	ruffle [GO:0001726];extracellular region [GO:0005576];basement membrane [GO:0005604];extracellular space [GO:0005615];nucleus [GO:0005634];cytoplasm [GO:0005737];lysosomal membrane [GO:0005765];endosome [GO:0005768];early endosome [GO:0005769];lipid droplet [GO:0005811];cytosol [GO:0005829];plasma membrane [GO:0005886];cell cortex [GO:0005938];cell surface [GO:0009986];membrane [GO:0016020];basol…	3	3	3	3	3	3	17	19.596	176	By MS/MS	By MS/MS	17	17	16255000	4944900	3.28723
ENSMUSP00000141419.2pepchromosome:GRCm39:3:5815866:5816355:1gene:ENSMUSG00000103034.2transcript:ENSMUST00000192045.2gene_biotype:protein_codingtranscript_biotype:protein_codinggene_symbol:Gm8797description:predictedpseudogene8797[Source:MGISymbol;Acc:MGI:3643769];ENSMUSP00000122797.2pepchromosome:GRCm39:8:70961080:70962595:-1gene:ENSMUSG00000090137.9transcript:ENSMUST00000124967.2gene_biotype:pro…	ENSMUSP00000141419.2	predictedpseudogene8797	Gm8797	ENSMUSP00000141419.2pepchromosome:GRCm39:3:5815866:5816355:1gene:ENSMUSG00000103034.2transcript:ENSMUST00000192045.2gene_biotype:protein_codingtranscript_biotype:protein_codinggene_symbol:Gm8797description:predictedpseudogene8797[Source:MGISymbol;Acc:MGI:3643769];ENSMUSP00000122797.2pepchromosome:GRCm39:8:70961080:70962595:-1gene:ENSMUSG00000090137.9transcript:ENSMUST00000124967.2gene_biotype:pro…	ENSMUSP00000141419.2 pep chromosome:GRCm39:3:5815866:5816355:1 gene:ENSMUSG00000103034.2 transcript:ENSMUST00000192045.2 gene_biotype:protein_coding transcript_biotype:protein_coding gene_symbol:Gm8797 description:predicted pseudogene 8797 [Source:MGI Symb	18	-	0	0	0	2	2	2	2	2	2	37.7	8.7279	77	By MS/MS	By MS/MS	37.7	37.7	88451000	23722000	3.72865
ENSMUSP00000037206.6pepchromosome:GRCm39:2:151384403:151403612:1gene:ENSMUSG00000032966.15transcript:ENSMUST00000044011.12gene_biotype:protein_codingtranscript_biotype:protein_codinggene_symbol:Fkbp1adescription:FK506bindingprotein1a[Source:MGISymbol;Acc:MGI:95541]	ENSMUSP00000037206.6	FK506bindingprotein1a	Fkbp1a	ENSMUSP00000037206.6pepchromosome:GRCm39:2:151384403:151403612:1gene:ENSMUSG00000032966.15transcript:ENSMUST00000044011.12gene_biotype:protein_codingtranscript_biotype:protein_codinggene_symbol:Fkbp1adescription:FK506bindingprotein1a[Source:MGISymbol;Acc:MGI:95541]	ENSMUSP00000037206.6 pep chromosome:GRCm39:2:151384403:151403612:1 gene:ENSMUSG00000032966.15 transcript:ENSMUST00000044011.12 gene_biotype:protein_coding transcript_biotype:protein_coding gene_symbol:Fkbp1a description:FK506 binding protein 1a [Source:MGI	1	14225	peptidyl-prolyl cis-trans isomerase activity [GO:0003755];transforming growth factor beta receptor binding [GO:0005160];protein binding [GO:0005515];FK506 binding [GO:0005528];isomerase activity [GO:0016853];enzyme binding [GO:0019899];Hsp70 protein binding [GO:0030544];type I transforming growth factor beta receptor binding [GO:0034713];identical protein binding [GO:0042802];ion channel binding …	protein peptidyl-prolyl isomerization [GO:0000413];heart morphogenesis [GO:0003007];muscle contraction [GO:0006936];SMAD protein complex assembly [GO:0007183];cytokine-mediated signaling pathway [GO:0019221];response to caffeine [GO:0031000];positive regulation of protein ubiquitination [GO:0031398];positive regulation of protein binding [GO:0032092];negative regulation of phosphoprotein phosphat…	cytoplasm [GO:0005737];cytosol [GO:0005829];membrane [GO:0016020];sarcoplasmic reticulum [GO:0016529];Z disc [GO:0030018];extrinsic component of organelle membrane [GO:0031312];sarcoplasmic reticulum membrane [GO:0033017];intracellular membrane-bounded organelle [GO:0043231];axon terminus [GO:0043679];synapse [GO:0045202];cytoplasmic side of membrane [GO:0098562];ryanodine receptor complex [GO:19…	1	1	1	1	1	1	12	11.922	108	By MS/MS	By MS/MS	12	12	2958500	750100	3.94414
ENSMUSP00000113219.2pepchromosome:GRCm39:3:89987022:90006090:1gene:ENSMUSG00000027940.19transcript:ENSMUST00000119158.8gene_biotype:protein_codingtranscript_biotype:protein_codinggene_symbol:Tpm3description:tropomyosin3,gamma[Source:MGISymbol;Acc:MGI:1890149];ENSMUSP00000113056.2pepchromosome:GRCm39:3:89986961:90008203:1gene:ENSMUSG00000027940.19transcript:ENSMUST00000118566.8gene_biotype:protein…	ENSMUSP00000113219.2	tropomyosin3,gamma	Tpm3	ENSMUSP00000113219.2pepchromosome:GRCm39:3:89987022:90006090:1gene:ENSMUSG00000027940.19transcript:ENSMUST00000119158.8gene_biotype:protein_codingtranscript_biotype:protein_codinggene_symbol:Tpm3description:tropomyosin3,gamma[Source:MGISymbol;Acc:MGI:1890149];ENSMUSP00000113056.2pepchromosome:GRCm39:3:89986961:90008203:1gene:ENSMUSG00000027940.19transcript:ENSMUST00000118566.8gene_biotype:protein…	ENSMUSP00000113219.2 pep chromosome:GRCm39:3:89987022:90006090:1 gene:ENSMUSG00000027940.19 transcript:ENSMUST00000119158.8 gene_biotype:protein_coding transcript_biotype:protein_coding gene_symbol:Tpm3 description:tropomyosin 3, gamma [Source:MGI Symbol;A	26	59069	actin binding [GO:0003779];protein binding [GO:0005515];actin filament binding [GO:0051015]	muscle contraction [GO:0006936];actin filament organization [GO:0007015]	cytoskeleton [GO:0005856];stress fiber [GO:0001725];cytosol [GO:0005829];actin cytoskeleton [GO:0015629];podosome [GO:0002102];cytoplasm [GO:0005737];actin filament [GO:0005884];growth cone [GO:0030426];cortical cytoskeleton [GO:0030863];cleavage furrow [GO:0032154];neuron projection [GO:0043005]	4	4	4	3	4	3	14.6	28.723	247	By MS/MS	By MS/MS	14.6	9.3	23010000	5738300	4.0099
ENSMUSP00000156856.2pepchromosome:GRCm39:17:71582181:71604242:-1gene:ENSMUSG00000024053.12transcript:ENSMUST00000233343.2gene_biotype:protein_codingtranscript_biotype:protein_codinggene_symbol:Emilin2description:elastinmicrofibrilinterfacer2[Source:MGISymbol;Acc:MGI:2389136];ENSMUSP00000156732.2pepchromosome:GRCm39:17:71582187:71617276:-1gene:ENSMUSG00000024053.12transcript:ENSMUST00000233728.2ge…	ENSMUSP00000156856.2	elastinmicrofibrilinterfacer2	Emilin2	ENSMUSP00000156856.2pepchromosome:GRCm39:17:71582181:71604242:-1gene:ENSMUSG00000024053.12transcript:ENSMUST00000233343.2gene_biotype:protein_codingtranscript_biotype:protein_codinggene_symbol:Emilin2description:elastinmicrofibrilinterfacer2[Source:MGISymbol;Acc:MGI:2389136];ENSMUSP00000156732.2pepchromosome:GRCm39:17:71582187:71617276:-1gene:ENSMUSG00000024053.12transcript:ENSMUST00000233728.2ge…	ENSMUSP00000156856.2 pep chromosome:GRCm39:17:71582181:71604242:-1 gene:ENSMUSG00000024053.12 transcript:ENSMUST00000233343.2 gene_biotype:protein_coding transcript_biotype:protein_coding gene_symbol:Emilin2 description:elastin microfibril interfacer 2 [So	6	246707	extracellular matrix constituent conferring elasticity [GO:0030023]	cell adhesion [GO:0007155]	extracellular region [GO:0005576];collagen trimer [GO:0005581];collagen-containing extracellular matrix [GO:0062023]	1	1	1	1	1	1	13.7	10.747	95	By MS/MS	By matching	13.7	13.7	1730700	392140	4.41347
ENSMUSP00000105709.4pepchromosome:GRCm39:12:100165694:100176073:1gene:ENSMUSG00000001175.17transcript:ENSMUST00000110082.11gene_biotype:protein_codingtranscript_biotype:protein_codinggene_symbol:Calm1description:calmodulin1[Source:MGISymbol;Acc:MGI:88251];ENSMUSP00000048857.7pepchromosome:GRCm39:17:87740840:87754363:-1gene:ENSMUSG00000036438.15transcript:ENSMUST00000040440.7gene_biotype:protein_c…	ENSMUSP00000105709.4	calmodulin1	Calm1	ENSMUSP00000105709.4pepchromosome:GRCm39:12:100165694:100176073:1gene:ENSMUSG00000001175.17transcript:ENSMUST00000110082.11gene_biotype:protein_codingtranscript_biotype:protein_codinggene_symbol:Calm1description:calmodulin1[Source:MGISymbol;Acc:MGI:88251];ENSMUSP00000048857.7pepchromosome:GRCm39:17:87740840:87754363:-1gene:ENSMUSG00000036438.15transcript:ENSMUST00000040440.7gene_biotype:protein_c…	ENSMUSP00000105709.4 pep chromosome:GRCm39:12:100165694:100176073:1 gene:ENSMUSG00000001175.17 transcript:ENSMUST00000110082.11 gene_biotype:protein_coding transcript_biotype:protein_coding gene_symbol:Calm1 description:calmodulin 1 [Source:MGI Symbol;Acc:	7	12313	calcium ion binding [GO:0005509];adenylate cyclase binding [GO:0008179];adenylate cyclase activator activity [GO:0010856];calcium channel inhibitor activity [GO:0019855];protein kinase binding [GO:0019901];protein domain specific binding [GO:0019904];enzyme regulator activity [GO:0030234];nitric-oxide synthase regulator activity [GO:0030235];titin binding [GO:0031432];type 3 metabotropic glutamat…	G2/M transition of mitotic cell cycle [GO:0000086];microtubule cytoskeleton organization [GO:0000226];response to amphetamine [GO:0001975];regulation of heart rate [GO:0002027];detection of calcium ion [GO:0005513];activation of adenylate cyclase activity [GO:0007190];regulation of release of sequestered calcium ion into cytosol by sarcoplasmic reticulum [GO:0010880];calcium-mediated signaling [G…	spindle pole [GO:0000922];nucleus [GO:0005634];nucleoplasm [GO:0005654];cytoplasm [GO:0005737];centrosome [GO:0005813];spindle [GO:0005819];cytosol [GO:0005829];cytoskeleton [GO:0005856];spindle microtubule [GO:0005876];plasma membrane [GO:0005886];voltage-gated potassium channel complex [GO:0008076];sarcomere [GO:0030017];growth cone [GO:0030426];synaptic vesicle membrane [GO:0030672];mitochondr…	3	3	2	3	2	3	26.2	16.837	149	By MS/MS	By MS/MS	14.8	26.2	31327000	7039200	4.45036
ENSMUSP00000141494.2pepchromosome:GRCm39:2:13579092:13587636:1gene:ENSMUSG00000026728.10transcript:ENSMUST00000193675.2gene_biotype:protein_codingtranscript_biotype:protein_codinggene_symbol:Vimdescription:vimentin[Source:MGISymbol;Acc:MGI:98932];ENSMUSP00000028062.3pepchromosome:GRCm39:2:13578763:13587637:1gene:ENSMUSG00000026728.10transcript:ENSMUST00000028062.8gene_biotype:protein_codingtransc…	ENSMUSP00000141494.2	vimentin	Vim	ENSMUSP00000141494.2pepchromosome:GRCm39:2:13579092:13587636:1gene:ENSMUSG00000026728.10transcript:ENSMUST00000193675.2gene_biotype:protein_codingtranscript_biotype:protein_codinggene_symbol:Vimdescription:vimentin[Source:MGISymbol;Acc:MGI:98932];ENSMUSP00000028062.3pepchromosome:GRCm39:2:13578763:13587637:1gene:ENSMUSG00000026728.10transcript:ENSMUST00000028062.8gene_biotype:protein_codingtransc…	ENSMUSP00000141494.2 pep chromosome:GRCm39:2:13579092:13587636:1 gene:ENSMUSG00000026728.10 transcript:ENSMUST00000193675.2 gene_biotype:protein_coding transcript_biotype:protein_coding gene_symbol:Vim description:vimentin [Source:MGI Symbol;Acc:MGI:98932]	2	22352	double-stranded RNA binding [GO:0003725];structural constituent of cytoskeleton [GO:0005200];structural constituent of eye lens [GO:0005212];protein binding [GO:0005515];kinase binding [GO:0019900];protein kinase binding [GO:0019901];protein domain specific binding [GO:0019904];identical protein binding [GO:0042802];protein phosphatase 2A binding [GO:0051721];scaffold protein binding [GO:0097110]…	cytoskeleton organization [GO:0007010];positive regulation of gene expression [GO:0010628];negative regulation of neuron projection development [GO:0010977];astrocyte development [GO:0014002];positive regulation of collagen biosynthetic process [GO:0032967];regulation of mRNA stability [GO:0043488];intermediate filament-based process [GO:0045103];intermediate filament organization [GO:0045109];po…	intermediate filament [GO:0005882];plasma membrane [GO:0005886];nuclear matrix [GO:0016363];nucleus [GO:0005634];cytoplasm [GO:0005737];peroxisome [GO:0005777];cytosol [GO:0005829];polysome [GO:0005844];cytoskeleton [GO:0005856];membrane [GO:0016020];axon [GO:0030424];cell leading edge [GO:0031252];cell projection [GO:0042995];neuron projection [GO:0043005];cell body [GO:0044297];type III interme…	4	3	4	4	3	3	8.9	49.192	427	By MS/MS	By MS/MS	8.9	8.9	17507000	3617500	4.83953
ENSMUSP00000000090.7pepchromosome:GRCm39:9:57428562:57439709:1gene:ENSMUSG00000000088.8transcript:ENSMUST00000000090.8gene_biotype:protein_codingtranscript_biotype:protein_codinggene_symbol:Cox5adescription:cytochromecoxidasesubunit5A[Source:MGISymbol;Acc:MGI:88474]	ENSMUSP00000000090.7	cytochromecoxidasesubunit5A	Cox5a	ENSMUSP00000000090.7pepchromosome:GRCm39:9:57428562:57439709:1gene:ENSMUSG00000000088.8transcript:ENSMUST00000000090.8gene_biotype:protein_codingtranscript_biotype:protein_codinggene_symbol:Cox5adescription:cytochromecoxidasesubunit5A[Source:MGISymbol;Acc:MGI:88474]	ENSMUSP00000000090.7 pep chromosome:GRCm39:9:57428562:57439709:1 gene:ENSMUSG00000000088.8 transcript:ENSMUST00000000090.8 gene_biotype:protein_coding transcript_biotype:protein_coding gene_symbol:Cox5a description:cytochrome c oxidase subunit 5A [Source:M	1	12858	cytochrome-c oxidase activity [GO:0004129];protein binding [GO:0005515];metal ion binding [GO:0046872]	oxidative phosphorylation [GO:0006119];mitochondrial electron transport, cytochrome c to oxygen [GO:0006123];proton transmembrane transport [GO:1902600]	mitochondrion [GO:0005739];mitochondrial inner membrane [GO:0005743];mitochondrial respiratory chain complex IV [GO:0005751];membrane [GO:0016020];myelin sheath [GO:0043209]	1	1	1	1	1	1	20.5	16.101	146	By matching	By MS/MS	20.5	20.5	36833000	7473300	4.92861
ENSMUSP00000030164.8pepchromosome:GRCm39:4:42979963:43000507:-1gene:ENSMUSG00000028452.8transcript:ENSMUST00000030164.8gene_biotype:protein_codingtranscript_biotype:protein_codinggene_symbol:Vcpdescription:valosincontainingprotein[Source:MGISymbol;Acc:MGI:99919]	ENSMUSP00000030164.8	valosincontainingprotein	Vcp	ENSMUSP00000030164.8pepchromosome:GRCm39:4:42979963:43000507:-1gene:ENSMUSG00000028452.8transcript:ENSMUST00000030164.8gene_biotype:protein_codingtranscript_biotype:protein_codinggene_symbol:Vcpdescription:valosincontainingprotein[Source:MGISymbol;Acc:MGI:99919]	ENSMUSP00000030164.8 pep chromosome:GRCm39:4:42979963:43000507:-1 gene:ENSMUSG00000028452.8 transcript:ENSMUST00000030164.8 gene_biotype:protein_coding transcript_biotype:protein_coding gene_symbol:Vcp description:valosin containing protein [Source:MGI Sym	1	269523	nucleotide binding [GO:0000166];signaling receptor binding [GO:0005102];protein binding [GO:0005515];ATP binding [GO:0005524];lipid binding [GO:0008289];hydrolase activity [GO:0016787];ATPase activity [GO:0016887];protein phosphatase binding [GO:0019903];protein domain specific binding [GO:0019904];polyubiquitin modification-dependent protein binding [GO:0031593];ubiquitin protein ligase binding …	DNA repair [GO:0006281];double-strand break repair [GO:0006302];ubiquitin-dependent protein catabolic process [GO:0006511];NADH metabolic process [GO:0006734];endoplasmic reticulum to Golgi vesicle-mediated transport [GO:0006888];autophagy [GO:0006914];activation of cysteine-type endopeptidase activity involved in apoptotic process [GO:0006919];cellular response to DNA damage stimulus [GO:0006974…	proteasome complex [GO:0000502];nucleus [GO:0005634];nucleoplasm [GO:0005654];cytoplasm [GO:0005737];endoplasmic reticulum [GO:0005783];endoplasmic reticulum membrane [GO:0005789];lipid droplet [GO:0005811];cytosol [GO:0005829];cytoplasmic stress granule [GO:0010494];protein-containing complex [GO:0032991];VCP-NPL4-UFD1 AAA ATPase complex [GO:0034098];site of double-strand break [GO:0035861];Derl…	5	5	5	3	5	3	7.2	89.321	806	By MS/MS	By MS/MS	7.2	5.5	25333000	5110000	4.95753
ENSMUSP00000125292.3pepchromosome:GRCm39:6:124788222:124790033:-1gene:ENSMUSG00000023456.17transcript:ENSMUST00000149610.3gene_biotype:protein_codingtranscript_biotype:protein_codinggene_symbol:Tpi1description:triosephosphateisomerase1[Source:MGISymbol;Acc:MGI:98797];ENSMUSP00000130858.4pepchromosome:GRCm39:6:124787549:124791259:-1gene:ENSMUSG00000023456.17transcript:ENSMUST00000172132.10gene_bio…	ENSMUSP00000125292.3	triosephosphateisomerase1	Tpi1	ENSMUSP00000125292.3pepchromosome:GRCm39:6:124788222:124790033:-1gene:ENSMUSG00000023456.17transcript:ENSMUST00000149610.3gene_biotype:protein_codingtranscript_biotype:protein_codinggene_symbol:Tpi1description:triosephosphateisomerase1[Source:MGISymbol;Acc:MGI:98797];ENSMUSP00000130858.4pepchromosome:GRCm39:6:124787549:124791259:-1gene:ENSMUSG00000023456.17transcript:ENSMUST00000172132.10gene_bio…	ENSMUSP00000125292.3 pep chromosome:GRCm39:6:124788222:124790033:-1 gene:ENSMUSG00000023456.17 transcript:ENSMUST00000149610.3 gene_biotype:protein_coding transcript_biotype:protein_coding gene_symbol:Tpi1 description:triosephosphate isomerase 1 [Source:MG	3	21991	catalytic activity [GO:0003824];triose-phosphate isomerase activity [GO:0004807];methylglyoxal synthase activity [GO:0008929];lyase activity [GO:0016829];isomerase activity [GO:0016853];ubiquitin protein ligase binding [GO:0031625];protein homodimerization activity [GO:0042803]	glucose metabolic process [GO:0006006];gluconeogenesis [GO:0006094];glycolytic process [GO:0006096];multicellular organism development [GO:0007275];methylglyoxal biosynthetic process [GO:0019242];glycerol catabolic process [GO:0019563];glyceraldehyde-3-phosphate metabolic process [GO:0019682];glyceraldehyde-3-phosphate biosynthetic process [GO:0046166]	cytoplasm [GO:0005737];cytosol [GO:0005829]	4	4	4	3	4	3	26.9	17.997	167	By MS/MS	By MS/MS	26.9	22.8	8651000	1724200	5.0174
ENSMUSP00000134630.2pepchromosome:GRCm39:13:44994167:45067795:1gene:ENSMUSG00000038518.16transcript:ENSMUST00000173906.3gene_biotype:protein_codingtranscript_biotype:protein_codinggene_symbol:Jarid2description:jumonji,ATrichinteractivedomain2[Source:MGISymbol;Acc:MGI:104813];ENSMUSP00000134675.2pepchromosome:GRCm39:13:44884250:45073584:1gene:ENSMUSG00000038518.16transcript:ENSMUST00000173704.8gen…	ENSMUSP00000134630.2	jumonji,ATrichinteractivedomain2	Jarid2	ENSMUSP00000134630.2pepchromosome:GRCm39:13:44994167:45067795:1gene:ENSMUSG00000038518.16transcript:ENSMUST00000173906.3gene_biotype:protein_codingtranscript_biotype:protein_codinggene_symbol:Jarid2description:jumonji,ATrichinteractivedomain2[Source:MGISymbol;Acc:MGI:104813];ENSMUSP00000134675.2pepchromosome:GRCm39:13:44884250:45073584:1gene:ENSMUSG00000038518.16transcript:ENSMUST00000173704.8gen…	ENSMUSP00000134630.2 pep chromosome:GRCm39:13:44994167:45067795:1 gene:ENSMUSG00000038518.16 transcript:ENSMUST00000173906.3 gene_biotype:protein_coding transcript_biotype:protein_coding gene_symbol:Jarid2 description:jumonji, AT rich interactive domain 2	4	16468	DNA binding [GO:0003677];chromatin binding [GO:0003682];protein binding [GO:0005515];transcription factor binding [GO:0008134]	negative regulation of transcription by RNA polymerase II [GO:0000122];liver development [GO:0001889];chromatin organization [GO:0006325];chromatin remodeling [GO:0006338];multicellular organism development [GO:0007275];negative regulation of cell population proliferation [GO:0008285];negative regulation of cardiac muscle hypertrophy [GO:0010614];histone demethylation [GO:0016577];cell differenti…	nucleus [GO:0005634];nucleoplasm [GO:0005654];mitochondrion [GO:0005739];histone methyltransferase complex [GO:0035097];ESC/E(Z) complex [GO:0035098]	1	1	1	1	1	1	1.3	114.05	1029	By MS/MS	By matching	1.3	1.3	2881700	549770	5.24165
ENSMUSP00000022322.10pepchromosome:GRCm39:14:34032684:34067222:1gene:ENSMUSG00000021794.17transcript:ENSMUST00000022322.17gene_biotype:protein_codingtranscript_biotype:protein_codinggene_symbol:Glud1description:glutamatedehydrogenase1[Source:MGISymbol;Acc:MGI:95753]	ENSMUSP00000022322.10	glutamatedehydrogenase1	Glud1	ENSMUSP00000022322.10pepchromosome:GRCm39:14:34032684:34067222:1gene:ENSMUSG00000021794.17transcript:ENSMUST00000022322.17gene_biotype:protein_codingtranscript_biotype:protein_codinggene_symbol:Glud1description:glutamatedehydrogenase1[Source:MGISymbol;Acc:MGI:95753]	ENSMUSP00000022322.10 pep chromosome:GRCm39:14:34032684:34067222:1 gene:ENSMUSG00000021794.17 transcript:ENSMUST00000022322.17 gene_biotype:protein_coding transcript_biotype:protein_coding gene_symbol:Glud1 description:glutamate dehydrogenase 1 [Source:MGI	1	14661	nucleotide binding [GO:0000166];glutamate dehydrogenase (NAD+) activity [GO:0004352];glutamate dehydrogenase [NAD(P)+] activity [GO:0004353];protein binding [GO:0005515];ATP binding [GO:0005524];GTP binding [GO:0005525];oxidoreductase activity [GO:0016491];oxidoreductase activity, acting on the CH-NH2 group of donors, NAD or NADP as acceptor [GO:0016639];enzyme binding [GO:0019899];ADP binding [G…	cellular amino acid metabolic process [GO:0006520];glutamate biosynthetic process [GO:0006537];glutamate catabolic process [GO:0006538];glutamine metabolic process [GO:0006541];long-term memory [GO:0007616];response to aluminum ion [GO:0010044];cerebellum development [GO:0021549];positive regulation of insulin secretion [GO:0032024];tricarboxylic acid metabolic process [GO:0072350]	cytoplasm [GO:0005737];mitochondrion [GO:0005739];mitochondrial inner membrane [GO:0005743];mitochondrial matrix [GO:0005759];endoplasmic reticulum [GO:0005783]	2	2	1	2	1	2	4.7	61.336	558	By MS/MS	By MS/MS	2.9	4.7	1913000	339430	5.63592
ENSMUSP00000071636.6pepchromosome:GRCm39:1:161067682:161078789:-1gene:ENSMUSG00000026701.16transcript:ENSMUST00000071718.12gene_biotype:protein_codingtranscript_biotype:protein_codinggene_symbol:Prdx6description:peroxiredoxin6[Source:MGISymbol;Acc:MGI:894320];ENSMUSP00000142093.2pepchromosome:GRCm39:1:161068585:161078756:-1gene:ENSMUSG00000026701.16transcript:ENSMUST00000192639.6gene_biotype:prot…	ENSMUSP00000071636.6	peroxiredoxin6	Prdx6	ENSMUSP00000071636.6pepchromosome:GRCm39:1:161067682:161078789:-1gene:ENSMUSG00000026701.16transcript:ENSMUST00000071718.12gene_biotype:protein_codingtranscript_biotype:protein_codinggene_symbol:Prdx6description:peroxiredoxin6[Source:MGISymbol;Acc:MGI:894320];ENSMUSP00000142093.2pepchromosome:GRCm39:1:161068585:161078756:-1gene:ENSMUSG00000026701.16transcript:ENSMUST00000192639.6gene_biotype:prot…	ENSMUSP00000071636.6 pep chromosome:GRCm39:1:161067682:161078789:-1 gene:ENSMUSG00000026701.16 transcript:ENSMUST00000071718.12 gene_biotype:protein_coding transcript_biotype:protein_coding gene_symbol:Prdx6 description:peroxiredoxin 6 [Source:MGI Symbol;A	3	11758	peroxidase activity [GO:0004601];antioxidant activity [GO:0016209];oxidoreductase activity [GO:0016491];peroxiredoxin activity [GO:0051920]	cellular oxidant detoxification [GO:0098869]	0	2	2	1	2	1	2	18.3	24.826	224	By MS/MS	By MS/MS	8.9	18.3	2490400	428700	5.80919
ENSMUSP00000115915.2pepchromosome:GRCm39:X:73454465:73472482:-1gene:ENSMUSG00000031400.11transcript:ENSMUST00000143521.2gene_biotype:protein_codingtranscript_biotype:protein_codinggene_symbol:G6pdxdescription:glucose-6-phosphatedehydrogenaseX-linked[Source:MGISymbol;Acc:MGI:105979];ENSMUSP00000004327.5pepchromosome:GRCm39:X:73453089:73472800:-1gene:ENSMUSG00000031400.11transcript:ENSMUST000000043…	ENSMUSP00000115915.2	glucose-6-phosphatedehydrogenaseX-linked	G6pdx	ENSMUSP00000115915.2pepchromosome:GRCm39:X:73454465:73472482:-1gene:ENSMUSG00000031400.11transcript:ENSMUST00000143521.2gene_biotype:protein_codingtranscript_biotype:protein_codinggene_symbol:G6pdxdescription:glucose-6-phosphatedehydrogenaseX-linked[Source:MGISymbol;Acc:MGI:105979];ENSMUSP00000004327.5pepchromosome:GRCm39:X:73453089:73472800:-1gene:ENSMUSG00000031400.11transcript:ENSMUST000000043…	ENSMUSP00000115915.2 pep chromosome:GRCm39:X:73454465:73472482:-1 gene:ENSMUSG00000031400.11 transcript:ENSMUST00000143521.2 gene_biotype:protein_coding transcript_biotype:protein_coding gene_symbol:G6pdx description:glucose-6-phosphate dehydrogenase X-lin	2	14381	glucose-6-phosphate dehydrogenase activity [GO:0004345];glucose binding [GO:0005536];oxidoreductase activity [GO:0016491];oxidoreductase activity, acting on CH-OH group of donors [GO:0016614];carbohydrate binding [GO:0030246];identical protein binding [GO:0042802];protein homodimerization activity [GO:0042803];NADP binding [GO:0050661]	angiotensin-mediated vasoconstriction involved in regulation of systemic arterial blood pressure [GO:0001998];angiotensin-mediated vasodilation involved in regulation of systemic arterial blood pressure [GO:0002033];carbohydrate metabolic process [GO:0005975];glucose metabolic process [GO:0006006];pentose-phosphate shunt [GO:0006098];cholesterol biosynthetic process [GO:0006695];NADP metabolic pr…	nucleus [GO:0005634];cytoplasm [GO:0005737];cytosol [GO:0005829];cytoplasmic side of plasma membrane [GO:0009898];membrane [GO:0016020];centriolar satellite [GO:0034451];intracellular membrane-bounded organelle [GO:0043231]	1	1	1	1	1	1	2	45.202	396	By MS/MS	By matching	2	2	1306200	186120	7.01805
ENSMUSP00000016771.7pepchromosome:GRCm39:15:77644787:77726375:-1gene:ENSMUSG00000022443.18transcript:ENSMUST00000016771.13gene_biotype:protein_codingtranscript_biotype:protein_codinggene_symbol:Myh9description:myosin,heavypolypeptide9,non-muscle[Source:MGISymbol;Acc:MGI:107717]	ENSMUSP00000016771.7	myosin,heavypolypeptide9,non-muscle	Myh9	ENSMUSP00000016771.7pepchromosome:GRCm39:15:77644787:77726375:-1gene:ENSMUSG00000022443.18transcript:ENSMUST00000016771.13gene_biotype:protein_codingtranscript_biotype:protein_codinggene_symbol:Myh9description:myosin,heavypolypeptide9,non-muscle[Source:MGISymbol;Acc:MGI:107717]	ENSMUSP00000016771.7 pep chromosome:GRCm39:15:77644787:77726375:-1 gene:ENSMUSG00000022443.18 transcript:ENSMUST00000016771.13 gene_biotype:protein_coding transcript_biotype:protein_coding gene_symbol:Myh9 description:myosin, heavy polypeptide 9, non-muscl	1	17886	microfilament motor activity [GO:0000146];nucleotide binding [GO:0000166];motor activity [GO:0003774];actin binding [GO:0003779];integrin binding [GO:0005178];protein binding [GO:0005515];calmodulin binding [GO:0005516];ATP binding [GO:0005524];ATPase activity [GO:0016887];protein domain specific binding [GO:0019904];actin-dependent ATPase activity [GO:0030898];identical protein binding [GO:00428…	meiotic spindle organization [GO:0000212];cell morphogenesis involved in differentiation [GO:0000904];angiogenesis [GO:0001525];in utero embryonic development [GO:0001701];establishment of T cell polarity [GO:0001768];plasma membrane repair [GO:0001778];membrane protein ectodomain proteolysis [GO:0006509];phagocytosis, engulfment [GO:0006911];cell adhesion [GO:0007155];myoblast fusion [GO:0007520…	stress fiber [GO:0001725];ruffle [GO:0001726];immunological synapse [GO:0001772];uropod [GO:0001931];nucleus [GO:0005634];cytoplasm [GO:0005737];spindle [GO:0005819];actomyosin contractile ring [GO:0005826];cytosol [GO:0005829];cytoskeleton [GO:0005856];plasma membrane [GO:0005886];brush border [GO:0005903];adherens junction [GO:0005912];focal adhesion [GO:0005925];cell cortex [GO:0005938];COP9 s…	8	8	8	3	8	3	4.4	226.37	1960	By MS/MS	By matching	4.4	1.7	41732000	3583400	11.6459
ENSMUSP00000157595.2pepchromosome:GRCm39:19:9960068:9962179:1gene:ENSMUSG00000024661.8transcript:ENSMUST00000235407.2gene_biotype:protein_codingtranscript_biotype:protein_codinggene_symbol:Fth1description:ferritinheavypolypeptide1[Source:MGISymbol;Acc:MGI:95588];ENSMUSP00000157992.2pepchromosome:GRCm39:19:9960087:9962107:1gene:ENSMUSG00000024661.8transcript:ENSMUST00000237465.2gene_biotype:protei…	ENSMUSP00000157595.2	ferritinheavypolypeptide1	Fth1	ENSMUSP00000157595.2pepchromosome:GRCm39:19:9960068:9962179:1gene:ENSMUSG00000024661.8transcript:ENSMUST00000235407.2gene_biotype:protein_codingtranscript_biotype:protein_codinggene_symbol:Fth1description:ferritinheavypolypeptide1[Source:MGISymbol;Acc:MGI:95588];ENSMUSP00000157992.2pepchromosome:GRCm39:19:9960087:9962107:1gene:ENSMUSG00000024661.8transcript:ENSMUST00000237465.2gene_biotype:protei…	ENSMUSP00000157595.2 pep chromosome:GRCm39:19:9960068:9962179:1 gene:ENSMUSG00000024661.8 transcript:ENSMUST00000235407.2 gene_biotype:protein_coding transcript_biotype:protein_coding gene_symbol:Fth1 description:ferritin heavy polypeptide 1 [Source:MGI Sy	4	14319	ferroxidase activity [GO:0004322];iron ion binding [GO:0005506];ferrous iron binding [GO:0008198];ferric iron binding [GO:0008199];oxidoreductase activity [GO:0016491];metal ion binding [GO:0046872]	iron ion transport [GO:0006826];cellular iron ion homeostasis [GO:0006879];intracellular sequestering of iron ion [GO:0006880];immune response [GO:0006955];negative regulation of cell population proliferation [GO:0008285];negative regulation of fibroblast proliferation [GO:0048147]	extracellular region [GO:0005576];cytoplasm [GO:0005737];mitochondrion [GO:0005739];autolysosome [GO:0044754];endocytic vesicle lumen [GO:0071682]	1	1	1	1	1	1	7.8	13.528	116	By matching	By MS/MS	7.8	7.8	6980000	548320	12.7298
ENSMUSP00000098066.5pepchromosome:GRCm39:5:142888870:142892509:-1gene:ENSMUSG00000029580.15transcript:ENSMUST00000100497.11gene_biotype:protein_codingtranscript_biotype:protein_codinggene_symbol:Actbdescription:actin,beta[Source:MGISymbol;Acc:MGI:87904];ENSMUSP00000130611.2pepchromosome:GRCm39:5:142890106:142891576:-1gene:ENSMUSG00000029580.15transcript:ENSMUST00000171419.8gene_biotype:protein_co…	ENSMUSP00000098066.5	actin,beta	Actb	ENSMUSP00000098066.5pepchromosome:GRCm39:5:142888870:142892509:-1gene:ENSMUSG00000029580.15transcript:ENSMUST00000100497.11gene_biotype:protein_codingtranscript_biotype:protein_codinggene_symbol:Actbdescription:actin,beta[Source:MGISymbol;Acc:MGI:87904];ENSMUSP00000130611.2pepchromosome:GRCm39:5:142890106:142891576:-1gene:ENSMUSG00000029580.15transcript:ENSMUST00000171419.8gene_biotype:protein_co…	ENSMUSP00000098066.5 pep chromosome:GRCm39:5:142888870:142892509:-1 gene:ENSMUSG00000029580.15 transcript:ENSMUST00000100497.11 gene_biotype:protein_coding transcript_biotype:protein_coding gene_symbol:Actb description:actin, beta [Source:MGI Symbol;Acc:MG	4	11461	nucleotide binding [GO:0000166];protein binding [GO:0005515];ATP binding [GO:0005524];kinesin binding [GO:0019894];protein kinase binding [GO:0019901];Tat protein binding [GO:0030957];identical protein binding [GO:0042802];nitric-oxide synthase binding [GO:0050998];structural constituent of postsynaptic actin cytoskeleton [GO:0098973]	regulation of cyclin-dependent protein serine/threonine kinase activity [GO:0000079];morphogenesis of a polarized epithelium [GO:0001738];establishment or maintenance of cell polarity [GO:0007163];axonogenesis [GO:0007409];regulation of transmembrane transporter activity [GO:0022898];negative regulation of protein binding [GO:0032091];adherens junction assembly [GO:0034333];apical protein localiz…	stress fiber [GO:0001725];podosome [GO:0002102];nucleus [GO:0005634];cytoplasm [GO:0005737];cytosol [GO:0005829];cytoskeleton [GO:0005856];actin filament [GO:0005884];plasma membrane [GO:0005886];cell-cell junction [GO:0005911];adherens junction [GO:0005912];focal adhesion [GO:0005925];postsynaptic density [GO:0014069];actin cytoskeleton [GO:0015629];membrane [GO:0016020];lamellipodium [GO:003002…	9	1	7	9	1	1	31.7	41.736	375	By MS/MS	By matching	23.2	31.7	4250900	299610	14.1881
ENSMUSP00000100214.2pepchromosome:GRCm39:12:113269905:113271553:-1gene:ENSMUSG00000076613.5transcript:ENSMUST00000103418.3gene_biotype:IG_C_genetranscript_biotype:IG_C_genegene_symbol:Ighg2bdescription:immunoglobulinheavyconstantgamma2B[Source:MGISymbol;Acc:MGI:96445];ENSMUSP00000141198.3pepchromosome:GRCm39:12:113266585:113271553:-1gene:ENSMUSG00000076613.5transcript:ENSMUST00000192188.3gene_bio…	ENSMUSP00000100214.2	immunoglobulinheavyconstantgamma2B	Ighg2b	ENSMUSP00000100214.2pepchromosome:GRCm39:12:113269905:113271553:-1gene:ENSMUSG00000076613.5transcript:ENSMUST00000103418.3gene_biotype:IG_C_genetranscript_biotype:IG_C_genegene_symbol:Ighg2bdescription:immunoglobulinheavyconstantgamma2B[Source:MGISymbol;Acc:MGI:96445];ENSMUSP00000141198.3pepchromosome:GRCm39:12:113266585:113271553:-1gene:ENSMUSG00000076613.5transcript:ENSMUST00000192188.3gene_bio…	ENSMUSP00000100214.2 pep chromosome:GRCm39:12:113269905:113271553:-1 gene:ENSMUSG00000076613.5 transcript:ENSMUST00000103418.3 gene_biotype:IG_C_gene transcript_biotype:IG_C_gene gene_symbol:Ighg2b description:immunoglobulin heavy constant gamma 2B [Source	2	-	0	0	0	1	1	1	1	1	1	2.7	36.568	336	By MS/MS	By matching	2.7	2.7	11602000	652930	17.7691
ENSMUSP00000020161.9pepchromosome:GRCm39:10:24791119:24803382:-1gene:ENSMUSG00000019987.10transcript:ENSMUST00000020161.10gene_biotype:protein_codingtranscript_biotype:protein_codinggene_symbol:Arg1description:arginase,liver[Source:MGISymbol;Acc:MGI:88070]	ENSMUSP00000020161.9	arginase,liver	Arg1	ENSMUSP00000020161.9pepchromosome:GRCm39:10:24791119:24803382:-1gene:ENSMUSG00000019987.10transcript:ENSMUST00000020161.10gene_biotype:protein_codingtranscript_biotype:protein_codinggene_symbol:Arg1description:arginase,liver[Source:MGISymbol;Acc:MGI:88070]	ENSMUSP00000020161.9 pep chromosome:GRCm39:10:24791119:24803382:-1 gene:ENSMUSG00000019987.10 transcript:ENSMUST00000020161.10 gene_biotype:protein_coding transcript_biotype:protein_coding gene_symbol:Arg1 description:arginase, liver [Source:MGI Symbol;Acc	1	11846	arginase activity [GO:0004053];hydrolase activity [GO:0016787];hydrolase activity, acting on carbon-nitrogen (but not peptide) bonds, in linear amidines [GO:0016813];manganese ion binding [GO:0030145];identical protein binding [GO:0042802];metal ion binding [GO:0046872]	urea cycle [GO:0000050];liver development [GO:0001889];positive regulation of endothelial cell proliferation [GO:0001938];adaptive immune response [GO:0002250];immune system process [GO:0002376];arginine metabolic process [GO:0006525];female pregnancy [GO:0007565];aging [GO:0007568];response to wounding [GO:0009611];response to herbicide [GO:0009635];response to manganese ion [GO:0010042];respons…	extracellular space [GO:0005615];cytoplasm [GO:0005737];mitochondrial outer membrane [GO:0005741];cytosol [GO:0005829];neuron projection [GO:0043005];neuronal cell body [GO:0043025]	2	2	2	2	2	2	11.8	34.807	323	By MS/MS	By matching	11.8	11.8	9207500	403240	22.8338
